# Supplementary material for: Distinctive, fine‐scale distribution of Eastern Caribbean sperm whale vocal clans reflects island fidelity rather than environmental variables
Source: Ecol Evol. 2022 Nov 3;12(11):e9449. doi: 10.1002/ece3.9449 (PMC9631323; doi:10.1002/ece3.9449)
Supplement: Supplementary file 2 — Data S1 [file ECE3-12-e9449-s001.xlsx]

## Sheet: ChartPlotter_FULL
ID	dateLOCAL	lat	long	survey	Pres	Line_Id	encNUM_audio	clan	GEBCO_depth	Slope_deg	dist_canyon	dist_escarp	dist_abyss	dist_shelf	Ecurr	Ncurr	Zvelv	Mvelv	Inflow	Channel	ChannelID	Island	Chla
169	Feb-09-2019 00:01:32	11.8427	-62.2768	1	0	1			-1868	1.95138	1108.67	661.958	35973.1	18350.4	-0.393	-0.003	0.0762	0.0329	5		Grenada	Grenada	0.250498
170	Feb-09-2019 00:06:32	11.8468	-62.2826	1	0	1			-1844	1.66864	1496.64	1250.39	35435.7	19042.4	-0.393	-0.003	0.0762	0.0329	5		Grenada	Grenada	0.250498
171	Feb-09-2019 00:11:32	11.8501	-62.2883	1	0	1			-1879	3.88336	1955.94	1491.4	34991.4	19724.6	-0.393	-0.003	0.0762	0.0329	5		Grenada	Grenada	0.23765
172	Feb-09-2019 00:16:32	11.8523	-62.2942	1	0	1			-1910	2.91285	2495.84	1494.79	34683.6	20399.2	-0.393	-0.003	0.0762	0.0329	5		Grenada	Grenada	0.23765
173	Feb-09-2019 00:21:32	11.8551	-62.2997	1	0	1			-1920	1.91709	2991.04	1577.82	34322.5	21043.3	-0.393	-0.003	0.0762	0.0329	5		Grenada	Grenada	0.23765
174	Feb-09-2019 00:26:32	11.8578	-62.3054	1	0	1			-1935	3.28948	3529.71	1492.39	33972.4	21716.7	-0.393	-0.003	0.0762	0.0329	5		Grenada	Grenada	0.23765
175	Feb-09-2019 00:31:32	11.8607	-62.3108	1	0	1			-1960	4.14812	4041.67	1279.83	33622.2	22352.9	-0.393	-0.003	0.0762	0.0329	5		Grenada	Grenada	0.23765
176	Feb-09-2019 00:36:32	11.8634	-62.3164	1	0	1			-1987	3.607	4602.62	1051.16	33293.4	23018.8	-0.393	-0.003	0.0762	0.0329	5		Grenada	Grenada	0.23765
177	Feb-09-2019 00:41:32	11.8661	-62.322	1	0	1			-2026	0.965727	5161.69	1128.51	32988.7	23672.3	-0.393	-0.003	0.0762	0.0329	5		Grenada	Grenada	0.23765
178	Feb-09-2019 00:46:32	11.8681	-62.3271	1	0	1			-2022	1.8214	5689.93	1302.24	32761	24264.1	-0.393	-0.003	0.0762	0.0329	5		Grenada	Grenada	0.236205
179	Feb-09-2019 00:51:32	11.8697	-62.3322	1	0	1			-2001	3.83177	6233.15	1433.18	32585.3	24851.9	-0.393	-0.003	0.0762	0.0329	5		Grenada	Grenada	0.236205
180	Feb-09-2019 00:56:32	11.8734	-62.3341	1	0	1			-1991	4.59782	6403.23	1821.59	32186.5	25143.8	-0.393	-0.003	0.0762	0.0329	5		Grenada	Grenada	0.236205
181	Feb-09-2019 01:01:32	11.8786	-62.3332	1	0	1			-2039	3.76417	6287.25	2394.32	31614.6	25197.1	-0.393	-0.003	0.0762	0.0329	5		Grenada	Grenada	0.236205
182	Feb-09-2019 01:06:32	11.883	-62.3319	1	0	1			-2066	4.15019	6141.31	2742.47	31121.1	25195.7	-0.393	-0.003	0.0762	0.0329	5		Grenada	Grenada	0.236205
183	Feb-09-2019 01:11:32	11.8872	-62.3302	1	0	1			-2097	4.51974	5952	2590.82	30655	25144.3	-0.393	-0.003	0.0762	0.0329	5		Grenada	Grenada	0.236205
184	Feb-09-2019 01:16:32	11.8918	-62.3285	1	0	1			-2177	4.17957	5798.07	2483.96	30134.8	25137.9	-0.393	-0.003	0.0762	0.0329	5		Grenada	Grenada	0.230443
185	Feb-09-2019 01:21:32	11.8968	-62.3265	1	0	1			-2208	4.11475	5620.8	2397.2	29591.5	25110.6	-0.393	-0.003	0.0762	0.0329	5		Grenada	Grenada	0.230443
186	Feb-09-2019 01:26:32	11.9014	-62.3242	1	0	1			-2249	3.61103	5428.02	2405.22	29077.7	25053	-0.393	-0.003	0.0762	0.0329	5		Grenada	Grenada	0.238252
187	Feb-09-2019 01:31:32	11.9058	-62.3222	1	0	1			-2273	2.46847	5299.16	2552.4	28593.3	25038.1	-0.393	-0.003	0.0762	0.0329	5		Grenada	Grenada	0.238252
188	Feb-09-2019 01:36:32	11.9104	-62.3201	1	0	1			-2296	2.12363	5180.29	2721.82	28090.8	25019.4	-0.393	-0.003	0.0762	0.0329	5		Grenada	Grenada	0.238252
189	Feb-09-2019 01:41:32	11.9152	-62.3177	1	0	1			-2301	2.17584	5093.58	2904.4	27567	25011.9	-0.393	-0.003	0.0762	0.0329	5		Grenada	Grenada	0.238252
190	Feb-09-2019 01:46:32	11.9197	-62.3147	1	0	1			-2321	2.49162	4964.16	3096.33	27078.8	24931.6	-0.393	-0.003	0.0762	0.0329	5		Grenada	Grenada	0.238252
191	Feb-09-2019 01:51:32	11.9252	-62.3122	1	0	1			-2333	2.90159	4983.34	3503	26490.4	24964.7	-0.393	-0.003	0.0762	0.0329	5		Grenada	Grenada	0.2372
192	Feb-09-2019 01:56:32	11.93	-62.3095	1	0	1			-2322	2.93638	4999.68	3870.39	25979.1	24954.8	-0.393	-0.003	0.0762	0.0329	5		Grenada	Grenada	0.2372
193	Feb-09-2019 02:01:32	11.9344	-62.307	1	0	1			-2330	2.7521	5052.93	4205.43	25516.5	24952.2	-0.393	-0.003	0.0762	0.0329	5		Grenada	Grenada	0.2372
194	Feb-09-2019 02:06:32	11.9389	-62.3059	1	0	1			-2317	3.02219	5283.83	4637.92	25028.1	25113.6	-0.393	-0.003	0.0762	0.0329	5		Grenada	Grenada	0.2372
195	Feb-09-2019 02:11:32	11.9428	-62.304	1	0	1			-2313	3.06653	5425.23	4994.82	24617.6	25166.6	-0.393	-0.003	0.0762	0.0329	5		Grenada	Grenada	0.2372
196	Feb-09-2019 02:16:32	11.9466	-62.3024	1	0	1			-2293	3.19021	5611.97	5373.05	24209.9	25252.3	-0.393	-0.003	0.0762	0.0329	5		Grenada	Grenada	0.2372
197	Feb-09-2019 02:21:32	11.9513	-62.3002	1	0	1			-2271	3.28716	5850.96	5840.54	23725.2	25346.3	-0.393	-0.003	0.0762	0.0329	5		Grenada	Grenada	0.2372
198	Feb-09-2019 02:26:32	11.9559	-62.2978	1	0	1			-2265	3.34818	6106.53	6321.83	23247.5	25431.9	-0.393	-0.003	0.0762	0.0329	5		Grenada	Grenada	0.2372
199	Feb-09-2019 02:31:32	11.9604	-62.295	1	0	1			-2262	3.76645	6346.9	6795.67	22802.1	25476.1	-0.393	-0.003	0.0762	0.0329	5		Grenada	Grenada	0.2372
200	Feb-09-2019 02:36:32	11.9645	-62.2924	1	0	1			-2240	3.82878	6605.25	7248.57	22393.4	25540.5	-0.393	-0.003	0.0762	0.0329	5		Grenada	Grenada	0.23703
201	Feb-09-2019 02:41:32	11.9687	-62.2895	1	0	1			-2261	4.70922	6867.19	7706.13	22000	25576.7	-0.393	-0.003	0.0762	0.0329	5		Grenada	Grenada	0.23703
202	Feb-09-2019 02:46:32	11.9726	-62.2871	1	0	1			-2306	5.06112	7163.43	8134.43	21619.7	25658.5	-0.393	-0.003	0.0762	0.0329	5		Grenada	Grenada	0.240883
203	Feb-09-2019 02:51:32	11.977	-62.2849	1	0	1			-2323	6.2044	7523.18	8181.71	21196.3	25792.9	-0.393	-0.003	0.0762	0.0329	5		Grenada	Grenada	0.240883
204	Feb-09-2019 02:56:32	11.9806	-62.2812	1	0	1			-2407	6.53442	7774.68	8067.06	20895.8	25764.5	-0.393	-0.003	0.0762	0.0329	5		Grenada	Grenada	0.240883
205	Feb-09-2019 03:01:32	11.9843	-62.2781	1	0	1			-2468	3.41768	8079.89	8049.81	20572.7	25804.4	-0.393	-0.003	0.0762	0.0329	5		Grenada	Grenada	0.240883
206	Feb-09-2019 03:12:46	11.9929	-62.272	1	0	1			-2488	1.98773	8865.06	8216.3	19807.2	26011.7	-0.393	-0.003	0.0762	0.0329	5		Grenada	Grenada	0.240883
207	Feb-09-2019 03:17:46	11.9965	-62.2692	1	0	1			-2474	2.50874	9212.03	8316.44	19491.2	26095.6	-0.393	-0.003	0.0762	0.0329	5		Grenada	Grenada	0.240883
208	Feb-09-2019 03:22:46	12.0001	-62.2659	1	0	1			-2447	2.60453	9572.51	8426.95	19177.7	26167.1	-0.199	-0.067	0.0612	0.0326	5		Grenada	Grenada	0.239619
209	Feb-09-2019 03:27:46	12.0038	-62.263	1	0	1			-2447	2.60453	9950.16	8582.01	18858.7	26264.3	-0.199	-0.067	0.0612	0.0326	5		Grenada	Grenada	0.239619
210	Feb-09-2019 03:32:46	12.0077	-62.2599	1	0	1			-2424	1.48061	10360.1	8783.51	18517.7	26386.7	-0.199	-0.067	0.0612	0.0326	5		Grenada	Grenada	0.239619
211	Feb-09-2019 03:37:46	12.0115	-62.2568	1	0	1			-2415	0.527397	10776.6	9005.87	18182.3	26509.1	-0.199	-0.067	0.0612	0.0326	5		Grenada	Grenada	0.239619
212	Feb-09-2019 03:42:46	12.0154	-62.2539	1	0	1			-2416	1.05152	11201.9	9260.28	17844.6	26648.9	-0.199	-0.067	0.0612	0.0326	5		Grenada	Grenada	0.239619
213	Feb-09-2019 03:47:46	12.019	-62.2509	1	0	1			-2428	2.12329	11607	9512.38	17533.2	26777.3	-0.199	-0.067	0.0612	0.0326	5		Grenada	Grenada	0.239619
214	Feb-09-2019 03:52:46	12.0222	-62.2478	1	0	1			-2454	3.68219	11988	9746.35	17258.7	26873.3	-0.275	-0.074	0.0613	0.0319	5		Grenada	Grenada	0.250251
215	Feb-09-2019 03:57:46	12.025	-62.2443	1	0	1			-2456	4.12815	12319.3	9935.33	17049	26914.8	-0.275	-0.074	0.0613	0.0319	5		Grenada	Grenada	0.250251
216	Feb-09-2019 04:02:46	12.0286	-62.2414	1	0	1			-2499	4.62859	12746.2	10243.6	16738.7	27067.7	-0.275	-0.074	0.0613	0.0319	5		Grenada	Grenada	0.250251
217	Feb-09-2019 04:07:46	12.0326	-62.2389	1	0	1			-2536	4.32352	13221.1	10626.6	16367.2	27060.8	-0.275	-0.074	0.0613	0.0319	5		Grenada	Grenada	0.250251
218	Feb-09-2019 04:12:46	12.0366	-62.2368	1	0	1			-2572	3.28643	13693.3	11026.1	15988.1	27075.2	-0.275	-0.074	0.0613	0.0319	5		Grenada	Grenada	0.250251
219	Feb-09-2019 04:17:46	12.0406	-62.2338	1	0	1			-2594	2.20252	14172.7	11415.6	15636.1	27019.9	-0.275	-0.074	0.0613	0.0319	5		Grenada	Grenada	0.243054
220	Feb-09-2019 04:22:46	12.0448	-62.2312	1	0	1			-2608	1.94733	14670.1	11841.2	15255	27011.6	-0.275	-0.074	0.0613	0.0319	5		Grenada	Grenada	0.243054
221	Feb-09-2019 04:27:46	12.0488	-62.229	1	0	1			-2640	2.461	15148.8	12263.9	14879	27035.9	-0.275	-0.074	0.0613	0.0319	5		Grenada	Grenada	0.243054
222	Feb-09-2019 04:32:46	12.053	-62.2268	1	0	1			-2651	1.91109	15649.4	12712.8	14483.6	27074.9	-0.275	-0.074	0.0613	0.0319	5		Grenada	Grenada	0.243054
223	Feb-09-2019 04:37:46	12.0573	-62.2247	1	0	1			-2667	1.05947	16136	13182.6	14069.8	27139.1	-0.275	-0.074	0.0613	0.0319	5		Grenada	Grenada	0.243054
224	Feb-09-2019 04:42:46	12.0617	-62.2223	1	0	1			-2671	0.777619	16506.1	13660	13659.9	27186.3	-0.275	-0.074	0.0613	0.0319	5		Grenada	Grenada	0.243054
225	Feb-09-2019 04:47:46	12.0657	-62.2198	1	0	1			-2676	0.17656	16847.7	14109.5	13287.3	27202.2	-0.275	-0.074	0.0613	0.0319	5		Grenada	Grenada	0.243054
226	Feb-09-2019 04:52:46	12.0698	-62.2175	1	0	1			-2677	0.146907	17202	14559.9	12911.6	27247	-0.275	-0.074	0.0613	0.0319	5		Grenada	Grenada	0.243054
227	Feb-09-2019 04:57:46	12.0735	-62.2152	1	0	1			-2673	0.175196	17533.7	14984.7	12563.6	27279.3	-0.275	-0.074	0.0613	0.0319	5		Grenada	Grenada	0.243054
228	Feb-09-2019 05:02:46	12.0777	-62.2137	1	0	1			-2673	0.201903	17937	15289.2	12152.6	27415.2	-0.275	-0.074	0.0613	0.0319	5		Grenada	Grenada	0.231453
229	Feb-09-2019 05:07:46	12.0821	-62.2117	1	0	1			-2676	0.433581	18347.8	15604.1	11737.7	27515.6	-0.275	-0.074	0.0613	0.0319	5		Grenada	Grenada	0.244597
230	Feb-09-2019 05:12:46	12.0863	-62.2096	1	0	1			-2680	0.560885	18752.4	15932.9	11335	27607.7	-0.275	-0.074	0.0613	0.0319	5		Grenada	Grenada	0.244597
231	Feb-09-2019 05:17:46	12.0905	-62.2074	1	0	1			-2686	0.819937	19159.3	16287.3	10936.1	27694.9	-0.275	-0.074	0.0613	0.0319	5		Grenada	Grenada	0.244597
232	Feb-09-2019 05:22:46	12.0951	-62.2052	1	0	1			-2693	0.886795	19609.3	16621.9	10499.6	27811.6	-0.275	-0.074	0.0613	0.0319	5		Grenada	Grenada	0.244597
233	Feb-09-2019 05:27:46	12.0998	-62.2027	1	0	1			-2702	0.930329	20072.1	16747.2	10054.9	27918.8	-0.275	-0.074	0.0613	0.0319	5		Grenada	Grenada	0.244597
234	Feb-09-2019 05:32:46	12.1042	-62.2006	1	0	1			-2709	0.969691	20509.4	16879.9	9638.29	28040.1	-0.275	-0.074	0.0613	0.0319	5		Grenada	Grenada	0.244597
235	Feb-09-2019 05:37:46	12.1088	-62.1985	1	0	1			-2727	0.943378	20981.3	17036.5	9192.82	28182.4	-0.275	-0.074	0.0613	0.0319	5		Grenada	Grenada	0.244597
236	Feb-09-2019 05:42:46	12.1132	-62.1961	1	0	1			-2734	0.935468	21429.7	17179.4	8776.61	28296.3	-0.275	-0.074	0.0613	0.0319	5		Grenada	Grenada	0.240171
237	Feb-09-2019 05:47:46	12.1175	-62.194	1	0	1			-2744	0.941852	21869.2	17343.5	8371.08	28425.5	-0.275	-0.074	0.0613	0.0319	5		Grenada	Grenada	0.240171
238	Feb-09-2019 05:52:46	12.1217	-62.1916	1	0	1			-2754	0.908427	22241.5	17490.1	7985.69	28523.2	-0.275	-0.074	0.0613	0.0319	5		Grenada	Grenada	0.240171
239	Feb-09-2019 05:57:46	12.1258	-62.1897	1	0	1			-2761	0.860453	22131.9	17691.2	7585.12	28671.5	-0.275	-0.074	0.0613	0.0319	5		Grenada	Grenada	0.240171
240	Feb-09-2019 06:02:46	12.1307	-62.1882	1	0	1			-2766	0.828951	22085.5	17985	7100.82	28903.4	-0.275	-0.074	0.0613	0.0319	5		Grenada	Grenada	0.240171
241	Feb-09-2019 06:07:46	12.1354	-62.1866	1	0	1			-2776	0.795902	22043.9	18260.5	6651.67	29119.4	-0.275	-0.074	0.0613	0.0319	5		Grenada	Grenada	0.240171
242	Feb-09-2019 06:12:46	12.1403	-62.1853	1	0	1			-2780	0.703824	22057.7	18582.2	6177.41	29390.2	-0.275	-0.074	0.0613	0.0319	5		Grenada	Grenada	0.240171
243	Feb-09-2019 06:17:46	12.1454	-62.1833	1	0	1			-2788	0.635062	22005.1	18860.7	5742.8	29610.9	-0.275	-0.074	0.0613	0.0319	5		Grenada	Grenada	0.240171
244	Feb-09-2019 06:22:46	12.1503	-62.181	1	0	1			-2794	0.461962	21950.8	19134.7	5359.18	29814.7	-0.275	-0.074	0.0613	0.0319	5		Grenada	Grenada	0.236702
245	Feb-09-2019 06:27:46	12.1551	-62.1788	1	0	1			-2798	0.309704	21899.7	19410	5030.41	30015.3	-0.275	-0.074	0.0613	0.0319	5		Grenada	Grenada	0.236702
246	Feb-09-2019 06:32:46	12.1599	-62.1768	1	0	1			-2800	0.262793	21887.9	19707.8	4740.69	30236.7	-0.275	-0.074	0.0613	0.0319	5		Grenada	Grenada	0.236702
247	Feb-09-2019 06:37:46	12.1645	-62.175	1	0	1			-2802	0.048969	21904.4	20021.1	4496.09	30471.1	-0.275	-0.074	0.0613	0.0319	5		Grenada	Grenada	0.236895
248	Feb-09-2019 06:42:46	12.1689	-62.1735	1	0	1			-2802	0.109498	21955.5	20337.2	4295.33	30714	-0.275	-0.074	0.0613	0.0319	5		Grenada	Grenada	0.236895
249	Feb-09-2019 06:47:46	12.1735	-62.1707	1	0	1			-2800	0.346259	21895.3	20606.5	4199.46	30880.2	-0.275	-0.074	0.0613	0.0319	5		Grenada	Grenada	0.236895
250	Feb-09-2019 06:52:46	12.1781	-62.1682	1	0	1			-2799	0.402612	21886.4	20911.3	4072.28	31083.7	-0.275	-0.074	0.0613	0.0319	5		Grenada	Grenada	0.236895
251	Feb-09-2019 06:57:46	12.1825	-62.1656	1	0	1			-2795	0.60569	21868.5	21197.2	3972.53	31262.8	-0.275	-0.074	0.0613	0.0319	5		Grenada	Grenada	0.236895
252	Feb-09-2019 07:02:46	12.1873	-62.1635	1	0	1			-2795	0.66602	21926.6	21166.7	3807.08	31516.3	-0.275	-0.074	0.0613	0.0319	5		Grenada	Grenada	0.236895
253	Feb-09-2019 07:07:46	12.1921	-62.1608	1	0	1			-2791	0.789551	21949.9	21079.8	3685.9	31737.9	-0.275	-0.074	0.0613	0.0319	5		Grenada	Grenada	0.242606
254	Feb-09-2019 07:12:46	12.1964	-62.1585	1	0	1			-2792	0.826344	21994.9	21028	3568.48	31950.1	-0.275	-0.074	0.0613	0.0319	5		Grenada	Grenada	0.242606
255	Feb-09-2019 07:17:46	12.2009	-62.156	1	0	1			-2787	0.931616	22047.1	20978	3453.51	32174.1	-0.275	-0.074	0.0613	0.0319	5		Grenada	Grenada	0.242606
256	Feb-09-2019 07:22:46	12.2057	-62.1532	1	0	1			-2782	1.0087	22104.6	20927.7	3342.12	32409.1	-0.275	-0.074	0.0613	0.0319	5		Grenada	Grenada	0.242606
257	Feb-09-2019 07:27:46	12.2098	-62.1506	1	0	1			-2784	1.02824	22148.3	20880.5	3261.82	32606.8	-0.275	-0.074	0.0613	0.0319	5		Grenada	Grenada	0.242606
258	Feb-09-2019 07:32:46	12.2141	-62.1478	1	0	1			-2779	1.05833	22202.9	20841.6	3183.1	32813.7	-0.275	-0.074	0.0613	0.0319	5		Grenada	Grenada	0.242606
259	Feb-09-2019 07:37:46	12.2185	-62.1456	1	0	1			-2774	1.05833	22314.1	20864.9	3061.88	33059	-0.275	-0.074	0.0613	0.0319	5		Grenada	Grenada	0.242606
260	Feb-09-2019 07:42:46	12.2226	-62.1433	1	0	1			-2777	1.06127	22416.5	20883.2	2961.67	33287.2	-0.275	-0.074	0.0613	0.0319	5		Grenada	Grenada	0.242606
261	Feb-09-2019 07:47:46	12.2268	-62.1409	1	0	1			-2773	1.13039	22538.7	20919.9	2853.8	33530.5	-0.275	-0.074	0.0613	0.0319	5		Grenada	Grenada	0.243423
262	Feb-09-2019 07:52:46	12.2308	-62.1384	1	0	1			-2776	1.08163	22633.4	20937.5	2780.64	33741.2	-0.275	-0.074	0.0613	0.0319	5		Grenada	Grenada	0.243423
263	Feb-09-2019 07:57:46	12.2354	-62.1363	1	0	1			-2772	1.04672	22825.1	21050.4	2622.8	34046	-0.275	-0.074	0.0613	0.0319	5		Grenada	Grenada	0.248989
264	Feb-09-2019 08:02:46	12.2401	-62.1345	1	0	1			-2776	0.961997	23059.6	21210.1	2432.76	34380.9	-0.275	-0.074	0.0613	0.0319	5		Grenada	Grenada	0.248989
265	Feb-09-2019 08:07:46	12.2454	-62.1332	1	0	1			-2775	0.941852	23389.1	21466.5	2159.12	34803.7	-0.275	-0.074	0.0613	0.0319	5		Grenada	Grenada	0.248989
266	Feb-09-2019 08:12:46	12.2508	-62.1321	1	0	1			-2785	0.574819	23755.2	21761.7	1860.2	35256.3	-0.134	-0.085	0.0529	0.0352	5		Grenada	Grenada	0.248989
267	Feb-09-2019 08:17:46	12.256	-62.1308	1	0	1			-2789	0.315837	24098.1	22032.7	1592.87	35678.4	-0.134	-0.085	0.0529	0.0352	5		Grenada	Grenada	0.248989
268	Feb-09-2019 08:22:46	12.2618	-62.1296	1	0	1			-2790	0.13321	24490.4	22341.1	1288.58	36154.6	-0.134	-0.085	0.0529	0.0352	5		Grenada	Grenada	0.248989
269	Feb-09-2019 08:27:46	12.2673	-62.1278	1	0	1			-2793	0.117933	24845.1	22606.4	1075.51	36588.9	-0.134	-0.085	0.0529	0.0352	5		Grenada	Grenada	0.24937
270	Feb-09-2019 08:32:46	12.2725	-62.1266	1	0	1			-2794	0.198308	25217.8	22902.9	931.935	37025.8	-0.134	-0.085	0.0529	0.0352	5		Grenada	Grenada	0.24937
271	Feb-09-2019 08:37:46	12.278	-62.1257	1	0	1			-2795	0.263704	25642.9	23255.9	744.282	37508.9	-0.134	-0.085	0.0529	0.0352	5		Grenada	Grenada	0.24937
272	Feb-09-2019 08:42:46	12.2836	-62.1243	1	0	1			-2798	0.483766	26054	23591.4	599.943	37978.7	-0.134	-0.085	0.0529	0.0352	5		Grenada	Grenada	0.24937
273	Feb-09-2019 08:47:46	12.2892	-62.123	1	0	1			-2801	0.507944	26483.1	23951.6	440.347	38459.2	-0.134	-0.085	0.0529	0.0352	5		Grenada	Grenada	0.24937
274	Feb-09-2019 08:52:46	12.295	-62.1225	1	0	1			-2804	0.558314	26972.1	24381.9	207.854	38989.6	-0.134	-0.085	0.0529	0.0352	5		Grenada	Grenada	0.24937
275	Feb-09-2019 08:57:46	12.3006	-62.1215	1	0	1			-2814	0.803397	27440.4	24790.9	12.5095	39498.9	-0.134	-0.085	0.0529	0.0352	5		Grenada	Grenada	0.241055
276	Feb-09-2019 09:02:46	12.3066	-62.1205	1	0	1			-2816	0.828951	27935.3	25227.2	0	40033.4	-0.134	-0.085	0.0529	0.0352	5		Grenada	Grenada	0.241055
277	Feb-09-2019 09:07:46	12.3122	-62.1193	1	0	1			-2822	0.907371	28389.7	25628	0	40519.5	-0.134	-0.085	0.0529	0.0352	5		Grenada	Grenada	0.241055
278	Feb-09-2019 09:12:46	12.3177	-62.1181	1	0	1			-2834	0.963491	28848.1	26035.4	0	41004.5	-0.134	-0.085	0.0529	0.0352	5		Grenada	Grenada	0.241055
279	Feb-09-2019 09:17:46	12.3236	-62.1174	1	0	1			-2839	1.00942	29371.2	26511.6	0	41550.3	-0.134	-0.085	0.0529	0.0352	5		Grenada	Grenada	0.241055
280	Feb-09-2019 09:22:46	12.329	-62.1172	1	0	1			-2845	1.04397	29881.8	26985.6	0	42076.6	-0.134	-0.085	0.0529	0.0352	5		Grenada	Grenada	0.241055
281	Feb-09-2019 09:27:46	12.3343	-62.1165	1	0	1			-2845	1.14723	30359.6	27425.8	0	42568.7	-0.134	-0.085	0.0529	0.0352	5		Grenada	Grenada	0.241055
282	Feb-09-2019 09:32:46	12.3394	-62.1159	1	0	1			-2848	1.20589	30819.5	27853.6	0	43040.9	-0.134	-0.085	0.0529	0.0352	5		Grenada	Grenada	0.238265
283	Feb-09-2019 09:37:46	12.3447	-62.1153	1	0	1			-2850	1.22188	31307.4	28310.4	0	43538.5	-0.134	-0.085	0.0529	0.0352	5		Grenada	Grenada	0.238265
284	Feb-09-2019 09:42:46	12.3501	-62.1145	1	0	1			-2852	0.992896	31795.4	28766.4	0	44035.7	-0.134	-0.085	0.0529	0.0352	5		Grenada	Grenada	0.238265
285	Feb-09-2019 09:47:46	12.3556	-62.1137	1	0	1			-2852	0.820813	32296.9	29237.3	0	44543.9	-0.134	-0.085	0.0529	0.0352	5		Grenada	Grenada	0.238265
286	Feb-09-2019 09:52:46	12.3605	-62.1127	1	0	1			-2852	0.696978	32733.1	29644.9	0	44983	-0.134	-0.085	0.0529	0.0352	5		Grenada	Grenada	0.238265
287	Feb-09-2019 09:57:46	12.3654	-62.1121	1	0	1			-2846	0.814657	33200.7	30087.3	0	45451.3	-0.134	-0.085	0.0529	0.0352	5		Grenada	Grenada	0.238265
288	Feb-09-2019 10:02:46	12.3636	-62.1102	1	0	1			-2846	0.814657	32928.1	29807.8	0	45178.7	-0.134	-0.085	0.0529	0.0352	5		Grenada	Grenada	0.238265
289	Feb-09-2019 10:07:46	12.3588	-62.1069	1	0	1			-2837	1.26959	32294.1	29167.6	0	44544.7	-0.134	-0.085	0.0529	0.0352	5		Grenada	Grenada	0.238265
290	Feb-09-2019 10:12:46	12.3546	-62.1031	1	0	1			-2822	1.56738	31693.1	28554.9	0	43943.8	-0.134	-0.085	0.0529	0.0352	5		Grenada	Grenada	0.238265
291	Feb-09-2019 10:17:46	12.3499	-62.1001	1	0	1			-2818	1.47087	31090.4	27948.5	0	43341.3	-0.134	-0.085	0.0529	0.0352	5		Grenada	Grenada	0.238265
292	Feb-09-2019 10:22:46	12.345	-62.0972	1	0	1			-2808	1.19471	30460.2	27315.8	150.891	42711.1	-0.134	-0.085	0.0529	0.0352	5		Grenada	Grenada	0.242938
293	Feb-09-2019 10:27:46	12.3397	-62.0945	1	0	1			-2800	1.03752	29804.1	26659.7	682.496	42055	-0.134	-0.085	0.0529	0.0352	5		Grenada	Grenada	0.242938
294	Feb-09-2019 10:32:46	12.3346	-62.0915	1	0	1			-2791	1.00298	29160.1	26013	1224.21	41410.9	-0.134	-0.085	0.0529	0.0352	5		Grenada	Grenada	0.254578
295	Feb-09-2019 10:37:46	12.3301	-62.0884	1	0	1			-2790	1.05675	28565.4	25412.2	1751.3	40815.9	-0.134	-0.085	0.0529	0.0352	5		Grenada	Grenada	0.254578
296	Feb-09-2019 10:42:46	12.3255	-62.0853	1	0	1			-2779	1.1176	27958.6	24799.4	2285.86	40208.4	-0.134	-0.085	0.0529	0.0352	5		Grenada	Grenada	0.254578
297	Feb-09-2019 10:47:46	12.3208	-62.082	1	0	1			-2768	1.10465	27342.1	24175.5	2836.58	39590.7	-0.134	-0.085	0.0529	0.0352	5		Grenada	Grenada	0.254578
298	Feb-09-2019 10:52:46	12.3163	-62.0789	1	0	1			-2759	1.00656	26750.7	23577.7	3358.84	38997.9	-0.134	-0.085	0.0529	0.0352	5		Grenada	Grenada	0.254578
299	Feb-09-2019 10:57:46	12.3116	-62.0756	1	0	1			-2759	0.975605	26125.8	22944.1	3921.83	38370.7	-0.134	-0.085	0.0529	0.0352	5		Grenada	Grenada	0.254578
300	Feb-09-2019 11:02:46	12.3072	-62.0724	1	0	1			-2751	1.00656	25547.3	22356.6	4447.08	37789.3	-0.134	-0.085	0.0529	0.0352	5		Grenada	Grenada	0.254578
301	Feb-09-2019 11:07:46	12.3028	-62.0691	1	0	1			-2743	1.00656	24960.6	21759.2	4989.28	37198.7	-0.134	-0.085	0.0529	0.0352	5		Grenada	Grenada	0.254578
302	Feb-09-2019 11:12:46	12.2981	-62.066	1	0	1			-2735	1.00656	24347.4	21138.2	5529.66	36582	-0.134	-0.085	0.0529	0.0352	5		Grenada	Grenada	0.258284
303	Feb-09-2019 11:17:46	12.2939	-62.0626	1	0	1			-2735	0.975605	23779.9	20558.5	6061.95	36009	-0.134	-0.085	0.0529	0.0352	5		Grenada	Grenada	0.258284
304	Feb-09-2019 11:22:46	12.2897	-62.0592	1	0	1			-2728	0.945662	23208.4	19974.3	6603.95	35431.9	-0.134	-0.085	0.0529	0.0352	5		Grenada	Grenada	0.258004
305	Feb-09-2019 11:27:46	12.2855	-62.0554	1	0	1			-2720	1.00752	22620.4	19369	7187.93	34836.1	-0.134	-0.085	0.0529	0.0352	5		Grenada	Grenada	0.258004
306	Feb-09-2019 11:32:46	12.2811	-62.0517	1	0	1			-2712	1.16217	22014.5	18746.9	7769.92	34222.4	-0.134	-0.085	0.0529	0.0352	5		Grenada	Grenada	0.258004
307	Feb-09-2019 11:37:46	12.2766	-62.0482	1	0	1			-2701	1.26562	21419.9	18136.4	8331.68	33619.3	-0.134	-0.085	0.0529	0.0352	5		Grenada	Grenada	0.258004
308	Feb-09-2019 11:42:46	12.2724	-62.0448	1	0	1			-2689	1.34849	20853.9	17553.9	8867.22	33043.8	-0.134	-0.085	0.0529	0.0352	5		Grenada	Grenada	0.258004
309	Feb-09-2019 11:47:46	12.2683	-62.0416	1	0	1			-2675	1.42973	20312.1	16994.4	9383.89	32491.2	-0.134	-0.085	0.0529	0.0352	5		Grenada	Grenada	0.258004
310	Feb-09-2019 11:52:46	12.2645	-62.0382	1	0	1			-2671	1.50436	19783.4	16443.8	9904.39	31948.5	-0.134	-0.085	0.0529	0.0352	5		Grenada	Grenada	0.258004
311	Feb-09-2019 11:57:46	12.2602	-62.0351	1	0	1			-2654	1.4943	19229.6	15872	10419.1	31382.5	-0.134	-0.085	0.0529	0.0352	5		Grenada	Grenada	0.252845
312	Feb-09-2019 12:02:46	12.2555	-62.0318	1	0	1			-2637	1.46956	18622.6	15246.9	10974	30763	-0.134	-0.085	0.0529	0.0352	5		Grenada	Grenada	0.252845
313	Feb-09-2019 12:07:46	12.2507	-62.0282	1	0	1			-2621	1.42923	17982	14583.9	11574.6	30107	-0.134	-0.085	0.0529	0.0352	5		Grenada	Grenada	0.252845
314	Feb-09-2019 12:12:46	12.2463	-62.0241	1	0	1			-2605	1.37541	17390.3	13957.3	12183.9	29491.2	-0.275	-0.074	0.0613	0.0319	5		Grenada	Grenada	0.252829
315	Feb-09-2019 12:17:46	12.2418	-62.0202	1	0	1			-2590	1.33402	16788.3	13320.2	12787.9	28864	-0.275	-0.074	0.0613	0.0319	5		Grenada	Grenada	0.252829
316	Feb-09-2019 12:22:46	12.2379	-62.016	1	0	1			-2577	1.33348	16243.4	12725.5	13391.7	28284	-0.275	-0.074	0.0613	0.0319	5		Grenada	Grenada	0.252829
317	Feb-09-2019 12:27:46	12.2344	-62.0118	1	0	1			-2564	1.32555	15742.2	12167.7	13975.5	27742.1	-0.275	-0.074	0.0613	0.0319	5		Grenada	Grenada	0.252829
318	Feb-09-2019 12:32:46	12.2309	-62.0075	1	0	1			-2550	1.72177	15253	11613	14569.6	27204.9	-0.275	-0.074	0.0613	0.0319	5		Grenada	Grenada	0.252829
319	Feb-09-2019 12:37:46	12.2276	-62.0031	1	0	1			-2550	2.64363	14784.9	11067.2	15165.1	26677.6	-0.275	-0.074	0.0613	0.0319	5		Grenada	Grenada	0.252829
320	Feb-09-2019 12:42:46	12.2245	-61.9986	1	0	1			-2506	3.31356	14336.8	10534.5	15756.3	26165.4	-0.289	-0.057	0.0551	0.0346	5		Grenada	Grenada	0.239477
321	Feb-09-2019 12:47:46	12.221	-61.9941	1	0	1			-2488	2.97839	13857.7	9966.72	16367.5	25617.9	-0.289	-0.057	0.0551	0.0346	5		Grenada	Grenada	0.239477
322	Feb-09-2019 12:52:46	12.2174	-61.9895	1	0	1			-2472	0.403802	13382.7	9400.6	16990.1	25065.8	-0.289	-0.057	0.0551	0.0346	5		Grenada	Grenada	0.239477
323	Feb-09-2019 12:57:46	12.2142	-61.9847	1	0	1			-2492	0.729253	12942.7	8861.82	17620.3	24532.3	-0.289	-0.057	0.0551	0.0346	5		Grenada	Grenada	0.242399
324	Feb-09-2019 13:02:46	12.2113	-61.9797	1	0	1			-2478	2.64145	12543.7	8365.15	18249.9	24030.7	-0.289	-0.057	0.0551	0.0346	5		Grenada	Grenada	0.242399
325	Feb-09-2019 13:07:46	12.2084	-61.9747	1	0	1			-2464	3.03772	12155	7890.24	18881.1	23533.2	-0.289	-0.057	0.0551	0.0346	5		Grenada	Grenada	0.242399
326	Feb-09-2019 13:12:46	12.206	-61.9694	1	0	1			-2430	3.61526	11817	7481.2	19512.4	23073.8	-0.289	-0.057	0.0551	0.0346	5		Grenada	Grenada	0.242399
327	Feb-09-2019 13:17:46	12.2034	-61.9639	1	0	1			-2409	2.89045	11464.3	7072.77	20179.4	22598.2	-0.289	-0.057	0.0551	0.0346	5		Grenada	Grenada	0.242399
328	Feb-09-2019 13:22:46	12.2009	-61.9582	1	0	1			-2476	2.1261	11109.9	6661.33	20859.3	22118.6	-0.289	-0.057	0.0551	0.0346	5		Grenada	Grenada	0.242399
329	Feb-09-2019 13:27:46	12.1985	-61.9526	1	0	1			-2440	3.54651	10780	6196.81	21515.5	21667.5	-0.289	-0.057	0.0551	0.0346	5		Grenada	Grenada	0.242399
330	Feb-09-2019 13:32:46	12.1961	-61.9472	1	0	1			-2417	3.32651	10451.7	5724.92	22165.3	21222	-0.289	-0.057	0.0551	0.0346	5		Grenada	Grenada	0.247706
331	Feb-09-2019 13:37:46	12.194	-61.9415	1	0	1			-2361	2.91801	10163.4	5313.4	22817	20673.8	-0.289	-0.057	0.0551	0.0346	5		Grenada	Grenada	0.247706
332	Feb-09-2019 13:42:46	12.1922	-61.9357	1	0	1			-2343	2.78834	9915.14	4977.58	23471.5	20036.1	-0.289	-0.057	0.0551	0.0346	5		Grenada	Grenada	0.247706
333	Feb-09-2019 13:47:46	12.1899	-61.9302	1	0	1			-2311	2.83703	9637.22	4664.42	24126.8	19392.2	-0.289	-0.057	0.0551	0.0346	5		Grenada	Grenada	0.247706
334	Feb-09-2019 13:52:46	12.1876	-61.9246	1	0	1			-2280	2.49775	9387.3	4414	24784.3	18748.7	-0.289	-0.057	0.0551	0.0346	5		Grenada	Grenada	0.247706
335	Feb-09-2019 13:57:46	12.1866	-61.92	1	0	1			-2253	2.27636	9275.86	4115.4	25279.2	18275.4	-0.289	-0.057	0.0551	0.0346	5		Grenada	Grenada	0.257765
336	Feb-09-2019 14:02:46	12.193	-61.9202	1	0	1			-2285	2.06093	9991.69	4640.14	24932.6	18713.8	-0.289	-0.057	0.0551	0.0346	5		Grenada	Grenada	0.247706
337	Feb-09-2019 14:07:46	12.2015	-61.921	1	0	1			-2321	1.99254	10923.7	5361.27	24433.9	19288	-0.289	-0.057	0.0551	0.0346	5		Grenada	Grenada	0.247706
338	Feb-09-2019 14:12:46	12.2099	-61.9218	1	0	1			-2340	1.67552	11851.1	6083.54	23723.9	19754	-0.289	-0.057	0.0551	0.0346	5		Grenada	Grenada	0.247706
339	Feb-09-2019 14:17:46	12.2181	-61.9227	1	0	1			-2355	1.38789	12756.6	6793.98	22853.2	20224.3	-0.289	-0.057	0.0551	0.0346	5		Grenada	Grenada	0.247706
340	Feb-09-2019 14:22:46	12.2263	-61.9226	1	0	1			-2368	1.20926	13665.7	7427.72	22024.6	20608.7	-0.289	-0.057	0.0551	0.0346	5		Grenada	Grenada	0.246856
341	Feb-09-2019 14:27:46	12.2344	-61.9225	1	0	1			-2382	1.24827	14563.6	8064.15	21204.2	21004.5	-0.289	-0.057	0.0551	0.0346	5		Grenada	Grenada	0.246856
342	Feb-09-2019 14:32:46	12.2427	-61.9227	1	0	1			-2395	1.12444	15485	8780.2	20348.7	21456.1	-0.289	-0.057	0.0551	0.0346	5		Grenada	Grenada	0.246856
343	Feb-09-2019 14:37:46	12.2508	-61.9231	1	0	1			-2404	1.0294	16372.9	9515.18	19516.5	21924.7	-0.169	-0.028	0.046	0.0406	5		Grenada	Grenada	0.246856
344	Feb-09-2019 14:42:46	12.2583	-61.9226	1	0	1			-2406	0.972653	16506.9	10179.1	18771.1	22297.3	-0.169	-0.028	0.046	0.0406	5		Grenada	Grenada	0.246856
345	Feb-09-2019 14:47:46	12.2661	-61.9221	1	0	1			-2410	1.09506	16311.8	10887.1	18003.1	22696.2	-0.169	-0.028	0.046	0.0406	5		Grenada	Grenada	0.248899
346	Feb-09-2019 14:52:46	12.2738	-61.9217	1	0	1			-2431	1.484	16165.2	11615.2	17236.4	23109.8	-0.169	-0.028	0.046	0.0406	5		Grenada	Grenada	0.248899
347	Feb-09-2019 14:57:46	12.2814	-61.9213	1	0	1			-2453	1.3577	16069.4	12200.2	16484.5	23533	-0.169	-0.028	0.046	0.0406	5		Grenada	Grenada	0.248899
348	Feb-09-2019 15:02:46	12.289	-61.9208	1	0	1			-2478	1.68592	16013.4	12582.7	15739.1	23960.9	-0.169	-0.028	0.046	0.0406	5		Grenada	Grenada	0.248899
349	Feb-09-2019 15:07:46	12.2966	-61.9198	1	0	1			-2506	1.80529	15936.4	12961.2	15009.3	24354.3	-0.169	-0.028	0.046	0.0406	5		Grenada	Grenada	0.248899
350	Feb-09-2019 15:12:46	12.3026	-61.9201	1	0	1			-2520	1.81125	16035.2	13393.6	14381	24779	-0.169	-0.028	0.046	0.0406	5		Grenada	Grenada	0.28023
351	Feb-09-2019 15:17:46	12.3087	-61.9207	1	0	1			-2564	1.776	16178.7	13853.5	13747	25225.2	-0.169	-0.028	0.046	0.0406	5		Grenada	Grenada	0.28023
352	Feb-09-2019 15:22:46	12.3131	-61.9214	1	0	1			-2562	1.00942	16343.3	14227.2	13261.3	25589.3	-0.169	-0.028	0.046	0.0406	5		Grenada	Grenada	0.28023
353	Feb-09-2019 15:27:46	12.3182	-61.9219	1	0	1			-2572	1.18423	16498.6	14614.9	12726.6	25968.9	-0.169	-0.028	0.046	0.0406	5		Grenada	Grenada	0.28023
354	Feb-09-2019 15:32:46	12.3261	-61.9228	1	0	1			-2585	0.641074	16796.5	15234.8	11888	26587.4	-0.169	-0.028	0.046	0.0406	5		Grenada	Grenada	0.28023
355	Feb-09-2019 15:37:46	12.3303	-61.9264	1	0	1			-2595	1.00752	17303.8	15839.6	11297.9	27191.1	-0.169	-0.028	0.046	0.0406	5		Grenada	Grenada	0.28023
356	Feb-09-2019 15:42:46	12.3341	-61.9265	1	0	1			-2600	1.08097	17439.6	16121.7	10907.3	27466	-0.169	-0.028	0.046	0.0406	5		Grenada	Grenada	0.28023
357	Feb-09-2019 15:47:46	12.3392	-61.926	1	0	1			-2605	0.983436	17558.6	16449.4	10414.9	27776	-0.169	-0.028	0.046	0.0406	5		Grenada	Grenada	0.269406
358	Feb-09-2019 15:52:46	12.3456	-61.9246	1	0	1			-2602	0.898877	17667.9	16829.9	9822.63	28124.3	-0.169	-0.028	0.046	0.0406	5		Grenada	Grenada	0.269406
359	Feb-09-2019 15:57:46	12.3516	-61.9233	1	0	1			-2617	1.13884	17784.9	17197.8	9272.47	28444.1	-0.169	-0.028	0.046	0.0406	5		Grenada	Grenada	0.269406
360	Feb-09-2019 16:02:46	12.3568	-61.922	1	0	1			-2627	0.961997	17896	17523.2	8801.63	28714.3	-0.169	-0.028	0.046	0.0406	5		Grenada	Grenada	0.269406
361	Feb-09-2019 16:07:46	12.363	-61.9219	1	0	1			-2640	0.793488	18192.7	18034.3	8172.1	29166.7	-0.169	-0.028	0.046	0.0406	5		Grenada	Grenada	0.269406
362	Feb-09-2019 16:12:46	12.3694	-61.9226	1	0	1			-2646	0.771428	18598.2	18625.3	7494.99	29699.4	-0.169	-0.028	0.046	0.0406	5		Grenada	Grenada	0.269406
363	Feb-09-2019 16:17:46	12.3757	-61.9231	1	0	1			-2658	0.838154	18990.4	18898.1	6835.17	30205.7	-0.169	-0.028	0.046	0.0406	5		Grenada	Grenada	0.264173
364	Feb-09-2019 16:22:46	12.382	-61.9237	1	0	1			-2664	0.866283	19409.1	19155	6166.7	30727.1	-0.169	-0.028	0.046	0.0406	5		Grenada	Grenada	0.264173
365	Feb-09-2019 16:27:46	12.3885	-61.9241	1	0	1			-2679	1.1272	19846.2	19432.1	5487.61	31260.1	-0.169	-0.028	0.046	0.0406	5		Grenada	Grenada	0.264173
366	Feb-09-2019 16:32:46	12.3948	-61.9246	1	0	1			-2687	1.25802	20284.4	19722.2	4832.18	31776.4	-0.169	-0.028	0.046	0.0406	5		Grenada	Grenada	0.264173
367	Feb-09-2019 16:37:46	12.4014	-61.9257	1	0	1			-2713	1.53026	20809	20104	4116.73	32367.3	-0.169	-0.028	0.046	0.0406	5		Grenada	Grenada	0.264173
368	Feb-09-2019 16:42:46	12.4076	-61.926	1	0	1			-2723	1.34208	21266.7	20424.2	3463.85	32886.2	-0.169	-0.028	0.046	0.0406	5		Grenada	Grenada	0.264173
369	Feb-09-2019 16:47:46	12.4139	-61.9264	1	0	1			-2739	1.64435	21728.9	20746.9	2817.36	33397.9	-0.169	-0.028	0.046	0.0406	5		Grenada	Grenada	0.275536
370	Feb-09-2019 16:52:46	12.4201	-61.9269	1	0	1			-2750	1.64915	22220.4	21088.6	2158.44	33844.8	-0.169	-0.028	0.046	0.0406	5		Grenada	Grenada	0.275536
371	Feb-09-2019 16:57:46	12.4264	-61.9272	1	0	1			-2768	1.00728	22712.9	21418.6	1504.71	34284.9	-0.169	-0.028	0.046	0.0406	5		Grenada	Grenada	0.275536
372	Feb-09-2019 17:02:46	12.4328	-61.9266	1	0	1			-2772	0.460403	23143.6	21666.3	884.159	34655.4	-0.169	-0.028	0.046	0.0406	5		Grenada	Grenada	0.275536
373	Feb-09-2019 17:07:46	12.4392	-61.9259	1	0	1			-2791	1.17366	23581.1	21924	264.371	35028.3	-0.169	-0.028	0.046	0.0406	5		Grenada	Grenada	0.275536
374	Feb-09-2019 17:12:46	12.4455	-61.9257	1	0	1			-2777	1.1917	24062.9	22246	0	35445.6	-0.169	-0.028	0.046	0.0406	5		Grenada	Grenada	0.275536
375	Feb-09-2019 17:17:46	12.4515	-61.9255	1	0	1			-2796	0.882731	24533	22569.2	0	35852.1	-0.169	-0.028	0.046	0.0406	5		Grenada	Grenada	0.261788
376	Feb-09-2019 17:22:46	12.4579	-61.9248	1	0	1			-2799	0.574819	25001.6	22877.9	0	36246.1	-0.169	-0.028	0.046	0.0406	5		Grenada	Grenada	0.261788
377	Feb-09-2019 17:27:46	12.4641	-61.9239	1	0	1			-2811	0.413193	25460.5	23184.4	0	36629.1	-0.169	-0.028	0.046	0.0406	5		Grenada	Grenada	0.261788
378	Feb-09-2019 17:32:46	12.4706	-61.9232	1	0	1			-2816	0.527397	25956.1	23532.1	0	37046.8	-0.169	-0.028	0.046	0.0406	5		Grenada	Grenada	0.261788
379	Feb-09-2019 17:37:46	12.4766	-61.922	1	0	1			-2824	1.05197	26399.9	23835.5	0	37412.8	-0.169	-0.028	0.046	0.0406	5		Grenada	Grenada	0.261788
380	Feb-09-2019 17:42:46	12.4826	-61.9207	1	0	1			-2827	1.16382	26832.8	24133.6	0	37766.9	-0.169	-0.028	0.046	0.0406	5		Grenada	Grenada	0.261788
381	Feb-09-2019 17:47:46	12.4886	-61.9192	1	0	1			-2849	1.44058	27261.8	24428.9	0	38113.2	-0.169	-0.028	0.046	0.0406	5		Grenada	Grenada	0.240665
382	Feb-09-2019 17:52:46	12.4947	-61.9177	1	0	1			-2860	1.34154	27719.2	24757.2	0	38403.6	-0.169	-0.028	0.046	0.0406	5		Grenada	Grenada	0.240665
383	Feb-09-2019 17:57:46	12.5006	-61.9158	1	0	1			-2876	1.05833	28139.4	25048.4	0	38522.9	-0.071	0.037	0.0363	0.0395	5		Grenada	Grenada	0.240665
384	Feb-09-2019 18:02:46	12.5064	-61.9136	1	0	1			-2882	0.571052	28541	25322.5	0	38616.9	-0.071	0.037	0.0363	0.0395	5		Grenada	Grenada	0.240665
385	Feb-09-2019 18:07:46	12.5122	-61.9117	1	0	1			-2879	0.638451	28968.2	25629.5	0	38750.5	-0.071	0.037	0.0363	0.0395	5		Grenada	Grenada	0.256628
386	Feb-09-2019 18:12:46	12.5182	-61.9105	1	0	1			-2870	0.842433	29465.6	26014.5	0	38974.4	-0.071	0.037	0.0363	0.0395	5		Grenada	Grenada	0.256628
387	Feb-09-2019 18:17:46	12.5246	-61.9094	1	0	1			-2865	0.718322	30013.2	26452.2	0	39244	-0.071	0.037	0.0363	0.0395	5		Grenada	Grenada	0.256628
388	Feb-09-2019 18:22:46	12.5307	-61.9079	1	0	1			-2868	0.63657	30516.7	26844.1	0	39459.2	-0.071	0.037	0.0363	0.0395	5		Grenada	Grenada	0.230015
389	Feb-09-2019 18:27:46	12.5366	-61.9062	1	0	1			-2872	0.703824	30999.4	27222.5	0	39663.6	-0.071	0.037	0.0363	0.0395	5		Grenada	Grenada	0.230015
390	Feb-09-2019 18:32:46	12.5426	-61.9047	1	0	1			-2878	0.648511	31506	27631.9	0	39896.7	-0.071	0.037	0.0363	0.0395	5		Grenada	Grenada	0.230015
391	Feb-09-2019 18:37:46	12.5485	-61.9032	1	0	1			-2877	0.641074	32008	28042.8	0	40134.6	-0.071	0.037	0.0363	0.0395	5		Grenada	Grenada	0.230015
392	Feb-09-2019 18:42:46	12.5544	-61.9015	1	0	1			-2884	0.635062	32504.7	28448.4	0	40361.8	-0.071	0.037	0.0363	0.0395	5		Grenada	Grenada	0.230015
393	Feb-09-2019 18:47:46	12.5602	-61.8993	1	0	1			-2884	0.635062	32974.4	28825	0	40430.7	-0.071	0.037	0.0363	0.0395	5		Grenada	Grenada	0.230015
394	Feb-09-2019 18:52:46	12.5661	-61.8975	1	0	1			-2887	0.613556	33481.1	29111.9	0	40421.8	-0.071	0.037	0.0363	0.0395	5		Grenada	Grenada	0.229876
395	Feb-09-2019 18:57:46	12.5718	-61.8958	1	0	1			-2892	0.563019	33981.3	29114.4	0	40428.3	-0.071	0.037	0.0363	0.0395	5		Grenada	Grenada	0.229876
396	Feb-09-2019 19:02:46	12.5777	-61.8943	1	0	1			-2896	0.494065	34503.7	29150.9	0	40461.2	-0.071	0.037	0.0363	0.0395	5		Grenada	Grenada	0.229876
397	Feb-09-2019 19:07:46	12.5833	-61.8924	1	0	1			-2899	0.446657	34471.1	29156.3	0	40459.1	-0.071	0.037	0.0363	0.0395	5		Grenada	Grenada	0.229876
398	Feb-09-2019 19:12:46	12.5886	-61.8904	1	0	1			-2903	0.382454	34348	29150.5	0	40440.8	-0.071	0.037	0.0363	0.0395	5		Grenada	Grenada	0.229876
399	Feb-09-2019 19:17:46	12.5939	-61.8882	1	0	1			-2906	0.362498	34225	29147.5	0	40418.1	-0.071	0.037	0.0363	0.0395	5		Grenada	Grenada	0.229876
400	Feb-09-2019 19:22:46	12.5994	-61.8862	1	0	1			-2908	0.334279	34127.8	29177.2	0	40423.5	-0.071	0.037	0.0363	0.0395	5		Grenada	Grenada	0.229876
401	Feb-09-2019 19:27:46	12.6049	-61.8841	1	0	1			-2912	0.225469	34036.3	29212.9	0	40431.3	-0.071	0.037	0.0363	0.0395	5		Grenada	Grenada	0.223121
402	Feb-09-2019 19:32:46	12.6107	-61.8825	1	0	1			-2913	0.195875	34022.3	29333.8	0	40519.1	-0.071	0.037	0.0363	0.0395	5		Grenada	St.Vincent	0.223121
403	Feb-09-2019 19:37:46	12.6166	-61.8808	1	0	1			-2915	0.166782	34000.7	29444	0	40596	-0.071	0.037	0.0363	0.0395	5		Grenada	St.Vincent	0.223121
404	Feb-09-2019 19:42:46	12.6225	-61.8796	1	0	1			-2917	0.215685	34054.4	29554.2	0	40743	-0.071	0.037	0.0363	0.0395	5		Grenada	St.Vincent	0.223121
405	Feb-09-2019 19:47:46	12.6283	-61.8785	1	0	1			-2918	0.249692	34125.8	29591.9	0	40904.5	-0.071	0.037	0.0363	0.0395	5		Grenada	St.Vincent	0.223121
406	Feb-09-2019 19:52:46	12.6341	-61.8768	1	0	1			-2922	0.353116	34146	29580.3	0	40945.6	-0.071	0.037	0.0363	0.0395	5		Grenada	St.Vincent	0.223121
407	Feb-09-2019 19:57:46	12.64	-61.8755	1	0	1			-2924	0.37804	34220	29624.2	0	40879.5	-0.071	0.037	0.0363	0.0395	5		Grenada	St.Vincent	0.210834
408	Feb-09-2019 20:02:46	12.646	-61.8743	1	0	1			-2928	0.37804	34331.4	29707.8	0	40847.7	-0.071	0.037	0.0363	0.0395	5		Grenada	St.Vincent	0.213355
409	Feb-09-2019 20:07:46	12.652	-61.8731	1	0	1			-2930	0.399623	34448.5	29800.9	0	40821.6	-0.071	0.037	0.0363	0.0395	5		Grenada	St.Vincent	0.213355
410	Feb-09-2019 20:12:46	12.6577	-61.8715	1	0	1			-2933	0.425205	34523.5	29854.7	0	40757	-0.071	0.037	0.0363	0.0395	5		Grenada	St.Vincent	0.213355
411	Feb-09-2019 20:17:46	12.6629	-61.8699	1	0	1			-2937	0.353794	34585.2	29898.5	0	40687.7	-0.071	0.037	0.0363	0.0395	5		Grenada	St.Vincent	0.213355
412	Feb-09-2019 20:22:46	12.6686	-61.8685	1	0	1			-2939	0.32334	34713.5	30009.6	0	40668.7	-0.071	0.037	0.0363	0.0395	5		Grenada	St.Vincent	0.213355
413	Feb-09-2019 20:27:46	12.6746	-61.8673	1	0	1			-2942	0.313551	34874.6	30155	0	40677.2	-0.071	0.037	0.0363	0.0395	5		Grenada	St.Vincent	0.213355
414	Feb-09-2019 20:32:46	12.6804	-61.8659	1	0	1			-2945	0.244843	35016.8	30283.8	0	40667.9	-0.071	0.037	0.0363	0.0395	5		Grenada	St.Vincent	0.209385
415	Feb-09-2019 20:37:46	12.6859	-61.8642	1	0	1			-2946	0.198308	35126.1	30383.9	0	40631.3	-0.071	0.037	0.0363	0.0395	5		Grenada	St.Vincent	0.209385
416	Feb-09-2019 20:42:46	12.6911	-61.8631	1	0	1			-2947	0.146907	35295.9	30393	0	40665.8	-0.071	0.037	0.0363	0.0395	5		Grenada	St.Vincent	0.209385
417	Feb-09-2019 20:47:46	12.6966	-61.8615	1	0	1			-2947	0.048969	35445.2	30249	0	40667.6	-0.071	0.037	0.0363	0.0395	5		Grenada	St.Vincent	0.209385
418	Feb-09-2019 20:52:46	12.7021	-61.8608	1	0	1			-2947	0.0619414	35685	30206.3	0	40764.1	-0.071	0.037	0.0363	0.0395	5		Grenada	St.Vincent	0.209385
419	Feb-09-2019 20:57:46	12.708	-61.8608	1	0	1			-2948	0.07896	36013	30251.3	0	40948.8	-0.071	0.037	0.0363	0.0395	5		Grenada	St.Vincent	0.209385
420	Feb-09-2019 21:02:46	12.7135	-61.8603	1	0	1			-2948	0.048969	36292.2	30262.7	0	41089.5	-0.071	0.037	0.0363	0.0395	5		Grenada	St.Vincent	0.203651
421	Feb-09-2019 21:07:46	12.7191	-61.8593	1	0	1			-2949	0.048969	36536	30227.3	0	41185.5	-0.071	0.037	0.0363	0.0395	5		Grenada	St.Vincent	0.203651
422	Feb-09-2019 21:12:46	12.7246	-61.8586	1	0	1			-2949	0.048969	36802.8	30232.7	0	41310.5	-0.071	0.037	0.0363	0.0395	5		Grenada	St.Vincent	0.203651
423	Feb-09-2019 21:17:46	12.7294	-61.8587	1	0	1			-2949	0.0218996	37109.5	30328.5	0	41503.2	-0.071	0.037	0.0363	0.0395	5.2		St.Vincent	St.Vincent	0.203651
424	Feb-09-2019 21:22:46	12.7349	-61.8592	1	0	1			-2949	0.0619414	37506.6	30484.9	0	41773.4	-0.071	0.037	0.0363	0.0395	5.2		St.Vincent	St.Vincent	0.203651
425	Feb-09-2019 21:27:46	12.7406	-61.8593	1	0	1			-2950	0.123883	37878.9	30596.9	0	42012	-0.071	0.037	0.0363	0.0395	5.2		St.Vincent	St.Vincent	0.203651
426	Feb-09-2019 21:32:46	12.7462	-61.8595	1	0	1			-2952	0.140225	38270.7	30729.3	0	42269.4	-0.071	0.037	0.0363	0.0395	5.2		St.Vincent	St.Vincent	0.203651
427	Feb-09-2019 21:37:46	12.7515	-61.8597	1	0	1			-2953	0.188387	38640.1	30852.5	0	42481.9	-0.108	0.127	0.0378	0.0428	5.2		St.Vincent	St.Vincent	0.203804
428	Feb-09-2019 21:42:46	12.7571	-61.8595	1	0	1			-2955	0.232795	39001.1	30954.9	0	42672	-0.108	0.127	0.0378	0.0428	5.2		St.Vincent	St.Vincent	0.203804
429	Feb-09-2019 21:47:46	12.7624	-61.8588	1	0	1			-2957	0.232795	39312.6	31017.7	0	42810.7	-0.108	0.127	0.0378	0.0428	5.2		St.Vincent	St.Vincent	0.203804
430	Feb-09-2019 21:52:46	12.768	-61.8589	1	0	1			-2961	0.255389	39699.9	31167.1	0	43032.2	-0.108	0.127	0.0378	0.0428	5.2		St.Vincent	St.Vincent	0.203804
431	Feb-09-2019 21:57:46	12.773	-61.8588	1	0	1			-2963	0.267317	40053.6	31303.8	0	43232.9	-0.108	0.127	0.0378	0.0428	5.2		St.Vincent	St.Vincent	0.203804
432	Feb-09-2019 22:02:46	12.7783	-61.8586	1	0	1			-2965	0.249692	40409.4	31439.6	0	43430.1	-0.108	0.127	0.0378	0.0428	5.2		St.Vincent	St.Vincent	0.203804
433	Feb-09-2019 22:07:46	12.7833	-61.8581	1	0	1			-2966	0.195875	40733	31551.9	0	43593.7	-0.108	0.127	0.0378	0.0428	5.2		St.Vincent	St.Vincent	0.203804
434	Feb-09-2019 22:12:46	12.7882	-61.8576	1	0	1			-2968	0.109498	41055.1	31668.2	0	43757.2	-0.108	0.127	0.0378	0.0428	5.2		St.Vincent	St.Vincent	0.200066
435	Feb-09-2019 22:17:46	12.7933	-61.8568	1	0	1			-2968	0.138505	41374.3	31773	0	43908.8	-0.108	0.127	0.0378	0.0428	5.2		St.Vincent	St.Vincent	0.200066
436	Feb-09-2019 22:22:46	12.7985	-61.8565	1	0	1			-2967	0.138505	41743.5	31940.2	0	44115.9	-0.108	0.127	0.0378	0.0428	5.2		St.Vincent	St.Vincent	0.200066
437	Feb-09-2019 22:27:46	12.8038	-61.856	1	0	1			-2967	0.123883	42105.3	32094.5	0	44307.8	-0.108	0.127	0.0378	0.0428	5.2		St.Vincent	St.Vincent	0.200066
438	Feb-09-2019 22:32:46	12.8089	-61.8556	1	0	1			-2967	0.138505	42467.2	32262.9	0	44509.4	-0.108	0.127	0.0378	0.0428	5.2		St.Vincent	St.Vincent	0.200066
439	Feb-09-2019 22:37:46	12.8138	-61.8549	1	0	1			-2968	0.127695	42794.8	32406.4	0	44679.6	-0.108	0.127	0.0378	0.0428	5.2		St.Vincent	St.Vincent	0.200066
440	Feb-09-2019 22:42:46	12.8186	-61.8548	1	0	1			-2968	0.159431	43161.4	32608.1	0	44900	-0.108	0.127	0.0378	0.0428	5.2		St.Vincent	St.Vincent	0.200066
441	Feb-09-2019 22:47:46	12.8235	-61.8541	1	0	1			-2968	0.153297	43498.5	32769.3	0	45078.6	-0.108	0.127	0.0378	0.0428	5.2		St.Vincent	St.Vincent	0.200066
442	Feb-09-2019 22:52:46	12.8284	-61.8538	1	0	1			-2969	0.175196	43871.5	32975.3	0	45299.4	-0.108	0.127	0.0378	0.0428	5.2		St.Vincent	St.Vincent	0.195373
443	Feb-09-2019 22:57:46	12.8336	-61.8535	1	0	1			-2970	0.138505	44265.7	33200	0	45536.6	-0.108	0.127	0.0378	0.0428	5.2		St.Vincent	St.Vincent	0.195373
444	Feb-09-2019 23:02:46	12.8385	-61.8531	1	0	1			-2971	0.138505	44629.8	33404.1	0	45746.1	-0.108	0.127	0.0378	0.0428	5.2		St.Vincent	St.Vincent	0.195373
445	Feb-09-2019 23:07:46	12.843	-61.8532	1	0	1			-2971	0.109498	45005.2	33650.7	0	45993.8	-0.108	0.127	0.0378	0.0428	5.2		St.Vincent	St.Vincent	0.195373
446	Feb-09-2019 23:12:46	12.8476	-61.8529	1	0	1			-2971	0.092912	45368.6	33871.1	0	46213.7	-0.108	0.127	0.0378	0.0428	5.2		St.Vincent	St.Vincent	0.195373
447	Feb-09-2019 23:17:46	12.8524	-61.8524	1	0	1			-2971	0.13321	45731.1	34084.3	0	46428.7	-0.108	0.127	0.0378	0.0428	5.2		St.Vincent	St.Vincent	0.195373
448	Feb-09-2019 23:22:46	12.8573	-61.8518	1	0	1			-2970	0.175196	46053.6	34283.8	0	46634.4	-0.108	0.127	0.0378	0.0428	5.2		St.Vincent	St.Vincent	0.195373
449	Feb-09-2019 23:27:46	12.8621	-61.8512	1	0	1			-2969	0.175196	45978.1	34491.2	0	46848.5	-0.108	0.127	0.0378	0.0428	5.2		St.Vincent	St.Vincent	0.195373
450	Feb-09-2019 23:32:46	12.8667	-61.8511	1	0	1			-2968	0.138505	45852.4	34729.1	0	47095.6	-0.108	0.127	0.0378	0.0428	5.2		St.Vincent	St.Vincent	0.195147
451	Feb-09-2019 23:37:46	12.8715	-61.8507	1	0	1			-2967	0.138505	45577.8	34956.9	0	47334.6	-0.108	0.127	0.0378	0.0428	5.2		St.Vincent	St.Vincent	0.195147
452	Feb-09-2019 23:42:46	12.876	-61.8507	1	0	1			-2967	0.140225	45354.9	35212.2	0	47596.9	-0.108	0.127	0.0378	0.0428	5.2		St.Vincent	St.Vincent	0.195147
453	Feb-09-2019 23:47:46	12.8802	-61.8506	1	0	1			-2967	0.17656	45138.8	35438.7	0	47825.2	-0.108	0.127	0.0378	0.0428	5.2		St.Vincent	St.Vincent	0.195147
454	Feb-09-2019 23:52:46	12.8844	-61.8517	1	0	1			-2968	0.228637	45041.6	35786.7	0	48173.1	-0.108	0.127	0.0378	0.0428	5.2		St.Vincent	St.Vincent	0.195147
455	Feb-09-2019 23:57:46	12.8887	-61.8524	1	0	1			-2969	0.277008	44905.9	36099.2	0	48483.2	-0.108	0.127	0.0378	0.0428	5.2		St.Vincent	St.Vincent	0.195147
456	Feb-10-2019 00:02:46	12.8928	-61.8535	1	0	1			-2970	0.32334	44831.9	36447.1	0	48826.2	-0.108	0.127	0.0378	0.0428	5.2		St.Vincent	St.Vincent	0.195147
457	Feb-10-2019 00:07:46	12.8959	-61.8549	1	0	1			-2973	0.232795	44820.2	36760.7	0	49134.7	-0.108	0.127	0.0378	0.0428	5.2		St.Vincent	St.Vincent	0.195147
458	Feb-10-2019 00:12:46	12.8999	-61.8566	1	0	1			-2973	0.232795	44818.2	37162.1	0	49528.1	-0.108	0.127	0.0378	0.0428	5.2		St.Vincent	St.Vincent	0.195147
459	Feb-10-2019 00:17:46	12.904	-61.8582	1	0	1			-2972	0.292174	44795.7	37555.7	0	49911	-0.108	0.127	0.0378	0.0428	5.2		St.Vincent	St.Vincent	0.196701
460	Feb-10-2019 00:22:46	12.9093	-61.8586	1	0	1			-2971	0.215685	44610.5	37920.3	0	50253.6	-0.108	0.127	0.0378	0.0428	5.2		St.Vincent	St.Vincent	0.196701
461	Feb-10-2019 00:27:46	12.9145	-61.8579	1	0	1			-2968	0.294626	44333.8	38187.3	0	50483.9	-0.108	0.127	0.0378	0.0428	5.2		St.Vincent	St.Vincent	0.196701
462	Feb-10-2019 00:32:46	12.92	-61.8575	1	0	1			-2969	0.313551	44075.5	38516.7	0	50766.1	-0.108	0.127	0.0378	0.0428	5.2		St.Vincent	St.Vincent	0.196701
463	Feb-10-2019 00:37:46	12.9261	-61.8567	1	0	1			-2973	0.263704	43764.8	38852	0	51039.5	-0.108	0.127	0.0378	0.0428	5.2		St.Vincent	St.Vincent	0.196701
464	Feb-10-2019 00:42:46	12.9319	-61.8557	1	0	1			-2974	0.195875	43445.7	39157.5	0	51275.3	-0.108	0.127	0.0378	0.0428	5.2		St.Vincent	St.Vincent	0.196701
465	Feb-10-2019 00:47:46	12.9372	-61.8546	1	0	1			-2974	0.201903	43145.5	39430.1	0	51477.7	-0.108	0.127	0.0378	0.0428	5.2		St.Vincent	St.Vincent	0.196701
466	Feb-10-2019 00:52:46	12.9427	-61.8538	1	0	1			-2969	0.220087	42873.9	39742.7	0	51717.8	-0.108	0.127	0.0378	0.0428	5.2		St.Vincent	St.Vincent	0.193742
467	Feb-10-2019 00:57:46	12.9482	-61.8531	1	0	1			-2968	0.223332	42615.1	40070	0	51966.2	-0.108	0.127	0.0378	0.0428	5.2		St.Vincent	St.Vincent	0.193742
468	Feb-10-2019 01:02:46	12.9538	-61.852	1	0	1			-2966	0.223332	42327.8	40390.3	0	52198.6	-0.108	0.127	0.0378	0.0428	5.2		St.Vincent	St.Vincent	0.193742
469	Feb-10-2019 01:07:46	12.9593	-61.8512	1	0	1			-2964	0.138505	42077.1	40730.8	0	52451.7	-0.108	0.127	0.0378	0.0428	5.2		St.Vincent	St.Vincent	0.193742
470	Feb-10-2019 01:12:46	12.9647	-61.8504	1	0	1			-2964	0.138505	41830.3	41063.7	0	52691.8	-0.108	0.127	0.0378	0.0428	5.2		St.Vincent	St.Vincent	0.193742
471	Feb-10-2019 01:17:46	12.9689	-61.8498	1	0	1			-2964	0.223332	41653.6	41335.8	0	52891.3	-0.108	0.127	0.0378	0.0428	5.2		St.Vincent	St.Vincent	0.193742
472	Feb-10-2019 01:22:46	12.9736	-61.8494	1	0	1			-2966	0.333561	41487.9	41656.2	0	53133.5	-0.108	0.127	0.0378	0.0428	5.2		St.Vincent	St.Vincent	0.193742
473	Feb-10-2019 01:27:46	12.9742	-61.8469	1	0	1			-2966	0.333561	41212.1	41515.5	0	52950.7	-0.108	0.127	0.0378	0.0428	5.2		St.Vincent	St.Vincent	0.193742
474	Feb-10-2019 01:32:46	12.9711	-61.8407	1	0	1			-2964	0.284692	40640.2	40786	0	52192.6	-0.108	0.127	0.0378	0.0428	5.2		St.Vincent	St.Vincent	0.193742
475	Feb-10-2019 01:37:46	12.968	-61.8344	1	0	1			-2961	0.159431	40067.9	40063.1	0	51437.6	-0.108	0.127	0.0378	0.0428	5.2		St.Vincent	St.Vincent	0.19367
476	Feb-10-2019 01:42:46	12.9649	-61.828	1	0	1			-2959	0.109498	39484.9	39330	0	50669	-0.108	0.127	0.0378	0.0428	5.2		St.Vincent	St.Vincent	0.19367
477	Feb-10-2019 01:47:46	12.9623	-61.8219	1	0	1			-2959	0.111666	38926.9	38654.2	0	49953	-0.108	0.127	0.0378	0.0428	5.2		St.Vincent	St.Vincent	0.19367
478	Feb-10-2019 01:52:46	12.9601	-61.8156	1	0	1			-2957	0.138505	38339.3	38000.9	0	49246.7	-0.108	0.127	0.0378	0.0428	5.2		St.Vincent	St.Vincent	0.19367
479	Feb-10-2019 01:57:46	12.958	-61.8091	1	0	1			-2956	0.166782	37735.9	37340.5	0	48527.4	-0.108	0.127	0.0378	0.0428	5.2		St.Vincent	St.Vincent	0.19367
480	Feb-10-2019 02:02:46	12.9552	-61.8031	1	0	1			-2953	0.171041	37212.1	36671.8	0	47817.4	-0.108	0.127	0.0378	0.0428	5.2		St.Vincent	St.Vincent	0.19367
481	Feb-10-2019 02:07:46	12.9523	-61.7972	1	0	1			-2952	0.0902942	36711.2	36004.4	0	47111.1	-0.108	0.127	0.0378	0.0428	5.2		St.Vincent	St.Vincent	0.199081
482	Feb-10-2019 02:12:46	12.9491	-61.7918	1	0	1			-2952	0.188387	36273.3	35344.4	0	46424.3	-0.108	0.127	0.0378	0.0428	5.2		St.Vincent	St.Vincent	0.199081
483	Feb-10-2019 02:17:46	12.9452	-61.7874	1	0	1			-2948	0.232795	35976.3	34702.4	0	45786.4	-0.108	0.127	0.0378	0.0428	5.2		St.Vincent	St.Vincent	0.199081
484	Feb-10-2019 02:22:46	12.9409	-61.7842	1	0	1			-2948	0.201903	35823.5	34115.9	0	45232.1	-0.108	0.127	0.0378	0.0428	5.2		St.Vincent	St.Vincent	0.199081
485	Feb-10-2019 02:27:46	12.936	-61.7823	1	0	1			-2947	0.123883	35833	33583.1	0	44766	-0.108	0.127	0.0378	0.0428	5.2		St.Vincent	St.Vincent	0.197019
486	Feb-10-2019 02:32:46	12.9316	-61.7817	1	0	1			-2947	0.123883	35965	33185.8	0	44449.2	-0.108	0.127	0.0378	0.0428	5.2		St.Vincent	St.Vincent	0.197019
487	Feb-10-2019 02:37:46	12.9277	-61.7818	1	0	1			-2947	0.140225	36147.8	32879.8	0	44222.4	-0.108	0.127	0.0378	0.0428	5.2		St.Vincent	St.Vincent	0.197019
488	Feb-10-2019 02:42:46	12.9241	-61.7822	1	0	1			-2947	0.285533	36352.3	32620.4	0	44040.1	-0.108	0.127	0.0378	0.0428	5.2		St.Vincent	St.Vincent	0.197019
489	Feb-10-2019 02:47:46	12.92	-61.7823	1	0	1			-2950	0.563019	36543.5	32303.4	0	43802.4	-0.108	0.127	0.0378	0.0428	5.2		St.Vincent	St.Vincent	0.197019
490	Feb-10-2019 02:52:46	12.916	-61.7821	1	0	1			-2955	0.540864	36715.6	31976.7	0	43548.6	-0.108	0.127	0.0378	0.0428	5.2		St.Vincent	St.Vincent	0.197019
491	Feb-10-2019 02:57:46	12.9121	-61.7824	1	0	1			-2958	0.17656	36935.3	31700.9	0	43347.4	-0.108	0.127	0.0378	0.0428	5.2		St.Vincent	St.Vincent	0.197019
492	Feb-10-2019 03:02:46	12.9076	-61.7816	1	0	1			-2958	0.0875983	37076.6	31293.4	0	43007	-0.108	0.127	0.0378	0.0428	5.2		St.Vincent	St.Vincent	0.197019
493	Feb-10-2019 03:07:46	12.9033	-61.7811	1	0	1			-2957	0.153297	37250.7	30934.5	0	42716.6	-0.108	0.127	0.0378	0.0428	5.2		St.Vincent	St.Vincent	0.197019
494	Feb-10-2019 03:12:46	12.898	-61.7785	1	0	1			-2957	0.216794	37283.6	30326.7	0	42166.7	-0.108	0.127	0.0378	0.0428	5.2		St.Vincent	St.Vincent	0.202165
495	Feb-10-2019 03:17:46	12.8923	-61.7736	1	0	1			-2954	0.223332	37121.5	29511.6	0	41384.6	-0.108	0.127	0.0378	0.0428	5.2		St.Vincent	St.Vincent	0.202165
496	Feb-10-2019 03:22:46	12.888	-61.7677	1	0	1			-2960	0.232795	36810.1	28712.6	0	40585.6	-0.108	0.127	0.0378	0.0428	5.2		St.Vincent	St.Vincent	0.202165
497	Feb-10-2019 03:27:46	12.8838	-61.762	1	0	1			-2948	0.617063	36308.6	27944.8	0	39817.2	-0.108	0.127	0.0378	0.0428	5.2		St.Vincent	St.Vincent	0.211495
498	Feb-10-2019 03:32:46	12.88	-61.7567	1	0	1			-2942	0.568106	35716.9	27235.1	0	39104.7	-0.108	0.127	0.0378	0.0428	5.2		St.Vincent	St.Vincent	0.211495
499	Feb-10-2019 03:37:46	12.8758	-61.7516	1	0	1			-2937	0.440712	35159.9	26519.6	0	38396.4	-0.108	0.127	0.0378	0.0428	5.2		St.Vincent	St.Vincent	0.211495
500	Feb-10-2019 03:42:46	12.8717	-61.7473	1	0	1			-2933	0.415508	34690.1	25865.3	0	37758.9	-0.185	0.137	0.0363	0.0521	5.2		St.Vincent	St.Vincent	0.211495
501	Feb-10-2019 03:47:46	12.8684	-61.7431	1	0	1			-2928	0.396612	34238	25282.7	0	37180.4	-0.185	0.137	0.0363	0.0521	5.2		St.Vincent	St.Vincent	0.211495
502	Feb-10-2019 03:52:46	12.8658	-61.739	1	0	1			-2924	0.262793	33792	24754.2	0	36644.2	-0.185	0.137	0.0363	0.0521	5.2		St.Vincent	St.Vincent	0.211495
503	Feb-10-2019 03:57:46	12.8632	-61.7351	1	0	1			-2923	0.154853	33372.8	24252	0	36135.3	-0.185	0.137	0.0363	0.0521	5.2		St.Vincent	St.Vincent	0.211495
504	Feb-10-2019 04:02:46	12.8605	-61.7313	1	0	1			-2922	0.201903	32969.1	23744.3	0	35626	-0.185	0.137	0.0363	0.0521	5.2		St.Vincent	St.Vincent	0.218336
505	Feb-10-2019 04:07:46	12.8578	-61.7278	1	0	1			-2919	0.17656	32604.4	23266.9	0	35150.7	-0.185	0.137	0.0363	0.0521	5.2		St.Vincent	St.Vincent	0.218336
506	Feb-10-2019 04:12:46	12.8551	-61.7246	1	0	1			-2919	0.526487	32269.6	22810.4	0	34699.5	-0.185	0.137	0.0363	0.0521	5.2		St.Vincent	St.Vincent	0.231237
507	Feb-10-2019 04:17:46	12.8527	-61.7216	1	0	1			-2927	0.568106	31956.2	22386.2	0	34278.7	-0.185	0.137	0.0363	0.0521	5.2		St.Vincent	St.Vincent	0.231237
508	Feb-10-2019 04:22:46	12.8524	-61.7218	1	0	1			-2927	0.568106	31979.8	22380.4	0	34281.2	-0.185	0.137	0.0363	0.0521	5.2		St.Vincent	St.Vincent	0.231237
509	Feb-10-2019 04:27:46	12.8481	-61.7182	1	0	1			-2926	0.048969	31625	21771.1	0	33702.9	-0.185	0.137	0.0363	0.0521	5.2		St.Vincent	St.Vincent	0.231237
510	Feb-10-2019 04:32:46	12.8449	-61.7143	1	0	1			-2926	0.127695	31236.6	21222.9	0	33161	-0.185	0.137	0.0363	0.0521	5.2		St.Vincent	St.Vincent	0.231237
511	Feb-10-2019 04:37:46	12.8417	-61.7104	1	0	1			-2925	0.109498	30849	20674.5	0	32617.8	-0.185	0.137	0.0363	0.0521	5.2		St.Vincent	St.Vincent	0.231237
512	Feb-10-2019 04:42:46	12.8385	-61.7066	1	0	1			-2925	0.127695	30477.8	20130.3	0	32081	-0.185	0.137	0.0363	0.0521	5.2		St.Vincent	St.Vincent	0.231237
513	Feb-10-2019 04:47:46	12.8351	-61.7028	1	0	1			-2926	0.206599	30113.6	19565.7	0	31528.4	-0.185	0.137	0.0363	0.0521	5.2		St.Vincent	St.Vincent	0.231237
514	Feb-10-2019 04:52:46	12.8318	-61.6987	1	0	1			-2929	0.376769	29726.3	19000.5	0	30967.4	-0.185	0.137	0.0363	0.0521	5.2		St.Vincent	St.Vincent	0.231237
515	Feb-10-2019 04:57:46	12.8286	-61.6953	1	0	1			-2932	0.339969	29405.8	18482.5	0	30461.7	-0.185	0.137	0.0363	0.0521	5.2		St.Vincent	St.Vincent	0.231237
516	Feb-10-2019 05:02:46	12.8257	-61.6911	1	0	1			-2930	0.32849	29007.4	17928.6	0	29903.8	-0.185	0.137	0.0363	0.0521	5.2		St.Vincent	St.Vincent	0.231237
517	Feb-10-2019 05:07:46	12.8226	-61.6869	1	0	1			-2930	0.362498	28622.7	17367.5	0	29342	-0.185	0.137	0.0363	0.0521	5.2		St.Vincent	St.Vincent	0.237605
518	Feb-10-2019 05:12:46	12.8192	-61.6829	1	0	1			-2933	0.32334	28265.9	16790	0	28772.7	-0.185	0.137	0.0363	0.0521	5.2		St.Vincent	St.Vincent	0.237605
519	Feb-10-2019 05:17:46	12.816	-61.6795	1	0	1			-2935	0.277008	27970.7	16276	0	28270.4	-0.185	0.137	0.0363	0.0521	5.2		St.Vincent	St.Vincent	0.237605
520	Feb-10-2019 05:22:46	12.813	-61.6752	1	0	1			-2934	0.244843	27597.5	15719.1	0	27709.6	-0.185	0.137	0.0363	0.0521	5.2		St.Vincent	St.Vincent	0.237605
521	Feb-10-2019 05:27:46	12.81	-61.6713	1	0	1			-2935	0.198308	27257.2	15175.5	0	27166.8	-0.185	0.137	0.0363	0.0521	5.2		St.Vincent	St.Vincent	0.237605
522	Feb-10-2019 05:32:46	12.8067	-61.6677	1	0	1			-2934	0.277008	26973.7	14645.9	0	26649.4	-0.185	0.137	0.0363	0.0521	5.2		St.Vincent	St.Vincent	0.237605
523	Feb-10-2019 05:37:46	12.8032	-61.664	1	0	1			-2933	0.346259	26684.3	14093.3	0	26109.6	-0.185	0.137	0.0363	0.0521	5.2		St.Vincent	St.Vincent	0.237605
524	Feb-10-2019 05:42:46	12.7997	-61.6606	1	0	1			-2932	0.334995	26432.3	13552.1	0	25587.3	-0.185	0.137	0.0363	0.0521	5.2		St.Vincent	St.Vincent	0.237605
525	Feb-10-2019 05:47:46	12.7968	-61.6566	1	0	1			-2930	0.288042	26111.7	13016.6	0	25048.9	-0.185	0.137	0.0363	0.0521	5.2		St.Vincent	St.Vincent	0.237605
526	Feb-10-2019 05:52:46	12.7937	-61.6529	1	0	1			-2929	0.277008	25836.2	12494.1	0	24531.5	-0.185	0.137	0.0363	0.0521	5.2		St.Vincent	St.Vincent	0.237605
527	Feb-10-2019 05:57:46	12.7906	-61.6493	1	0	1			-2928	0.255389	25573.8	11970.3	0	24014.3	-0.185	0.137	0.0363	0.0521	5.2		St.Vincent	St.Vincent	0.246368
528	Feb-10-2019 06:02:46	12.7875	-61.6449	1	0	1			-2926	0.247764	25251.1	11397.4	0	23436	-0.185	0.137	0.0363	0.0521	5.2		St.Vincent	St.Vincent	0.246368
529	Feb-10-2019 06:07:46	12.7845	-61.641	1	0	1			-2924	0.294626	24969.5	10866.1	0	22901.9	-0.185	0.137	0.0363	0.0521	5.2		St.Vincent	St.Vincent	0.247967
530	Feb-10-2019 06:12:46	12.7811	-61.6369	1	0	1			-2921	0.364477	24700.4	10280	0	22321.9	-0.185	0.137	0.0363	0.0521	5.2		St.Vincent	St.Vincent	0.247967
531	Feb-10-2019 06:17:46	12.778	-61.6332	1	1	2	1	EC1	-2917	0.382454	24466.4	9761.46	0	21806.9	-0.185	0.137	0.0363	0.0521	5.2		St.Vincent	St.Vincent	0.247967
532	Feb-10-2019 06:22:46	12.7748	-61.6298	1	1	2	1	EC1	-2916	0.411449	24265.6	9246.04	0	21301.4	-0.185	0.137	0.0363	0.0521	5.2		St.Vincent	St.Vincent	0.247967
533	Feb-10-2019 06:27:46	12.7716	-61.6262	1	1	2	1	EC1	-2913	0.415508	24064.4	8723.35	0	20786.6	-0.185	0.137	0.0363	0.0521	5.2		St.Vincent	St.Vincent	0.247967
534	Feb-10-2019 06:32:46	12.7687	-61.6224	1	1	2	1	EC1	-2908	0.468149	23845	8207.99	0	20268.5	-0.185	0.137	0.0363	0.0521	5.2		St.Vincent	St.Vincent	0.247967
535	Feb-10-2019 06:37:46	12.7659	-61.6184	1	1	2	1	EC1	-2902	0.592888	23601.8	7690.63	0	19738.7	-0.185	0.137	0.0363	0.0521	5.2		St.Vincent	St.Vincent	0.247967
536	Feb-10-2019 06:42:46	12.7626	-61.614	1	1	2	1	EC1	-2899	0.635439	23350.3	7093.83	0	19130.6	-0.185	0.137	0.0363	0.0521	5.2		St.Vincent	St.Vincent	0.247967
537	Feb-10-2019 06:47:46	12.7599	-61.61	1	1	2	1	EC1	-2891	0.756047	23126.4	6590.44	0	18608.7	-0.185	0.137	0.0363	0.0521	5.2		St.Vincent	St.Vincent	0.2739
538	Feb-10-2019 06:52:46	12.7569	-61.606	1	1	2	1	EC1	-2882	0.940579	22929.2	6061.42	0	18066.6	-0.185	0.137	0.0363	0.0521	5.2		St.Vincent	St.Vincent	0.2739
539	Feb-10-2019 06:57:46	12.7539	-61.6019	1	1	2	1	EC1	-2872	1.42436	22725	5530.4	0	17513.8	-0.185	0.137	0.0363	0.0521	5.2		St.Vincent	St.Vincent	0.2739
540	Feb-10-2019 07:02:46	12.751	-61.5976	1	1	2	1	EC1	-2874	1.45663	22506.5	4998.85	0	16945.7	-0.185	0.137	0.0363	0.0521	5.2		St.Vincent	St.Vincent	0.2739
541	Feb-10-2019 07:07:46	12.7477	-61.5935	1	1	2	1	EC1	-2854	2.76034	22352.2	4446.68	0	16373.6	-0.135	0.074	0.0352	0.0461	5.2		St.Vincent	St.Vincent	0.274713
542	Feb-10-2019 07:12:46	12.745	-61.5891	1	1	2	1	EC1	-2820	3.0513	22142	3953.45	0	15815.1	-0.135	0.074	0.0352	0.0461	5.2		St.Vincent	St.Vincent	0.274713
543	Feb-10-2019 07:17:46	12.7405	-61.5877	1	1	2	1	EC1	-2799	2.8457	21722.7	3448.66	0	15426.9	-0.135	0.074	0.0352	0.0461	5.2		St.Vincent	St.Vincent	0.274713
544	Feb-10-2019 07:22:46	12.7356	-61.5856	1	1	2	1	EC1	-2767	2.25969	21150	2862.6	0	14943.1	-0.135	0.074	0.0352	0.0461	5.2		St.Vincent	St.Vincent	0.274713
545	Feb-10-2019 07:27:46	12.7313	-61.5801	1	1	2	1	EC1	-2750	1.24885	20591.6	2150.46	0	14177.2	-0.135	0.074	0.0352	0.0461	5.2		St.Vincent	St.Vincent	0.274713
546	Feb-10-2019 07:32:46	12.7267	-61.5752	1	1	2	1	EC1	-2730	2.58961	20001.6	1457.93	0	13461.8	-0.135	0.074	0.0352	0.0461	5.2		St.Vincent	St.Vincent	0.274713
547	Feb-10-2019 07:37:46	12.722	-61.5702	1	1	2	1	EC1	-2695	2.56157	19316.4	745.379	0	12724	-0.135	0.074	0.0352	0.0461	5.2		St.Vincent	St.Vincent	0.295169
548	Feb-10-2019 07:42:46	12.7162	-61.5659	1	1	2	1	EC1	-2630	8.32178	18550.9	0	718.735	11994.9	-0.135	0.074	0.0352	0.0461	5.2		St.Vincent	St.Vincent	0.295169
549	Feb-10-2019 07:47:46	12.7109	-61.5654	1	1	2	1	EC1	-2570	17.0425	17976.6	0	1097.66	11631.1	-0.135	0.074	0.0352	0.0461	5.2		St.Vincent	St.Vincent	0.329374
550	Feb-10-2019 07:52:46	12.7067	-61.563	1	1	2	1	EC1	-2454	26.0805	17458.9	0	1566.11	11171.5	-0.135	0.074	0.0352	0.0461	5.2		St.Vincent	St.Vincent	0.329374
551	Feb-10-2019 07:57:46	12.7035	-61.5607	1	1	2	1	EC1	-1977	40.8117	17036.6	0	1971.35	10773.2	-0.135	0.074	0.0352	0.0461	5.2		St.Vincent	St.Vincent	0.329374
552	Feb-10-2019 08:02:46	12.7007	-61.5583	1	1	2	1	EC1	-1977	40.8117	16653.3	0	2356.02	10393.9	-0.135	0.074	0.0352	0.0461	5.2		St.Vincent	St.Vincent	0.329374
553	Feb-10-2019 08:07:46	12.699	-61.5576	1	1	2	1	EC1	-1530	30.9899	16445.5	0	2532.23	10222.4	-0.135	0.074	0.0352	0.0461	5.2		St.Vincent	St.Vincent	0.329374
554	Feb-10-2019 08:12:46	12.7	-61.5596	1	1	2	1	EC1	-1977	40.8117	16634.3	0	2280.99	10474.6	-0.135	0.074	0.0352	0.0461	5.2		St.Vincent	St.Vincent	0.329374
555	Feb-10-2019 08:17:46	12.701	-61.5618	1	1	2	1	EC1	-1977	40.8117	16824.3	0	2022.34	10734.7	-0.135	0.074	0.0352	0.0461	5.2		St.Vincent	St.Vincent	0.329374
556	Feb-10-2019 08:22:46	12.702	-61.5638	1	1	2	1	EC1	-2384	32.0253	17007.5	0	1783.7	10974.1	-0.135	0.074	0.0352	0.0461	5.2		St.Vincent	St.Vincent	0.329374
557	Feb-10-2019 08:27:46	12.698	-61.5656	1	1	2	1	EC1	-2259	32.9236	16665.8	0	1871.58	10911.4	-0.135	0.074	0.0352	0.0461	5.2		St.Vincent	St.Vincent	0.329374
558	Feb-10-2019 08:32:46	12.6919	-61.5663	1	1	2	1	EC1	-2226	31.1496	16077.8	0	2183.54	10638.6	-0.135	0.074	0.0352	0.0461	5.2		St.Vincent	St.Vincent	0.329374
559	Feb-10-2019 08:37:46	12.6868	-61.5684	1	1	2	1	EC1	-2480	23.0157	15561.1	0	2302.98	10572.1	-0.135	0.074	0.0352	0.0461	5.2		St.Vincent	St.Vincent	0.329374
560	Feb-10-2019 08:42:46	12.6831	-61.5723	1	1	2	1	EC1	-2611	15.0698	15203.9	0	2176.03	10756.7	-0.135	0.074	0.0352	0.0461	5.2		St.Vincent	St.Vincent	0.329374
561	Feb-10-2019 08:47:46	12.6768	-61.5761	1	1	2	1	EC1	-2655	7.83256	14567.8	0	2213.48	10827	-0.135	0.074	0.0352	0.0461	5		Grenada	St.Vincent	0.283267
562	Feb-10-2019 08:52:46	12.6709	-61.5786	1	1	2	1	EC1	-2631	6.97529	13963.5	0	2350.5	10800.4	-0.135	0.074	0.0352	0.0461	5		Grenada	St.Vincent	0.292977
563	Feb-10-2019 08:57:46	12.6731	-61.5843	1	1	2	1	EC1	-2688	2.2928	14304.9	104.215	1703.27	11461.8	-0.135	0.074	0.0352	0.0461	5		Grenada	St.Vincent	0.292977
564	Feb-10-2019 09:02:46	12.6744	-61.5876	1	1	2	1	EC1	-2691	3.12876	14507.8	465.83	1325.31	11848.8	-0.135	0.074	0.0352	0.0461	5		Grenada	St.Vincent	0.292977
565	Feb-10-2019 09:07:46	12.6774	-61.5921	1	1	2	1	EC1	-2728	4.33056	14933.3	957.286	730.383	12434.6	-0.135	0.074	0.0352	0.0461	5		Grenada	St.Vincent	0.283267
566	Feb-10-2019 09:12:46	12.6796	-61.5947	1	1	2	1	EC1	-2763	4.24435	15228.5	1238.94	360.404	12791.8	-0.135	0.074	0.0352	0.0461	5		Grenada	St.Vincent	0.283267
567	Feb-10-2019 09:17:46	12.6795	-61.597	1	1	2	1	EC1	-2775	4.14077	15271.3	1481.52	163.705	13009.4	-0.135	0.074	0.0352	0.0461	5		Grenada	St.Vincent	0.283267
568	Feb-10-2019 09:22:46	12.6801	-61.5993	1	1	2	1	EC1	-2775	4.14077	15395.8	1734.72	0	13268.6	-0.135	0.074	0.0352	0.0461	5		Grenada	St.Vincent	0.283267
569	Feb-10-2019 09:27:46	12.6802	-61.6012	1	1	2	1	EC1	-2789	3.8033	15448	1935.66	0	13453.6	-0.135	0.074	0.0352	0.0461	5		Grenada	St.Vincent	0.283267
570	Feb-10-2019 09:32:46	12.6816	-61.6014	1	1	2	1	EC1	-2789	3.8033	15611.9	1962.3	0	13544.5	-0.135	0.074	0.0352	0.0461	5		Grenada	St.Vincent	0.283267
571	Feb-10-2019 09:37:46	12.6884	-61.5986	1	1	2	1	EC1	-2829	2.87045	16269.2	1715.56	0	13577.9	-0.135	0.074	0.0352	0.0461	5.2		St.Vincent	St.Vincent	0.283267
572	Feb-10-2019 09:42:46	12.6935	-61.5947	1	1	2	1	EC1	-2842	2.7714	16729.1	1398.88	0	13449.4	-0.135	0.074	0.0352	0.0461	5.2		St.Vincent	St.Vincent	0.283267
573	Feb-10-2019 09:47:46	12.6944	-61.5967	1	1	2	1	EC1	-2849	2.37854	16875.2	1628.69	0	13689.1	-0.135	0.074	0.0352	0.0461	5.2		St.Vincent	St.Vincent	0.283267
574	Feb-10-2019 09:52:46	12.6984	-61.5925	1	1	2	1	EC1	-2861	2.2383	17215.7	1251.74	0	13489.5	-0.135	0.074	0.0352	0.0461	5.2		St.Vincent	St.Vincent	0.283267
575	Feb-10-2019 09:57:46	12.703	-61.5883	1	1	2	1	EC1	-2855	2.36836	17640.9	990.4	0	13333	-0.135	0.074	0.0352	0.0461	5.2		St.Vincent	St.Vincent	0.283267
576	Feb-10-2019 10:02:46	12.7069	-61.5876	1	1	2	1	EC1	-2844	3.09112	18047.4	1134.71	0	13481.7	-0.135	0.074	0.0352	0.0461	5.2		St.Vincent	St.Vincent	0.283267
577	Feb-10-2019 10:07:46	12.7136	-61.5909	1	1	2	1	EC1	-2803	3.44106	18843.1	1804.01	0	14157.3	-0.135	0.074	0.0352	0.0461	5.2		St.Vincent	St.Vincent	0.274713
578	Feb-10-2019 10:12:46	12.7162	-61.5914	1	1	2	1	EC1	-2803	3.44106	19132.4	1991.73	0	14349.8	-0.135	0.074	0.0352	0.0461	5.2		St.Vincent	St.Vincent	0.274713
579	Feb-10-2019 10:17:46	12.7187	-61.5928	1	1	2	1	EC1	-2804	2.50655	19428.4	2262.58	0	14625.9	-0.135	0.074	0.0352	0.0461	5.2		St.Vincent	St.Vincent	0.274713
580	Feb-10-2019 10:22:46	12.7227	-61.5909	1	1	2	1	EC1	-2778	2.34072	19828.2	2299.72	0	14680.1	-0.135	0.074	0.0352	0.0461	5.2		St.Vincent	St.Vincent	0.274713
581	Feb-10-2019 10:27:46	12.7236	-61.5921	1	1	2	1	EC1	-2795	2.05593	19951.3	2462.32	0	14843.5	-0.135	0.074	0.0352	0.0461	5.2		St.Vincent	St.Vincent	0.274713
582	Feb-10-2019 10:32:46	12.7244	-61.5933	1	1	2	1	EC1	-2795	2.05593	20059.1	2619.97	0	15001.5	-0.135	0.074	0.0352	0.0461	5.2		St.Vincent	St.Vincent	0.274713
583	Feb-10-2019 10:37:46	12.7293	-61.5897	1	1	2	1	EC1	-2775	1.70106	20527.3	2605.99	0	14952.4	-0.135	0.074	0.0352	0.0461	5.2		St.Vincent	St.Vincent	0.274713
584	Feb-10-2019 10:42:46	12.7338	-61.5861	1	1	2	1	EC1	-2767	2.25969	20953.7	2718.16	0	14878.8	-0.135	0.074	0.0352	0.0461	5.2		St.Vincent	St.Vincent	0.274713
585	Feb-10-2019 10:47:46	12.7357	-61.5863	1	1	2	1	EC1	-2767	2.25969	21171.4	2909.37	0	15008.9	-0.135	0.074	0.0352	0.0461	5.2		St.Vincent	St.Vincent	0.274713
586	Feb-10-2019 10:52:46	12.7394	-61.5855	1	1	2	1	EC1	-2786	2.9694	21564.2	3223.71	0	15155.6	-0.135	0.074	0.0352	0.0461	5.2		St.Vincent	St.Vincent	0.274713
587	Feb-10-2019 10:57:46	12.7453	-61.5828	1	1	2	1	EC1	-2794	2.61232	21578.3	3662.12	0	15249.4	-0.135	0.074	0.0352	0.0461	5.2		St.Vincent	St.Vincent	0.274713
588	Feb-10-2019 11:02:46	12.7485	-61.5836	1	1	2	1	EC1	-2827	2.9094	21432.5	4015.21	0	15505	-0.135	0.074	0.0352	0.0461	5.2		St.Vincent	St.Vincent	0.274713
589	Feb-10-2019 11:07:46	12.7534	-61.5813	1	1	2	1	EC1	-2829	2.13049	20911.2	4380.64	0	15571.3	-0.185	0.137	0.0363	0.0521	5.2		St.Vincent	St.Vincent	0.2739
590	Feb-10-2019 11:12:46	12.7556	-61.5809	1	1	2	1	EC1	-2835	1.90745	20726.4	4581.07	0	15660	-0.185	0.137	0.0363	0.0521	5.2		St.Vincent	St.Vincent	0.2739
591	Feb-10-2019 11:17:46	12.7567	-61.5827	1	1	2	1	EC1	-2835	1.90745	20820.8	4777.92	0	15891.4	-0.185	0.137	0.0363	0.0521	5.2		St.Vincent	St.Vincent	0.2739
592	Feb-10-2019 11:22:46	12.7577	-61.5852	1	1	2	1	EC1	-2852	2.10699	20977.8	5004.16	0	16181.4	-0.185	0.137	0.0363	0.0521	5.2		St.Vincent	St.Vincent	0.2739
593	Feb-10-2019 11:27:46	12.7603	-61.589	1	1	2	1	EC1	-2868	1.48916	21166.6	5446.25	0	16682	-0.185	0.137	0.0363	0.0521	5.2		St.Vincent	St.Vincent	0.2739
594	Feb-10-2019 11:32:46	12.7622	-61.5899	1	1	2	1	EC1	-2868	1.48916	21126.7	5681.85	0	16873.1	-0.185	0.137	0.0363	0.0521	5.2		St.Vincent	St.Vincent	0.2739
595	Feb-10-2019 11:37:46	12.766	-61.5928	1	1	2	1	EC1	-2879	0.960501	21168.5	6198.65	0	17356.3	-0.185	0.137	0.0363	0.0521	5.2		St.Vincent	St.Vincent	0.2739
596	Feb-10-2019 11:42:46	12.766	-61.6	1	1	2	1	EC1	-2884	0.66602	21841.5	6561.88	0	18028.2	-0.185	0.137	0.0363	0.0521	5.2		St.Vincent	St.Vincent	0.2739
597	Feb-10-2019 11:47:46	12.7679	-61.6013	1	1	2	1	EC1	-2892	0.613556	21870.5	6811.4	0	18261.4	-0.185	0.137	0.0363	0.0521	5.2		St.Vincent	St.Vincent	0.2739
598	Feb-10-2019 11:52:46	12.7689	-61.6022	1	1	2	1	EC1	-2892	0.613556	21893.5	6946.71	0	18391	-0.185	0.137	0.0363	0.0521	5.2		St.Vincent	St.Vincent	0.2739
599	Feb-10-2019 11:57:46	12.7735	-61.5983	1	1	2	1	EC1	-2891	0.671755	21273.8	7209.82	0	18295.8	-0.185	0.137	0.0363	0.0521	5.2		St.Vincent	St.Vincent	0.2739
600	Feb-10-2019 12:02:46	12.7776	-61.5945	1	1	2	1	EC1	-2887	0.989511	20697.1	7417.21	0	18173.5	-0.185	0.137	0.0363	0.0521	5.2		St.Vincent	St.Vincent	0.2739
601	Feb-10-2019 12:07:46	12.7803	-61.5933	1	1	2	1	EC1	-2890	0.943378	20445.9	7623.19	0	18219.3	-0.185	0.137	0.0363	0.0521	5.2		St.Vincent	St.Vincent	0.2739
602	Feb-10-2019 12:12:46	12.788	-61.592	1	1	2	1	EC1	-2894	0.71732	19938.8	8309.22	0	18544	-0.185	0.137	0.0363	0.0521	5.2		St.Vincent	St.Vincent	0.264205
603	Feb-10-2019 12:17:46	12.7911	-61.5883	1	1	2	1	EC1	-2888	0.881372	19424.1	8427.29	0	18384.9	-0.185	0.137	0.0363	0.0521	5.2		St.Vincent	St.Vincent	0.264205
604	Feb-10-2019 12:22:46	12.7939	-61.5889	1	1	2	1	EC1	-2890	0.784983	19356.2	8685.87	0	18607.5	-0.185	0.137	0.0363	0.0521	5.2		St.Vincent	St.Vincent	0.264205
605	Feb-10-2019 12:27:46	12.7951	-61.5899	1	1	2	1	EC1	-2890	0.784983	19398.8	8850.4	0	18765.1	-0.185	0.137	0.0363	0.0521	5.2		St.Vincent	St.Vincent	0.264205
606	Feb-10-2019 12:32:46	12.7977	-61.5894	1	1	2	1	EC1	-2891	0.759211	19233.7	9000.14	0	18879.9	-0.185	0.137	0.0363	0.0521	5.2		St.Vincent	St.Vincent	0.264205
607	Feb-10-2019 12:37:46	12.8022	-61.587	1	1	2	1	EC1	-2886	0.762677	18799.4	8980.8	0	18920.2	-0.185	0.137	0.0363	0.0521	5.2		St.Vincent	St.Vincent	0.264205
608	Feb-10-2019 12:42:46	12.8067	-61.5847	1	1	2	1	EC1	-2886	0.7439	18379.6	8977.66	0	18983.5	-0.185	0.137	0.0363	0.0521	5.2		St.Vincent	St.Vincent	0.264205
609	Feb-10-2019 12:47:46	12.8112	-61.5834	1	1	2	1	EC1	-2887	0.729253	18069	9069.57	0	19137.5	-0.185	0.137	0.0363	0.0521	5.2		St.Vincent	St.Vincent	0.264205
610	Feb-10-2019 12:52:46	12.8177	-61.5811	1	1	2	1	EC1	-2882	0.753506	17600.9	9168.53	0	19340.8	-0.185	0.137	0.0363	0.0521	5.2		St.Vincent	St.Vincent	0.264205
611	Feb-10-2019 12:57:46	12.8199	-61.5784	1	1	2	1	EC1	-2875	0.856543	17245.9	9014.55	0	19227.7	-0.185	0.137	0.0363	0.0521	5.2		St.Vincent	St.Vincent	0.264205
612	Feb-10-2019 13:02:46	12.823	-61.5767	1	1	2	1	EC1	-2877	0.822855	16973.5	9033.49	0	19279	-0.185	0.137	0.0363	0.0521	5.2		St.Vincent	St.Vincent	0.264205
613	Feb-10-2019 13:07:46	12.8248	-61.5769	1	1	2	1	EC1	-2877	0.822855	16933.3	9154.69	0	19410.8	-0.185	0.137	0.0363	0.0521	5.2		St.Vincent	St.Vincent	0.264205
614	Feb-10-2019 13:12:46	12.8259	-61.5783	1	1	2	1	EC1	-2880	0.784983	17046.8	9346.24	0	19603.2	-0.185	0.137	0.0363	0.0521	5.2		St.Vincent	St.Vincent	0.25066
615	Feb-10-2019 13:17:46	12.8267	-61.5798	1	1	2	1	EC1	-2885	0.618227	17175.3	9530	0	19786.2	-0.185	0.137	0.0363	0.0521	5.2		St.Vincent	St.Vincent	0.25066
616	Feb-10-2019 13:22:46	12.8289	-61.579	1	1	2	1	EC1	-2880	0.784983	17032.8	9596.63	0	19864.5	-0.185	0.137	0.0363	0.0521	5.2		St.Vincent	St.Vincent	0.25066
617	Feb-10-2019 13:27:46	12.8339	-61.5739	1	1	2	1	EC1	-2879	0.736124	16355.6	9472.69	0	19748	-0.185	0.137	0.0363	0.0521	5.2		St.Vincent	St.Vincent	0.267689
618	Feb-10-2019 13:32:46	12.8398	-61.5697	1	1	2	1	EC1	-2875	0.734494	15774.1	9511.21	0	19785.7	-0.185	0.137	0.0363	0.0521	5.2		St.Vincent	St.Vincent	0.267689
619	Feb-10-2019 13:37:46	12.8422	-61.5702	1	1	2	1	EC1	-2877	0.705185	15772.4	9705.7	0	19987	-0.185	0.137	0.0363	0.0521	5.2		St.Vincent	St.Vincent	0.267689
620	Feb-10-2019 13:42:46	12.8465	-61.567	1	1	2	1	EC1	-2877	0.712289	15341.6	9588.17	0	20016.7	-0.185	0.137	0.0363	0.0521	5.2		St.Vincent	St.Vincent	0.267689
621	Feb-10-2019 13:47:46	12.8499	-61.5611	1	1	2	1	EC1	-2864	0.913689	14655.2	9163.1	0	19760.4	-0.185	0.137	0.0363	0.0521	5.2		St.Vincent	St.Vincent	0.267689
622	Feb-10-2019 13:52:46	12.8501	-61.5543	1	1	2	1	EC1	-2857	0.929555	13919.4	8501.74	0	19214.6	-0.185	0.137	0.0363	0.0521	5.2		St.Vincent	St.Vincent	0.267689
623	Feb-10-2019 13:57:46	12.8523	-61.5527	1	1	2	1	EC1	-2850	0.650357	13710.6	8444.12	0	19243	-0.185	0.137	0.0363	0.0521	5.2		St.Vincent	St.Vincent	0.267689
624	Feb-10-2019 14:02:46	12.854	-61.5541	1	1	2	1	EC1	-2850	0.650357	13834.7	8656.56	0	19476.1	-0.185	0.137	0.0363	0.0521	5.2		St.Vincent	St.Vincent	0.267689
625	Feb-10-2019 14:07:46	12.8557	-61.5558	1	1	2	1	EC1	-2856	0.855143	13996.9	8903.49	0	19738.9	-0.185	0.137	0.0363	0.0521	5.2		St.Vincent	St.Vincent	0.267689
626	Feb-10-2019 14:12:46	12.8611	-61.5543	1	1	2	1	EC1	-2856	0.684132	13776.7	9018.5	0	20007.5	-0.185	0.137	0.0363	0.0521	5.2		St.Vincent	St.Vincent	0.267689
627	Feb-10-2019 14:17:46	12.8658	-61.5491	1	1	2	1	EC1	-2850	0.382454	13191.3	8791.39	0	19945.6	-0.185	0.137	0.0363	0.0521	5.2		St.Vincent	St.Vincent	0.259521
628	Feb-10-2019 14:22:46	12.87	-61.5468	1	1	2	1	EC1	-2853	0.277008	12927.1	8807.63	0	20085.4	-0.185	0.137	0.0363	0.0521	5.2		St.Vincent	St.Vincent	0.259521
629	Feb-10-2019 14:27:46	12.8719	-61.548	1	1	2	1	EC1	-2854	0.0875983	13051	9021.87	0	20322	-0.185	0.137	0.0363	0.0521	5.2		St.Vincent	St.Vincent	0.259521
630	Feb-10-2019 14:32:46	12.8735	-61.549	1	1	2	1	EC1	-2854	0.0875983	13168.4	9206.95	0	20522.7	-0.185	0.137	0.0363	0.0521	5.2		St.Vincent	St.Vincent	0.259521
631	Feb-10-2019 14:37:46	12.8751	-61.5504	1	1	2	1	EC1	-2854	0.154853	13320.8	9424.01	0	20752.2	-0.185	0.137	0.0363	0.0521	5.2		St.Vincent	St.Vincent	0.259521
632	Feb-10-2019 14:42:46	12.8728	-61.5475	1	1	2	1	EC1	-2854	0.0875983	12999.2	9027.2	0	20353.8	-0.185	0.137	0.0363	0.0521	5.2		St.Vincent	St.Vincent	0.259521
633	Feb-10-2019 14:47:46	12.8694	-61.5437	1	1	2	1	EC1	-2852	0.394186	12595.3	8485.35	0	19797.2	-0.185	0.137	0.0363	0.0521	5.2		St.Vincent	St.Vincent	0.259521
634	Feb-10-2019 14:52:46	12.8701	-61.543	1	1	2	1	EC1	-2852	0.394186	12512.8	8450.9	0	19787.7	-0.185	0.137	0.0363	0.0521	5.2		St.Vincent	St.Vincent	0.259521
635	Feb-10-2019 14:57:46	12.8699	-61.5368	1	1	2	1	EC1	-2843	0.649988	11843.8	7861.31	0	19289	-0.185	0.137	0.0363	0.0521	5.2		St.Vincent	St.Vincent	0.273315
636	Feb-10-2019 15:02:46	12.8694	-61.5311	1	1	2	1	EC1	-2838	0.684132	11224.4	7297.53	0	18808.6	-0.185	0.137	0.0363	0.0521	5.2		St.Vincent	St.Vincent	0.273315
637	Feb-10-2019 15:07:46	12.8698	-61.5282	1	1	2	1	EC1	-2832	0.66602	10912.4	7051.28	0	18620.1	-0.185	0.137	0.0363	0.0521	5.2		St.Vincent	St.Vincent	0.273315
638	Feb-10-2019 15:12:46	12.8712	-61.5224	1	1	2	1	EC1	-2827	0.60569	10277.7	6595.24	406.706	18285.5	-0.185	0.137	0.0363	0.0521	5.2		St.Vincent	St.Vincent	0.273315
639	Feb-10-2019 15:17:46	12.8719	-61.5162	1	1	2	1	EC1	-2814	1.24423	9602.98	6086.11	1015.83	17862.2	-0.185	0.137	0.0363	0.0521	5.2		St.Vincent	St.Vincent	0.273315
640	Feb-10-2019 15:22:46	12.8733	-61.51	1	1	2	1	EC1	-2806	1.55695	8937.47	5673.21	1590.08	17508.3	-0.185	0.137	0.0363	0.0521	5.2		St.Vincent	St.Vincent	0.273315
641	Feb-10-2019 15:27:46	12.8776	-61.5051	1	1	2	1	EC1	-2786	1.06421	8425.34	5653.65	1927.52	17489.1	-0.185	0.137	0.0363	0.0521	5.2		St.Vincent	St.Vincent	0.273315
642	Feb-10-2019 15:32:46	12.8799	-61.5042	1	1	2	1	EC1	-2783	0.89781	8350.06	5785.79	1934.98	17601.2	-0.185	0.137	0.0363	0.0521	5.2		St.Vincent	St.Vincent	0.273315
643	Feb-10-2019 15:37:46	12.8833	-61.4983	1	1	2	1	EC1	-2779	1.05924	7769.8	5751.8	2396.68	17443.5	-0.245	0.233	0.0335	0.0551	5.2		St.Vincent	St.Vincent	0.293608
644	Feb-10-2019 15:42:46	12.8855	-61.4922	1	1	2	1	EC1	-2781	1.10118	7151.04	5650.28	2942.41	17136.2	-0.245	0.233	0.0335	0.0551	5.2		St.Vincent	St.Vincent	0.293608
645	Feb-10-2019 15:47:46	12.8877	-61.489	1	1	2	1	EC1	-2786	1.08716	6864.1	5699.64	3186.2	17033.4	-0.245	0.233	0.0335	0.0551	5.2		St.Vincent	St.Vincent	0.293608
646	Feb-10-2019 15:52:46	12.8893	-61.4924	1	1	2	1	EC1	-2789	1.0294	7269.11	6031.1	2774.76	17431.5	-0.245	0.233	0.0335	0.0551	5.2		St.Vincent	St.Vincent	0.293608
647	Feb-10-2019 15:57:46	12.8913	-61.4983	1	1	2	1	EC1	-2792	0.8946	7945.98	6525.29	2095.67	18059.2	-0.245	0.233	0.0335	0.0551	5.2		St.Vincent	St.Vincent	0.293608
648	Feb-10-2019 16:02:46	12.8945	-61.5038	1	1	2	1	EC1	-2800	0.699725	8615.37	7121.28	1410.98	18740.7	-0.185	0.137	0.0363	0.0521	5.2		St.Vincent	St.Vincent	0.273315
649	Feb-10-2019 16:07:46	12.8983	-61.5085	1	1	2	1	EC1	-2811	0.791371	9226.02	7743.12	783.639	19402.9	-0.185	0.137	0.0363	0.0521	5.2		St.Vincent	St.Vincent	0.273315
650	Feb-10-2019 16:12:46	12.901	-61.5071	1	1	2	1	EC1	-2811	0.483766	9170.21	7926.19	826.888	19489.1	-0.185	0.137	0.0363	0.0521	5.2		St.Vincent	St.Vincent	0.282113
651	Feb-10-2019 16:17:46	12.9063	-61.5062	1	1	2	1	EC1	-2813	0.351073	9286.79	8393.9	716.373	19796.5	-0.185	0.137	0.0363	0.0521	5.2		St.Vincent	St.Vincent	0.282113
652	Feb-10-2019 16:22:46	12.9033	-61.5047	1	1	2	1	EC1	-2811	0.483766	9012.26	8022.71	984.401	19455.7	-0.185	0.137	0.0363	0.0521	5.2		St.Vincent	St.Vincent	0.282113
653	Feb-10-2019 16:27:46	12.9064	-61.5037	1	1	2	1	EC1	-2812	0.359175	9031.89	8271.03	975.199	19588.9	-0.185	0.137	0.0363	0.0521	5.2		St.Vincent	St.Vincent	0.282113
654	Feb-10-2019 16:32:46	12.9087	-61.505	1	1	2	1	EC1	-2815	0.256326	9268.09	8570.13	749.012	19868.1	-0.185	0.137	0.0363	0.0521	5.2		St.Vincent	St.Vincent	0.282113
655	Feb-10-2019 16:37:46	12.9125	-61.5082	1	1	2	1	EC1	-2817	0.387437	9764.23	9107.9	272.194	20409.8	-0.185	0.137	0.0363	0.0521	5.2		St.Vincent	St.Vincent	0.282113
656	Feb-10-2019 16:42:46	12.9131	-61.506	1	1	2	1	EC1	-2817	0.387437	9568.12	8894.06	482.722	20259.3	-0.185	0.137	0.0363	0.0521	5.2		St.Vincent	St.Vincent	0.282113
657	Feb-10-2019 16:47:46	12.9137	-61.5041	1	1	2	1	EC1	-2818	0.431919	9417.71	8697.29	649.669	20149	-0.185	0.137	0.0363	0.0521	5.2		St.Vincent	St.Vincent	0.282113
658	Feb-10-2019 16:52:46	12.9144	-61.5028	1	1	2	1	EC1	-2818	0.431919	9330.02	8566.81	753.597	20092.2	-0.185	0.137	0.0363	0.0521	5.2		St.Vincent	St.Vincent	0.282113
659	Feb-10-2019 16:57:46	12.9146	-61.5001	1	1	2	1	EC1	-2818	0.431919	9082.61	8279.43	1020.57	19879.9	-0.185	0.137	0.0363	0.0521	5.2		St.Vincent	St.Vincent	0.282113
660	Feb-10-2019 17:02:46	12.9137	-61.499	1	1	2	1	EC1	-2819	0.425205	8930.62	8152.96	1165.43	19723.8	-0.245	0.233	0.0335	0.0551	5.2		St.Vincent	St.Vincent	0.306099
661	Feb-10-2019 17:07:46	12.9138	-61.4962	1	1	2	1	EC1	-2819	0.425205	8666.39	7843.73	1452.82	19494.4	-0.245	0.233	0.0335	0.0551	5.2		St.Vincent	St.Vincent	0.306099
662	Feb-10-2019 17:12:46	12.914	-61.4954	1	1	2	1	EC1	-2820	0.411449	8608.21	7767.17	1519.83	19447.2	-0.245	0.233	0.0335	0.0551	5.2		St.Vincent	St.Vincent	0.306099
663	Feb-10-2019 17:17:46	12.9128	-61.495	1	1	2	1	EC1	-2820	0.411449	8500.49	7707.57	1610.05	19324.2	-0.245	0.233	0.0335	0.0551	5.2		St.Vincent	St.Vincent	0.306099
664	Feb-10-2019 17:22:46	12.9135	-61.4944	1	1	2	1	EC1	-2820	0.411449	8480.02	7647.37	1647.13	19321.8	-0.245	0.233	0.0335	0.0551	5.2		St.Vincent	St.Vincent	0.306099
665	Feb-10-2019 17:27:46	12.915	-61.4911	1	1	2	1	EC1	-2817	0.48178	8257.55	7312.63	1924.65	19154.1	-0.245	0.233	0.0335	0.0551	5.2		St.Vincent	St.Vincent	0.306099
666	Feb-10-2019 17:32:46	12.9166	-61.4883	1	1	2	1	EC1	-2817	0.48178	8097.96	7043.2	2146.11	19030.2	-0.245	0.233	0.0335	0.0551	5.2		St.Vincent	St.Vincent	0.306099
667	Feb-10-2019 17:37:46	12.9182	-61.4853	1	1	2	1	EC1	-2816	0.529212	7930.87	6753.5	2392.23	18887.8	-0.245	0.233	0.0335	0.0551	5.2		St.Vincent	St.Vincent	0.306099
668	Feb-10-2019 17:42:46	12.919	-61.4852	1	1	2	1	EC1	-2816	0.529212	7976.15	6759.11	2372.69	18937.1	-0.245	0.233	0.0335	0.0551	5.2		St.Vincent	St.Vincent	0.306099
669	Feb-10-2019 17:47:46	12.9183	-61.4834	1	1	2	1	EC1	-2816	0.529212	7780.42	6559.35	2575.28	18743.5	-0.245	0.233	0.0335	0.0551	5.2		St.Vincent	St.Vincent	0.306099
670	Feb-10-2019 17:52:46	12.9188	-61.4845	1	1	2	1	EC1	-2816	0.529212	7903.89	6683.3	2448.87	18865.8	-0.245	0.233	0.0335	0.0551	5.2		St.Vincent	St.Vincent	0.306099
671	Feb-10-2019 17:57:46	12.9162	-61.4846	1	1	2	1	EC1	-2814	0.468149	7741.08	6634.32	2541.86	18690.9	-0.245	0.233	0.0335	0.0551	5.2		St.Vincent	St.Vincent	0.306099
672	Feb-10-2019 18:02:46	12.919	-61.4832	1	1	2	1	EC1	-2812	0.51311	7797.09	6542.5	2581.65	18762.4	-0.245	0.233	0.0335	0.0551	5.2		St.Vincent	St.Vincent	0.306099
673	Feb-10-2019 18:07:46	12.9213	-61.4827	1	1	2	1	EC1	-2812	0.653299	7915.05	6552.05	2540.2	18883.9	-0.245	0.233	0.0335	0.0551	5.2		St.Vincent	St.Vincent	0.306099
674	Feb-10-2019 18:12:46	12.9227	-61.4835	1	1	2	1	EC1	-2817	0.622479	8077.79	6668.54	2408.09	19047.2	-0.245	0.233	0.0335	0.0551	5.2		St.Vincent	St.Vincent	0.306099
675	Feb-10-2019 18:17:46	12.9238	-61.4849	1	1	2	1	EC1	-2817	0.622479	8274.21	6847.3	2220.63	19243.6	-0.245	0.233	0.0335	0.0551	5.2		St.Vincent	St.Vincent	0.306099
676	Feb-10-2019 18:22:46	12.9253	-61.4863	1	1	2	1	EC1	-2817	0.760158	8497.32	7030.57	2022.29	19466.8	-0.245	0.233	0.0335	0.0551	5.2		St.Vincent	St.Vincent	0.306099
677	Feb-10-2019 18:27:46	12.9286	-61.4879	1	1	2	1	EC1	-2823	0.710604	8868.24	7287.76	1728.17	19833.4	-0.245	0.233	0.0335	0.0551	5.2		St.Vincent	St.Vincent	0.306099
678	Feb-10-2019 18:32:46	12.9313	-61.4895	1	1	2	1	EC1	-2824	0.862956	9189.51	7524.25	1465.61	20149.8	-0.245	0.233	0.0335	0.0551	5.2		St.Vincent	St.Vincent	0.306099
679	Feb-10-2019 18:37:46	12.9336	-61.4909	1	1	2	1	EC1	-2821	1.01793	9471.44	7738.25	1235.16	20426.5	-0.245	0.233	0.0335	0.0551	5.2		St.Vincent	St.Vincent	0.306099
680	Feb-10-2019 18:42:46	12.9356	-61.4926	1	1	2	1	EC1	-2827	0.687628	9766.47	7986.53	977.364	20718.3	-0.245	0.233	0.0335	0.0551	5.2		St.Vincent	St.Vincent	0.306099
681	Feb-10-2019 18:47:46	12.9377	-61.4941	1	1	2	1	EC1	-2824	0.77422	10037.4	8206.14	751.201	20984.1	-0.245	0.233	0.0335	0.0551	5.2		St.Vincent	St.Vincent	0.304718
682	Feb-10-2019 18:52:46	12.94	-61.4956	1	1	2	1	EC1	-2824	0.77422	10330.7	8447.5	506.745	21271.4	-0.245	0.233	0.0335	0.0551	5.2		St.Vincent	St.Vincent	0.304718
683	Feb-10-2019 18:57:46	12.942	-61.4972	1	1	2	1	EC1	-2823	0.561312	10607.1	8686.5	268.05	21457	-0.245	0.233	0.0335	0.0551	5.2		St.Vincent	St.Vincent	0.304718
684	Feb-10-2019 19:02:46	12.9439	-61.499	1	1	2	1	EC1	-2823	0.561312	10852.7	8942.66	14.2612	21622.1	-0.245	0.233	0.0335	0.0551	5.2		St.Vincent	St.Vincent	0.304718
685	Feb-10-2019 19:07:46	12.9461	-61.5007	1	1	2	1	EC1	-2819	0.7439	11052.1	9203.13	0	21777.1	-0.185	0.137	0.0363	0.0521	5.2		St.Vincent	St.Vincent	0.28538
686	Feb-10-2019 19:12:46	12.9493	-61.5022	1	1	2	1	EC1	-2819	0.7439	11243.2	9493.72	0	21896.4	-0.185	0.137	0.0363	0.0521	5.2		St.Vincent	St.Vincent	0.28538
687	Feb-10-2019 19:17:46	12.9552	-61.5016	1	1	2	1	EC1	-2806	0.774839	11268.5	9726.87	0	21779	-0.185	0.137	0.0363	0.0521	5.2		St.Vincent	St.Vincent	0.28538
688	Feb-10-2019 19:22:46	12.961	-61.5015	1	1	2	1	EC1	-2800	0.670326	10847.3	10025.8	0	21717.2	-0.185	0.137	0.0363	0.0521	5.2		St.Vincent	St.Vincent	0.28538
689	Feb-10-2019 19:27:46	12.9667	-61.5013	1	1	2	1	EC1	-2790	0.680267	10235.1	10310.3	0	21659.9	-0.185	0.137	0.0363	0.0521	5.2		St.Vincent	St.Vincent	0.28538
690	Feb-10-2019 19:32:46	12.9726	-61.5012	1	1	2	1	EC1	-2784	0.669968	9614.35	10614	0	21625.2	-0.185	0.137	0.0363	0.0521	5.2		St.Vincent	St.Vincent	0.28538
691	Feb-10-2019 19:37:46	12.9785	-61.5007	1	1	2	1	EC1	-2781	0.685882	8993.94	10887.5	0	21577.6	-0.185	0.137	0.0363	0.0521	5.2		St.Vincent	St.Vincent	0.28784
692	Feb-10-2019 19:42:46	12.9841	-61.5004	1	1	2	1	EC1	-2781	0.969938	8405.51	11176.1	136.31	21558.7	-0.185	0.137	0.0363	0.0521	5.2		St.Vincent	St.Vincent	0.28784
693	Feb-10-2019 19:47:46	12.9898	-61.5	1	1	2	1	EC1	-2783	1.11674	7810.4	11490.3	330.805	21543.3	-0.185	0.137	0.0363	0.0521	5.2		St.Vincent	St.Vincent	0.28784
694	Feb-10-2019 19:52:46	12.9957	-61.4993	1	1	2	1	EC1	-2776	1.0087	7181.93	11789.4	564.526	21513.4	-0.245	0.233	0.0335	0.0551	5.2		St.Vincent	St.Vincent	0.297491
695	Feb-10-2019 19:57:46	13.0013	-61.4986	1	1	2	1	EC1	-2783	1.26959	6581.33	11686.3	799.755	21490.1	-0.13	0.312	0.0333	0.0569	5.2		St.Vincent	St.Vincent	0.297491
696	Feb-10-2019 20:02:46	13.0072	-61.4982	1	1	2	1	EC1	-2785	1.36807	5984.2	11660.8	999.314	21524	-0.13	0.312	0.0333	0.0569	5.2		St.Vincent	St.Vincent	0.297491
697	Feb-10-2019 20:07:46	13.0128	-61.4973	1	1	2	1	EC1	-2781	1.70373	5397.59	11613.4	1241.91	21520.7	-0.13	0.312	0.0333	0.0569	5.2		St.Vincent	St.Vincent	0.306388
698	Feb-10-2019 20:12:46	13.0184	-61.4969	1	1	2	1	EC1	-2776	1.89448	4834.13	11627	1435.17	21590.5	-0.13	0.312	0.0333	0.0569	5.2		St.Vincent	St.Vincent	0.306388
699	Feb-10-2019 20:17:46	13.0242	-61.4963	1	1	2	1	EC1	-2769	2.06105	4268.77	11629.1	1660.41	21639.4	-0.13	0.312	0.0333	0.0569	5.2		St.Vincent	St.Vincent	0.306388
700	Feb-10-2019 20:22:46	13.03	-61.4956	1	1	2	1	EC1	-2746	1.2963	3705.65	11671.1	1887.96	21712.2	-0.13	0.312	0.0333	0.0569	5.2		St.Vincent	St.Vincent	0.306388
701	Feb-10-2019 20:27:46	13.0357	-61.4953	1	1	2	1	EC1	-2746	1.10465	3210.75	11783.1	2072.38	21838	-0.13	0.312	0.0333	0.0569	5.2		St.Vincent	St.Vincent	0.306388
702	Feb-10-2019 20:32:46	13.0414	-61.495	1	1	2	1	EC1	-2749	1.31174	2756.2	11925.2	2258.13	21974.7	-0.13	0.312	0.0333	0.0569	5.2		St.Vincent	St.Vincent	0.306388
703	Feb-10-2019 20:37:46	13.0469	-61.4949	1	1	2	1	EC1	-2760	1.10205	2380.46	12105	2424.93	22132.2	-0.13	0.312	0.0333	0.0569	5.2		St.Vincent	St.Vincent	0.306388
704	Feb-10-2019 20:42:46	13.0523	-61.4945	1	1	2	1	EC1	-2755	1.27298	2067.27	12292.1	2606.92	22285.1	-0.13	0.312	0.0333	0.0569	5.2		St.Vincent	St.Vincent	0.289049
705	Feb-10-2019 20:47:46	13.0573	-61.4939	1	1	2	1	EC1	-2744	2.44001	1830.56	12458.4	2805.68	22409.9	-0.13	0.312	0.0333	0.0569	5.2		St.Vincent	St.Vincent	0.289049
706	Feb-10-2019 20:52:46	13.0619	-61.4943	1	1	2	1	EC1	-2717	3.20954	1789.82	12304.6	2896.27	22622.6	-0.13	0.312	0.0333	0.0569	5.2		St.Vincent	St.Vincent	0.289049
707	Feb-10-2019 20:57:46	13.0667	-61.4949	1	1	2	1	EC1	-2697	1.81706	1883.7	12107.8	2957.24	22883.5	-0.13	0.312	0.0333	0.0569	5.2		St.Vincent	St.Vincent	0.289049
708	Feb-10-2019 21:02:46	13.0709	-61.4964	1	1	2	1	EC1	-2718	1.67895	2137.87	12044.1	2893.32	23211.9	-0.13	0.312	0.0333	0.0569	5.2		St.Vincent	St.Vincent	0.289049
709	Feb-10-2019 21:07:46	13.0744	-61.4985	1	1	2	1	EC1	-2718	1.67895	2477.83	12087	2681.02	23575.1	-0.13	0.312	0.0333	0.0569	5.2		St.Vincent	St.Vincent	0.289049
710	Feb-10-2019 21:12:46	13.0776	-61.5007	1	1	2	1	EC1	-2734	1.16361	2831.37	12166.3	2460.09	23933.8	-0.222	0.184	0.0396	0.0534	5.2		St.Vincent	St.Vincent	0.270753
711	Feb-10-2019 21:17:46	13.0806	-61.503	1	0	3			-2737	1.11867	3198.42	12282.9	2223.67	24296.1	-0.222	0.184	0.0396	0.0534	5.2		St.Vincent	St.Vincent	0.270753
712	Feb-10-2019 21:22:46	13.0842	-61.5057	1	0	3			-2722	1.74608	3647.1	12430.2	1946.87	24731.4	-0.222	0.184	0.0396	0.0534	5.2		St.Vincent	St.Vincent	0.270753
713	Feb-10-2019 21:27:46	13.0883	-61.5085	1	0	3			-2722	1.35752	4138.33	12596.4	1659.06	25198.9	-0.222	0.184	0.0396	0.0534	5.2		St.Vincent	St.Vincent	0.251473
714	Feb-10-2019 21:32:46	13.0932	-61.5111	1	0	3			-2713	1.40147	4680.54	12738.5	1397.22	25697.3	-0.222	0.184	0.0396	0.0534	5.2		St.Vincent	St.Vincent	0.251473
715	Feb-10-2019 21:37:46	13.0983	-61.5138	1	0	3			-2713	1.03126	5241.95	12911.6	1131.93	26206.8	-0.222	0.184	0.0396	0.0534	5.2		St.Vincent	St.Vincent	0.251473
716	Feb-10-2019 21:42:46	13.104	-61.5163	1	0	3			-2732	2.93174	5849.28	13087.3	885.784	26704.6	-0.222	0.184	0.0396	0.0534	5.2		St.Vincent	St.Vincent	0.251473
717	Feb-10-2019 21:47:46	13.1096	-61.5188	1	0	3			-2788	2.35377	6461.51	13299	637.308	26737	-0.222	0.184	0.0396	0.0534	5.2		St.Vincent	St.Vincent	0.251473
718	Feb-10-2019 21:52:46	13.1155	-61.5209	1	0	3			-2805	1.15804	7070.87	13465.9	436.952	26727.9	-0.222	0.184	0.0396	0.0534	5.2		St.Vincent	St.Vincent	0.251473
719	Feb-10-2019 21:57:46	13.1213	-61.5233	1	0	3			-2802	0.96374	7707.75	13380.4	200.201	26769	-0.222	0.184	0.0396	0.0534	5.2		St.Vincent	St.Vincent	0.251473
720	Feb-10-2019 22:02:46	13.1271	-61.5252	1	0	3			-2813	0.976588	8323.94	13283.8	12.4359	26776.8	-0.222	0.184	0.0396	0.0534	5.2		St.Vincent	St.Vincent	0.252766
721	Feb-10-2019 22:07:46	13.133	-61.5274	1	0	3			-2810	1.86402	8970.42	13240.7	0	26816.8	-0.222	0.184	0.0396	0.0534	5.2		St.Vincent	St.Vincent	0.252766
722	Feb-10-2019 22:12:46	13.139	-61.5295	1	0	3			-2774	1.02917	9616.8	13218.1	0	26859.1	-0.222	0.184	0.0396	0.0534	5.2		St.Vincent	St.Vincent	0.252766
723	Feb-10-2019 22:17:46	13.1448	-61.5317	1	0	3			-2783	0.658417	10262.7	13260.2	0	26941.7	-0.222	0.184	0.0396	0.0534	5.2		St.Vincent	St.Vincent	0.252766
724	Feb-10-2019 22:22:46	13.1495	-61.534	1	0	3			-2783	0.109498	10825.5	13351.9	0	27063.3	-0.222	0.184	0.0396	0.0534	5.2		St.Vincent	St.Vincent	0.252766
725	Feb-10-2019 22:27:46	13.1548	-61.5359	1	0	3			-2786	0.350389	11420.1	13396.3	0	27150.4	-0.222	0.184	0.0396	0.0534	5.2		St.Vincent	St.Vincent	0.252766
726	Feb-10-2019 22:32:46	13.16	-61.5378	1	0	3			-2793	0.908427	11991.3	13455.9	0	27240.7	-0.222	0.184	0.0396	0.0534	5.2		St.Vincent	St.Vincent	0.247454
727	Feb-10-2019 22:37:46	13.1647	-61.5399	1	0	3			-2801	1.29482	12551.1	13589.1	0	27385	-0.222	0.184	0.0396	0.0534	5.2		St.Vincent	St.Vincent	0.224133
728	Feb-10-2019 22:42:46	13.1698	-61.5413	1	0	3			-2812	1.35964	13100.8	13650.4	0	27444.5	-0.222	0.184	0.0396	0.0534	5.2		St.Vincent	St.Vincent	0.224133
729	Feb-10-2019 22:47:46	13.1747	-61.5428	1	0	3			-2826	0.671755	13631.8	13748.9	0	27529.5	-0.222	0.184	0.0396	0.0534	5.2		St.Vincent	St.Vincent	0.224133
730	Feb-10-2019 22:52:46	13.1799	-61.5443	1	0	3			-2825	0.578146	14197	13878.7	0	27630.9	-0.222	0.184	0.0396	0.0534	5.2		St.Vincent	St.Vincent	0.224133
731	Feb-10-2019 22:57:46	13.1846	-61.5456	1	0	3			-2823	0.779774	14709.6	14001.8	0	27717.7	-0.222	0.184	0.0396	0.0534	5.2		St.Vincent	St.Vincent	0.224133
732	Feb-10-2019 23:02:46	13.1894	-61.5468	1	0	3			-2834	0.77422	15222.8	14110	0	27797.9	-0.222	0.184	0.0396	0.0534	5.2		St.Vincent	St.Vincent	0.224133
733	Feb-10-2019 23:07:46	13.1941	-61.5482	1	0	3			-2834	0.900209	15745.9	14252.8	0	27922	-0.222	0.184	0.0396	0.0534	5.2		St.Vincent	St.Vincent	0.224133
734	Feb-10-2019 23:12:46	13.1991	-61.5492	1	0	3			-2838	1.18565	16274.5	14340.3	0	27995.9	-0.222	0.184	0.0396	0.0534	5.2		St.Vincent	St.Vincent	0.224133
735	Feb-10-2019 23:17:46	13.2039	-61.5506	1	0	3			-2853	1.46875	16801.3	14485.4	0	28134.4	-0.222	0.184	0.0396	0.0534	5.2		St.Vincent	St.Vincent	0.217599
736	Feb-10-2019 23:22:46	13.2086	-61.5521	1	0	3			-2865	1.02075	17332.8	14646.5	0	28278	-0.222	0.184	0.0396	0.0534	5.2		St.Vincent	St.Vincent	0.217599
737	Feb-10-2019 23:27:46	13.2134	-61.5531	1	0	3			-2865	0.852897	17845.2	14779.7	0	28381.5	-0.222	0.184	0.0396	0.0534	5.2		St.Vincent	St.Vincent	0.217599
738	Feb-10-2019 23:32:46	13.2184	-61.554	1	0	3			-2864	0.734494	18371.5	14926.2	0	28488.1	-0.222	0.184	0.0396	0.0534	5.2		St.Vincent	St.Vincent	0.217599
739	Feb-10-2019 23:37:46	13.2234	-61.5551	1	0	3			-2865	0.786204	18903	15104.9	0	28616.6	-0.222	0.184	0.0396	0.0534	5.2		St.Vincent	St.Vincent	0.217599
740	Feb-10-2019 23:42:46	13.2283	-61.5554	1	0	3			-2858	0.989511	19397.1	15199.8	0	28667.7	-0.222	0.184	0.0396	0.0534	5.2		St.Vincent	St.Vincent	0.217599
741	Feb-10-2019 23:47:46	13.233	-61.5556	1	0	3			-2850	1.04855	19857.2	15281.5	0	28717.1	-0.222	0.184	0.0396	0.0534	5.2		St.Vincent	St.Vincent	0.217599
742	Feb-10-2019 23:52:46	13.2377	-61.5556	1	0	3			-2835	0.616674	20317.3	15342.1	0	28748.3	-0.222	0.184	0.0396	0.0534	5.2		St.Vincent	St.Vincent	0.218912
743	Feb-10-2019 23:57:46	13.2424	-61.5557	1	0	3			-2833	0.374215	20779.3	15430.9	0	28804.2	-0.222	0.184	0.0396	0.0534	5.2		St.Vincent	St.Vincent	0.218912
744	Feb-11-2019 00:02:46	13.2472	-61.556	1	0	3			-2833	0.461962	21269.9	15557.8	0	28888.4	-0.222	0.184	0.0396	0.0534	5.2		St.Vincent	St.Vincent	0.218912
745	Feb-11-2019 00:07:46	13.252	-61.5562	1	0	3			-2835	0.671755	21753.6	15695	0	28971.4	-0.195	0.191	0.0437	0.0567	5.2		St.Vincent	St.Vincent	0.218912
746	Feb-11-2019 00:12:46	13.2565	-61.5568	1	0	3			-2838	0.876462	22228.7	15869.9	0	29088.7	-0.195	0.191	0.0437	0.0567	5.2		St.Vincent	St.Vincent	0.218912
747	Feb-11-2019 00:17:46	13.2612	-61.5573	1	0	3			-2843	1.14052	22727.5	16072.1	0	29224.8	-0.195	0.191	0.0437	0.0567	5.2		St.Vincent	St.Vincent	0.218912
748	Feb-11-2019 00:22:46	13.2659	-61.5574	1	0	3			-2851	1.44341	23196.7	16235	0	29310.5	-0.195	0.191	0.0437	0.0567	5.2		St.Vincent	St.Vincent	0.218912
749	Feb-11-2019 00:27:46	13.2705	-61.5576	1	0	3			-2863	1.47607	23665.9	16417.5	0	29409.7	-0.195	0.191	0.0437	0.0567	5.2		St.Vincent	St.Vincent	0.218912
750	Feb-11-2019 00:32:46	13.275	-61.5581	1	0	3			-2869	0.685882	24145.4	16651.6	0	29559.5	-0.195	0.191	0.0437	0.0567	5.2		St.Vincent	St.Vincent	0.222734
751	Feb-11-2019 00:37:46	13.2794	-61.5587	1	0	3			-2864	0.578146	24610.2	16886.7	0	29704.7	-0.195	0.191	0.0437	0.0567	5.2		St.Vincent	St.Vincent	0.222734
752	Feb-11-2019 00:42:46	13.2839	-61.5589	1	0	3			-2860	0.532825	25075.5	17107.4	0	29825.6	-0.195	0.191	0.0437	0.0567	5.2		St.Vincent	St.Vincent	0.222734
753	Feb-11-2019 00:47:46	13.2882	-61.5593	1	0	3			-2857	0.552703	25532.6	17354.4	0	29972.8	-0.195	0.191	0.0437	0.0567	5.2		St.Vincent	St.Vincent	0.222734
754	Feb-11-2019 00:52:46	13.2927	-61.5592	1	0	3			-2858	0.940579	25985.6	17566.4	0	30074.5	-0.195	0.191	0.0437	0.0567	5.2		St.Vincent	St.Vincent	0.222734
755	Feb-11-2019 00:57:46	13.2971	-61.5594	1	0	3			-2860	1.23941	26443.4	17799.6	0	30203.8	-0.195	0.191	0.0437	0.0567	5.2		St.Vincent	St.Vincent	0.222734
756	Feb-11-2019 01:02:46	13.3018	-61.5595	1	0	3			-2862	1.13039	26925.5	18033	0	30323.3	-0.195	0.191	0.0437	0.0567	5.2		St.Vincent	St.Vincent	0.222734
757	Feb-11-2019 01:07:46	13.3067	-61.5594	1	0	3			-2865	0.914738	27417.2	18265.5	0	30434.9	-0.195	0.191	0.0437	0.0567	5.2		St.Vincent	St.Vincent	0.222734
758	Feb-11-2019 01:12:46	13.3112	-61.5595	1	0	3			-2866	0.914738	27886.7	18493.1	0	30549	-0.195	0.191	0.0437	0.0567	5.2		St.Vincent	St.Vincent	0.222734
759	Feb-11-2019 01:17:46	13.316	-61.5585	1	0	3			-2866	0.8585	28331.3	18610.7	0	30552.8	-0.195	0.191	0.0437	0.0567	5.2		St.Vincent	St.Vincent	0.220387
760	Feb-11-2019 01:22:46	13.32	-61.5574	1	0	3			-2858	1.08716	28697.8	18580.8	0	30538.1	-0.195	0.191	0.0437	0.0567	5.2		St.Vincent	St.Vincent	0.220387
761	Feb-11-2019 01:27:46	13.3238	-61.5571	1	0	3			-2858	0.845841	29090.4	18641.2	0	30613.8	-0.195	0.191	0.0437	0.0567	5.2		St.Vincent	St.Vincent	0.220387
762	Feb-11-2019 01:32:46	13.3279	-61.5579	1	0	3			-2863	0.850364	29538.6	18823.2	0	30806.3	-0.195	0.191	0.0437	0.0567	5.2		St.Vincent	St.Vincent	0.220387
763	Feb-11-2019 01:37:46	13.3324	-61.5589	1	0	3			-2867	0.356495	30049.2	19043.5	0	31033	-0.195	0.191	0.0437	0.0567	5.2		St.Vincent	St.Vincent	0.220387
764	Feb-11-2019 01:42:46	13.3371	-61.5596	1	0	3			-2865	0.450931	30559.1	19251.8	0	31239.5	-0.195	0.191	0.0437	0.0567	5.2		St.Vincent	St.Vincent	0.220387
765	Feb-11-2019 01:47:46	13.3417	-61.5602	1	0	3			-2866	0.382454	31059.1	19461	0	31442.4	-0.195	0.191	0.0437	0.0567	5.2		St.Vincent	St.Vincent	0.220387
766	Feb-11-2019 01:52:46	13.3465	-61.5609	1	0	3			-2867	0.353116	31579.9	19704.9	0	31675.5	-0.195	0.191	0.0437	0.0567	5.2		St.Vincent	St.Vincent	0.220387
767	Feb-11-2019 01:57:46	13.3506	-61.5611	1	0	3			-2870	0.351073	32021.4	19875.2	0	31828.8	-0.195	0.191	0.0437	0.0567	5.2		St.Vincent	St.Vincent	0.229034
768	Feb-11-2019 02:02:46	13.355	-61.5615	1	0	3			-2871	0.297864	32485.4	20090.8	0	32023.3	-0.195	0.191	0.0437	0.0567	5.2		St.Vincent	St.Vincent	0.229034
769	Feb-11-2019 02:07:46	13.3594	-61.5625	1	0	3			-2872	0.263704	32984.8	20370.8	0	32279.1	-0.195	0.191	0.0437	0.0567	5.2		St.Vincent	St.Vincent	0.229034
770	Feb-11-2019 02:12:46	13.364	-61.5631	1	0	3			-2875	0.465581	33479	20624.9	0	32504.8	-0.195	0.191	0.0437	0.0567	5.2		St.Vincent	St.Vincent	0.229034
771	Feb-11-2019 02:17:46	13.3692	-61.5632	1	0	3			-2875	0.482277	34028.7	20876.3	0	32718.1	-0.195	0.191	0.0437	0.0567	5.2		St.Vincent	St.Vincent	0.229034
772	Feb-11-2019 02:22:46	13.3742	-61.5639	1	0	3			-2874	0.482277	34573.9	21184.6	0	32986	-0.195	0.191	0.0437	0.0567	5.2		St.Vincent	St.Vincent	0.229034
773	Feb-11-2019 02:27:46	13.3791	-61.5649	1	0	3			-2876	0.581866	35121.5	21527.5	0	33285.6	-0.195	0.191	0.0437	0.0567	5.2		St.Vincent	St.Vincent	0.229034
774	Feb-11-2019 02:32:46	13.3842	-61.5653	1	0	3			-2878	0.560885	35674.5	21837	0	33544.1	-0.195	0.191	0.0437	0.0567	5.2		St.Vincent	St.Vincent	0.229034
775	Feb-11-2019 02:37:46	13.3893	-61.566	1	0	3			-2877	0.573148	36223	22174.4	0	33830.7	-0.195	0.191	0.0437	0.0567	5.2		St.Vincent	St.Vincent	0.22701
776	Feb-11-2019 02:42:46	13.3942	-61.5664	1	0	3			-2878	0.60569	36757.4	22491	0	34093	-0.195	0.191	0.0437	0.0567	5.2		St.Vincent	St.Vincent	0.22701
777	Feb-11-2019 02:47:46	13.3988	-61.5673	1	0	3			-2883	0.684132	37274.2	22848.4	0	34402.2	-0.195	0.191	0.0437	0.0567	5.2		St.Vincent	St.Vincent	0.22701
778	Feb-11-2019 02:52:46	13.4043	-61.5679	1	0	3			-2884	0.77422	37863.3	23228.2	0	34719.9	-0.195	0.191	0.0437	0.0567	5.2		St.Vincent	St.Vincent	0.22701
779	Feb-11-2019 02:57:46	13.4094	-61.5684	1	0	3			-2884	0.760158	38410.4	23583.7	0	35011.3	-0.195	0.191	0.0437	0.0567	5.2		St.Vincent	St.Vincent	0.22701
780	Feb-11-2019 03:02:46	13.4145	-61.5692	1	0	3			-2883	0.743255	38973.4	23976.4	0	35339.3	-0.195	0.191	0.0437	0.0567	5.2		St.Vincent	St.Vincent	0.22701
781	Feb-11-2019 03:07:46	13.4194	-61.5706	1	0	3			-2884	0.777619	39538.8	24420.4	0	35726.3	-0.195	0.191	0.0437	0.0567	5.2		St.Vincent	St.Vincent	0.22701
782	Feb-11-2019 03:12:46	13.4221	-61.571	1	0	3			-2893	0.527397	39826.6	24627.1	0	35899.3	-0.195	0.191	0.0437	0.0567	5.2		St.Vincent	St.Vincent	0.22701
783	Feb-11-2019 03:17:46	13.4198	-61.5674	1	0	3			-2884	0.777619	39458	24169.3	0	35442.8	-0.195	0.191	0.0437	0.0567	5.2		St.Vincent	St.Vincent	0.22701
784	Feb-11-2019 03:22:46	13.4162	-61.564	1	0	3			-2878	0.635062	38956.9	23634.7	0	34929.6	-0.195	0.191	0.0437	0.0567	5.2		St.Vincent	St.Vincent	0.22701
785	Feb-11-2019 03:27:46	13.4135	-61.5615	1	0	3			-2873	0.558314	38583.4	23239.4	0	34551.3	-0.195	0.191	0.0437	0.0567	5.2		St.Vincent	St.Vincent	0.22701
786	Feb-11-2019 03:32:46	13.4125	-61.5583	1	0	3			-2869	0.543958	38359.9	22893.6	0	34191.2	-0.195	0.191	0.0437	0.0567	5.2		St.Vincent	St.Vincent	0.22701
787	Feb-11-2019 03:37:46	13.4113	-61.5557	1	0	3			-2869	0.543958	38142	22590.7	0	33881.8	-0.195	0.191	0.0437	0.0567	5.2		St.Vincent	St.Vincent	0.22701
788	Feb-11-2019 03:42:46	13.4102	-61.5529	1	0	3			-2864	0.530118	37921.3	22276.2	0	33559	-0.195	0.191	0.0437	0.0567	5.2		St.Vincent	St.Vincent	0.22701
789	Feb-11-2019 03:47:46	13.4089	-61.5505	1	0	3			-2864	0.530118	37699	21982.1	0	33262	-0.195	0.191	0.0437	0.0567	5.2		St.Vincent	St.Vincent	0.22701
790	Feb-11-2019 03:52:46	13.4078	-61.5496	1	0	3			-2860	0.495519	37550.1	21826.7	0	33114.4	-0.195	0.191	0.0437	0.0567	5.2		St.Vincent	St.Vincent	0.22701
791	Feb-11-2019 03:57:46	13.4058	-61.5459	1	0	3			-2860	0.495519	37215	21375.5	0	32657.7	-0.195	0.191	0.0437	0.0567	5.2		St.Vincent	St.Vincent	0.22701
792	Feb-11-2019 04:02:46	13.4036	-61.5422	1	0	3			-2856	0.482277	36857.1	20913.9	0	32195.4	-0.195	0.191	0.0437	0.0567	5.2		St.Vincent	St.Vincent	0.22701
793	Feb-11-2019 04:07:46	13.4019	-61.5382	1	0	3			-2852	0.387437	36542.5	20455.4	0	31723.5	-0.195	0.191	0.0437	0.0567	5.2		St.Vincent	St.Vincent	0.22701
794	Feb-11-2019 04:12:46	13.4003	-61.5342	1	0	3			-2849	0.223332	36231.4	19999.4	0	31253.5	-0.195	0.191	0.0437	0.0567	5.2		St.Vincent	St.Vincent	0.22989
795	Feb-11-2019 04:17:46	13.3987	-61.5301	1	0	3			-2856	0.595712	35927.5	19543.6	0	30782	-0.195	0.191	0.0437	0.0567	5.2		St.Vincent	St.Vincent	0.22989
796	Feb-11-2019 04:22:46	13.3971	-61.5262	1	0	3			-2857	0.223332	35633.9	19098.6	0	30321.9	-0.195	0.191	0.0437	0.0567	5.2		St.Vincent	St.Vincent	0.22989
797	Feb-11-2019 04:27:46	13.3951	-61.5226	1	0	3			-2856	0.297864	35299.5	18650.5	0	29871.1	-0.195	0.191	0.0437	0.0567	5.2		St.Vincent	St.Vincent	0.22989
798	Feb-11-2019 04:32:46	13.3931	-61.5186	1	0	3			-2853	0.519149	34963.2	18176.5	0	29389.5	-0.195	0.191	0.0437	0.0567	5.2		St.Vincent	St.Vincent	0.22989
799	Feb-11-2019 04:37:46	13.3914	-61.5146	1	0	3			-2847	0.729253	34657.4	17713.9	0	28913	-0.195	0.191	0.0437	0.0567	5.2		St.Vincent	St.Vincent	0.22989
800	Feb-11-2019 04:42:46	13.3896	-61.5105	1	0	3			-2840	1.02239	34345	17246.1	0	28433	-0.195	0.191	0.0437	0.0567	5.2		St.Vincent	St.Vincent	0.22989
801	Feb-11-2019 04:47:46	13.3877	-61.5071	1	0	3			-2830	1.2874	34038.2	16820.6	0	28003.5	-0.195	0.191	0.0437	0.0567	5.2		St.Vincent	St.Vincent	0.22989
802	Feb-11-2019 04:52:46	13.3855	-61.5034	1	0	3			-2819	1.41101	33696.3	16357.2	0	27538	-0.195	0.191	0.0437	0.0567	5.2		St.Vincent	St.Vincent	0.232692
803	Feb-11-2019 04:57:46	13.3836	-61.4996	1	0	3			-2807	1.03844	33380	15900.6	94.723	27074.1	-0.243	0.301	0.0345	0.0591	5.2		St.Vincent	St.Vincent	0.235095
804	Feb-11-2019 05:02:46	13.3818	-61.4954	1	0	3			-2802	0.976588	33071.1	15424.1	571.848	26584.5	-0.243	0.301	0.0345	0.0591	5.2		St.Vincent	St.Vincent	0.235095
805	Feb-11-2019 05:07:46	13.3799	-61.4913	1	0	3			-2794	1.01887	32748.4	14940.1	1049.76	26089.6	-0.243	0.301	0.0345	0.0591	5.2		St.Vincent	St.Vincent	0.235095
806	Feb-11-2019 05:12:46	13.3778	-61.4875	1	0	3			-2791	1.23398	32420.3	14477.4	1491.54	25622	-0.243	0.301	0.0345	0.0591	5.2		St.Vincent	St.Vincent	0.235095
807	Feb-11-2019 05:17:46	13.3757	-61.4835	1	0	3			-2782	1.24037	32076.7	13989	1959.81	25127.8	-0.243	0.301	0.0345	0.0591	5.2		St.Vincent	St.Vincent	0.235095
808	Feb-11-2019 05:22:46	13.3739	-61.4794	1	0	3			-2768	1.27543	31772.1	13513.1	2438.46	24637.5	-0.243	0.301	0.0345	0.0591	5.2		St.Vincent	St.Vincent	0.235095
809	Feb-11-2019 05:27:46	13.372	-61.4753	1	0	3			-2760	1.04786	31464.6	13043.6	2905.91	24154.9	-0.243	0.301	0.0345	0.0591	5.2		St.Vincent	St.Vincent	0.235095
810	Feb-11-2019 05:32:46	13.3699	-61.4712	1	0	3			-2750	0.64703	31118.7	12542.1	3392.23	23643.9	-0.243	0.301	0.0345	0.0591	5.2		St.Vincent	St.Vincent	0.235095
811	Feb-11-2019 05:37:46	13.3678	-61.4671	1	0	3			-2751	0.131397	30787.5	12057	3863.17	23149.1	-0.243	0.301	0.0345	0.0591	5.2		St.Vincent	St.Vincent	0.235095
812	Feb-11-2019 05:42:46	13.3661	-61.4627	1	0	3			-2756	1.21992	30494.5	11574.1	4361.76	22643.3	-0.243	0.301	0.0345	0.0591	5.2		St.Vincent	St.Vincent	0.235095
813	Feb-11-2019 05:47:46	13.3648	-61.4584	1	0	3			-2737	2.27236	30244.3	11122.9	4849.83	22160.1	-0.243	0.301	0.0345	0.0591	5.2		St.Vincent	St.Vincent	0.241926
814	Feb-11-2019 05:52:46	13.363	-61.4546	1	0	3			-2714	2.75001	29965.4	10687.1	5287.56	21706.7	-0.243	0.301	0.0345	0.0591	5.2		St.Vincent	St.Vincent	0.241926
815	Feb-11-2019 05:57:46	13.3615	-61.4504	1	0	3			-2693	1.37122	29706.4	10232.2	5773.76	21219	-0.243	0.301	0.0345	0.0591	5.2		St.Vincent	St.Vincent	0.241926
816	Feb-11-2019 06:02:46	13.3597	-61.4461	1	0	3			-2689	0.32334	29422.9	9761.54	6264.91	20718.2	-0.243	0.301	0.0345	0.0591	5.2		St.Vincent	St.Vincent	0.241926
817	Feb-11-2019 06:07:46	13.3578	-61.4419	1	0	3			-2682	1.0294	29138.7	9295.77	6743.4	20225.7	-0.243	0.301	0.0345	0.0591	5.2		St.Vincent	St.Vincent	0.241926
818	Feb-11-2019 06:12:46	13.3563	-61.4376	1	0	3			-2675	1.40556	28892.6	8845.21	7228.14	19739.4	-0.243	0.301	0.0345	0.0591	5.2		St.Vincent	St.Vincent	0.241926
819	Feb-11-2019 06:17:46	13.3547	-61.4333	1	0	3			-2657	2.08885	28637.9	8379.19	7724.09	19239.1	-0.243	0.301	0.0345	0.0591	5.2		St.Vincent	St.Vincent	0.241926
820	Feb-11-2019 06:22:46	13.3533	-61.4287	1	0	3			-2631	2.53878	28415.7	7918	8240.55	18732.9	-0.243	0.301	0.0345	0.0591	5.2		St.Vincent	St.Vincent	0.241926
821	Feb-11-2019 06:27:46	13.352	-61.424	1	0	3			-2615	2.94791	28201	7450.24	8767.37	18218.9	-0.243	0.301	0.0345	0.0591	5.2		St.Vincent	St.Vincent	0.243432
822	Feb-11-2019 06:32:46	13.3505	-61.4194	1	0	3			-2594	3.34311	27971.7	6971.05	9291.35	17699.1	-0.243	0.301	0.0345	0.0591	5.2		St.Vincent	St.Vincent	0.243432
823	Feb-11-2019 06:37:46	13.3494	-61.4143	1	0	3			-2556	3.37742	27792.6	6494	9847.99	17166.4	-0.243	0.301	0.0345	0.0591	5.2		St.Vincent	St.Vincent	0.24711
824	Feb-11-2019 06:42:46	13.3479	-61.4096	1	0	3			-2531	3.47398	27580.6	6010.87	10380.2	16641.3	-0.243	0.301	0.0345	0.0591	5.2		St.Vincent	St.Vincent	0.24711
825	Feb-11-2019 06:47:46	13.3462	-61.4047	1	0	3			-2505	3.61875	27349.5	5498.12	10935.8	16088.5	-0.243	0.301	0.0345	0.0591	5.2		St.Vincent	St.Vincent	0.24711
826	Feb-11-2019 06:52:46	13.3445	-61.4	1	0	3			-2466	3.71931	27126.6	5007.42	11468.4	15559.9	-0.243	0.301	0.0345	0.0591	5.2		St.Vincent	St.Vincent	0.24711
827	Feb-11-2019 06:57:46	13.3429	-61.3951	1	0	3			-2410	3.62264	26799.5	4494.61	12028.4	15007.1	-0.243	0.301	0.0345	0.0591	5.2		St.Vincent	St.Vincent	0.24711
828	Feb-11-2019 07:02:46	13.3413	-61.39	1	0	3			-2373	3.3553	26474.1	3970.1	12604.4	14441.5	-0.243	0.301	0.0345	0.0591	5.2		St.Vincent	St.Vincent	0.24711
829	Feb-11-2019 07:07:46	13.3394	-61.3851	1	0	3			-2348	3.28643	26145.8	3452.25	13158.5	13889.6	-0.243	0.301	0.0345	0.0591	5.2		St.Vincent	St.Vincent	0.243372
830	Feb-11-2019 07:12:46	13.3378	-61.38	1	0	3			-2324	3.14953	25838.2	2927.71	13737.3	13325.3	-0.243	0.301	0.0345	0.0591	5.2		St.Vincent	St.Vincent	0.243372
831	Feb-11-2019 07:17:46	13.3363	-61.3751	1	0	3			-2291	2.63529	25546.2	2422.61	14293.9	12782.4	-0.243	0.301	0.0345	0.0591	5.2		St.Vincent	St.Vincent	0.243372
832	Feb-11-2019 07:22:46	13.3344	-61.3699	1	0	3			-2276	1.32265	25229.6	1880.16	14878.8	12203.8	-0.243	0.301	0.0345	0.0591	5.2		St.Vincent	St.Vincent	0.243372
833	Feb-11-2019 07:27:46	13.3329	-61.3648	1	0	3			-2272	2.1324	24951.3	1362.03	15453.2	11647.2	-0.243	0.301	0.0345	0.0591	5.2		St.Vincent	St.Vincent	0.243372
834	Feb-11-2019 07:32:46	13.3319	-61.3616	1	0	3			-2277	3.20217	24779.3	1035.62	15815.4	11297.6	-0.243	0.301	0.0345	0.0591	5.2		St.Vincent	St.Vincent	0.243372
835	Feb-11-2019 07:37:46	13.3391	-61.361	1	0	3			-2306	0.568106	25552.4	1544.21	15735.8	11706.3	-0.243	0.301	0.0345	0.0591	5.2		St.Vincent	St.Vincent	0.243372
836	Feb-11-2019 07:42:46	13.3472	-61.3601	1	0	3			-2287	0.8946	26424.6	2076.8	15675	12170.1	-0.243	0.301	0.0345	0.0591	5.2		St.Vincent	St.Vincent	0.243372
837	Feb-11-2019 07:47:46	13.3551	-61.3595	1	0	3			-2287	1.02637	27267.4	2375.43	15590.6	12651.8	-0.243	0.301	0.0345	0.0591	5.2		St.Vincent	St.Vincent	0.245225
838	Feb-11-2019 07:52:46	13.363	-61.358	1	0	3			-2282	1.44722	28113.5	2603.23	15587	13085.8	-0.243	0.301	0.0345	0.0591	5.2		St.Vincent	St.Vincent	0.245225
839	Feb-11-2019 07:57:46	13.3707	-61.3568	1	0	3			-2274	1.826	28933.7	2835.04	15570.8	13515.2	-0.243	0.301	0.0345	0.0591	5.2		St.Vincent	St.Vincent	0.245225
840	Feb-11-2019 08:02:46	13.3779	-61.3553	1	0	3			-2301	3.4922	29703.2	3034.78	15588.4	13893.6	-0.243	0.301	0.0345	0.0591	5.2		St.Vincent	St.Vincent	0.245225
841	Feb-11-2019 08:07:46	13.3851	-61.3549	1	0	3			-2337	4.29951	30480.8	3387	15495.5	14352.6	-0.243	0.301	0.0345	0.0591	5.2		St.Vincent	St.Vincent	0.245225
842	Feb-11-2019 08:12:46	13.3915	-61.3542	1	0	3			-2356	4.42551	31173.7	3676.01	15442.1	14732.5	-0.243	0.301	0.0345	0.0591	5.2		St.Vincent	St.Vincent	0.247543
843	Feb-11-2019 08:17:46	13.3986	-61.3533	1	0	3			-2351	6.14717	31944	3978.11	15406.4	15125.1	-0.243	0.301	0.0345	0.0591	5.2		St.Vincent	St.Vincent	0.247543
844	Feb-11-2019 08:22:46	13.4057	-61.352	1	0	3			-2375	6.16505	31661.3	4332.98	15399.5	15489.3	-0.243	0.301	0.0345	0.0591	5.2		St.Vincent	St.Vincent	0.247543
845	Feb-11-2019 08:27:46	13.4132	-61.3504	1	0	3			-2384	4.70917	30843.5	4795.69	15428.7	15782.7	-0.243	0.301	0.0345	0.0591	5.2		St.Vincent	St.Vincent	0.247543
846	Feb-11-2019 08:32:46	13.4208	-61.3495	1	0	3			-2354	4.19771	30046.3	5414.68	15372.6	16086.2	-0.243	0.301	0.0345	0.0591	5.2		St.Vincent	St.Vincent	0.242516
847	Feb-11-2019 08:37:46	13.4282	-61.3486	1	0	3			-2379	3.46566	29273.4	6056.88	15328.4	16384.3	-0.243	0.301	0.0345	0.0591	5.2		St.Vincent	St.Vincent	0.224195
848	Feb-11-2019 08:42:46	13.4328	-61.3492	1	0	3			-2392	3.17829	28849.7	6526.53	15178.2	16686.5	-0.243	0.301	0.0345	0.0591	5.2		St.Vincent	St.Vincent	0.224195
849	Feb-11-2019 08:47:46	13.4341	-61.3508	1	0	3			-2425	2.55868	28810	6741.04	14975.6	16913.5	-0.243	0.301	0.0345	0.0591	5.2		St.Vincent	St.Vincent	0.235676
850	Feb-11-2019 08:52:46	13.4352	-61.3524	1	0	3			-2425	2.55868	28781.4	6935.82	14786.5	17123	-0.243	0.301	0.0345	0.0591	5.2		St.Vincent	St.Vincent	0.235676
851	Feb-11-2019 08:57:46	13.4362	-61.354	1	0	3			-2425	2.55868	28772.2	7117.63	14595.3	17328.1	-0.243	0.301	0.0345	0.0591	5.2		St.Vincent	St.Vincent	0.235676
852	Feb-11-2019 09:02:46	13.4372	-61.3556	1	0	3			-2442	2.08127	28758.1	7309.15	14399	17540.9	-0.243	0.301	0.0345	0.0591	5.2		St.Vincent	St.Vincent	0.235676
853	Feb-11-2019 09:07:46	13.4382	-61.3572	1	0	3			-2448	1.85049	28751.6	7487.45	14211.8	17741.9	-0.243	0.301	0.0345	0.0591	5.2		St.Vincent	St.Vincent	0.235676
854	Feb-11-2019 09:12:46	13.4392	-61.3587	1	0	3			-2458	1.82074	28734.6	7666.86	14033.9	17937.1	-0.243	0.301	0.0345	0.0591	5.2		St.Vincent	St.Vincent	0.235676
855	Feb-11-2019 09:17:46	13.4404	-61.3603	1	0	3			-2458	1.82074	28709.2	7862.46	13848	18144.6	-0.243	0.301	0.0345	0.0591	5.2		St.Vincent	St.Vincent	0.235676
856	Feb-11-2019 09:22:46	13.4414	-61.3618	1	0	3			-2458	1.82074	28688.9	8053.04	13665	18347.6	-0.243	0.301	0.0345	0.0591	5.2		St.Vincent	St.Vincent	0.235676
857	Feb-11-2019 09:27:46	13.4425	-61.3634	1	0	3			-2482	2.03498	28682.8	8241.46	13474.7	18553.8	-0.243	0.301	0.0345	0.0591	5.2		St.Vincent	St.Vincent	0.235676
858	Feb-11-2019 09:32:46	13.4435	-61.365	1	0	3			-2482	2.03498	28678.7	8428.29	13278.5	18757.7	-0.243	0.301	0.0345	0.0591	5.2		St.Vincent	St.Vincent	0.235676
859	Feb-11-2019 09:37:46	13.4443	-61.3665	1	0	3			-2482	2.03498	28687.5	8602.66	13086.7	18952.5	-0.243	0.301	0.0345	0.0591	5.2		St.Vincent	St.Vincent	0.235676
860	Feb-11-2019 09:42:46	13.4453	-61.3681	1	0	3			-2496	1.92495	28689.3	8794.16	12879.8	19161.1	-0.243	0.301	0.0345	0.0591	5.2		St.Vincent	St.Vincent	0.235676
861	Feb-11-2019 09:47:46	13.4462	-61.3698	1	0	3			-2504	1.868	28705.6	8981.56	12674.5	19370.3	-0.243	0.301	0.0345	0.0591	5.2		St.Vincent	St.Vincent	0.235676
862	Feb-11-2019 09:52:46	13.4472	-61.3715	1	0	3			-2516	1.8214	28712.9	9174.15	12467.6	19579.4	-0.243	0.301	0.0345	0.0591	5.2		St.Vincent	St.Vincent	0.235676
863	Feb-11-2019 09:57:46	13.4482	-61.3732	1	0	3			-2516	1.8214	28730.8	9370.96	12254.6	19796.1	-0.243	0.301	0.0345	0.0591	5.2		St.Vincent	St.Vincent	0.235676
864	Feb-11-2019 10:02:46	13.449	-61.375	1	0	3			-2516	1.8214	28759.8	9557.27	12051.2	20004.7	-0.243	0.301	0.0345	0.0591	5.2		St.Vincent	St.Vincent	0.235676
865	Feb-11-2019 10:07:46	13.45	-61.3767	1	0	3			-2529	1.76287	28773.6	9758.01	11837.5	20221.1	-0.243	0.301	0.0345	0.0591	5.2		St.Vincent	St.Vincent	0.235676
866	Feb-11-2019 10:12:46	13.451	-61.3783	1	0	3			-2537	1.75647	28788.2	9949.43	11634.2	20426.8	-0.243	0.301	0.0345	0.0591	5.2		St.Vincent	St.Vincent	0.235676
867	Feb-11-2019 10:17:46	13.4518	-61.3802	1	0	3			-2548	1.67037	28827.3	10144.8	11422.6	20644.7	-0.243	0.301	0.0345	0.0591	5.2		St.Vincent	St.Vincent	0.235676
868	Feb-11-2019 10:22:46	13.4528	-61.382	1	0	3			-2548	1.67037	28851.4	10350.6	11204.5	20866.4	-0.243	0.301	0.0345	0.0591	5.2		St.Vincent	St.Vincent	0.235676
869	Feb-11-2019 10:27:46	13.4537	-61.3837	1	0	3			-2559	1.59811	28878.4	10549.4	10994	21080.6	-0.243	0.301	0.0345	0.0591	5.2		St.Vincent	St.Vincent	0.235676
870	Feb-11-2019 10:32:46	13.4548	-61.3855	1	0	3			-2567	1.65133	28903.1	10765.5	10767.1	21310.6	-0.243	0.301	0.0345	0.0591	5.2		St.Vincent	St.Vincent	0.235676
871	Feb-11-2019 10:37:46	13.4557	-61.3873	1	0	3			-2567	1.65133	28938.8	10971.2	10549.7	21532.6	-0.243	0.301	0.0345	0.0591	5.2		St.Vincent	St.Vincent	0.235676
872	Feb-11-2019 10:42:46	13.4566	-61.3891	1	0	3			-2577	1.53822	28978	11173.6	10336.1	21751.2	-0.243	0.301	0.0345	0.0591	5.2		St.Vincent	St.Vincent	0.238268
873	Feb-11-2019 10:47:46	13.4574	-61.3909	1	0	3			-2577	1.53822	29023.2	11372.5	10126	21967	-0.243	0.301	0.0345	0.0591	5.2		St.Vincent	St.Vincent	0.238268
874	Feb-11-2019 10:52:46	13.4584	-61.3928	1	0	3			-2594	1.46695	29065.3	11587.6	9900.75	22197.1	-0.243	0.301	0.0345	0.0591	5.2		St.Vincent	St.Vincent	0.238268
875	Feb-11-2019 10:57:46	13.4594	-61.3947	1	0	3			-2594	1.46695	29105.6	11802.2	9677.11	22425	-0.243	0.301	0.0345	0.0591	5.2		St.Vincent	St.Vincent	0.238268
876	Feb-11-2019 11:02:46	13.4604	-61.3965	1	0	3			-2602	1.29186	29150.1	12017.2	9453.18	22653.6	-0.243	0.301	0.0345	0.0591	5.2		St.Vincent	St.Vincent	0.238268
877	Feb-11-2019 11:07:46	13.4613	-61.3983	1	0	3			-2602	1.29186	29194.6	12225.1	9237.24	22874	-0.243	0.301	0.0345	0.0591	5.2		St.Vincent	St.Vincent	0.238268
878	Feb-11-2019 11:12:46	13.4622	-61.4002	1	0	3			-2609	1.07295	29250.4	12438.1	9015.28	23102	-0.243	0.301	0.0345	0.0591	5.2		St.Vincent	St.Vincent	0.238268
879	Feb-11-2019 11:17:46	13.4631	-61.4022	1	0	3			-2615	1.0909	29310	12663.1	8781.46	23342.2	-0.243	0.301	0.0345	0.0591	5.2		St.Vincent	St.Vincent	0.234425
880	Feb-11-2019 11:22:46	13.4641	-61.4042	1	0	3			-2620	0.957752	29363.6	12888.9	8548.29	23580.4	-0.243	0.301	0.0345	0.0591	5.2		St.Vincent	St.Vincent	0.234425
881	Feb-11-2019 11:27:46	13.4651	-61.4062	1	0	3			-2620	0.957752	29422.8	13116.3	8313.55	23820.8	-0.243	0.301	0.0345	0.0591	5.2		St.Vincent	St.Vincent	0.234425
882	Feb-11-2019 11:32:46	13.4661	-61.4081	1	0	3			-2620	0.957752	29476.7	13336.8	8087.01	24051.9	-0.243	0.301	0.0345	0.0591	5.2		St.Vincent	St.Vincent	0.234425
883	Feb-11-2019 11:37:46	13.4672	-61.41	1	0	3			-2630	0.851772	29532.5	13574.2	7843.8	24299.4	-0.243	0.301	0.0345	0.0591	5.2		St.Vincent	St.Vincent	0.234425
884	Feb-11-2019 11:42:46	13.4681	-61.4119	1	0	3			-2630	0.851772	29599.3	13788.7	7623.05	24526.5	-0.243	0.301	0.0345	0.0591	5.2		St.Vincent	St.Vincent	0.234425
885	Feb-11-2019 11:47:46	13.4692	-61.4138	1	0	3			-2633	0.839297	29646.1	14024.3	7383.46	24768.2	-0.243	0.301	0.0345	0.0591	5.2		St.Vincent	St.Vincent	0.234425
886	Feb-11-2019 11:52:46	13.4704	-61.4157	1	0	3			-2633	0.839297	29693.5	14258.9	7145.28	25008.4	-0.243	0.301	0.0345	0.0591	5.2		St.Vincent	St.Vincent	0.234425
887	Feb-11-2019 11:57:46	13.4714	-61.4177	1	0	3			-2643	0.920746	29754.5	14487.3	6912.46	25245.4	-0.243	0.301	0.0345	0.0591	5.2		St.Vincent	St.Vincent	0.234425
888	Feb-11-2019 12:02:46	13.4726	-61.4196	1	0	3			-2643	0.920746	29806.9	14726.1	6670.4	25489.5	-0.243	0.301	0.0345	0.0591	5.2		St.Vincent	St.Vincent	0.234425
889	Feb-11-2019 12:07:46	13.4738	-61.4216	1	0	3			-2650	1.28907	29868.7	14975.6	6417.23	25745.7	-0.243	0.301	0.0345	0.0591	5.2		St.Vincent	St.Vincent	0.234425
890	Feb-11-2019 12:12:46	13.475	-61.4237	1	0	3			-2650	1.28907	29932.6	15230.3	6159.14	26006.6	-0.243	0.301	0.0345	0.0591	5.2		St.Vincent	St.Vincent	0.234425
891	Feb-11-2019 12:17:46	13.4762	-61.4256	1	0	3			-2666	1.79211	29986.9	15470.9	5916.02	26251.1	-0.243	0.301	0.0345	0.0591	5.2		St.Vincent	St.Vincent	0.235901
892	Feb-11-2019 12:22:46	13.4775	-61.4277	1	0	3			-2666	1.79211	30049.4	15744.1	5640.27	26528.3	-0.243	0.301	0.0345	0.0591	5.2		St.Vincent	St.Vincent	0.235901
893	Feb-11-2019 12:27:46	13.4787	-61.4297	1	0	3			-2681	1.95861	30114.8	15992.9	5388.81	26782.1	-0.243	0.301	0.0345	0.0591	5.2		St.Vincent	St.Vincent	0.235901
894	Feb-11-2019 12:32:46	13.4798	-61.4316	1	0	3			-2687	2.06986	30177.8	16222.5	5156.92	27016.4	-0.243	0.301	0.0345	0.0591	5.2		St.Vincent	St.Vincent	0.235901
895	Feb-11-2019 12:37:46	13.4809	-61.4335	1	0	3			-2702	2.00069	30249.2	16458.8	4918.03	27258.6	-0.243	0.301	0.0345	0.0591	5.2		St.Vincent	St.Vincent	0.235901
896	Feb-11-2019 12:42:46	13.482	-61.4354	1	0	3			-2702	2.00069	30321.1	16696.6	4678.02	27501.7	-0.243	0.301	0.0345	0.0591	5.2		St.Vincent	St.Vincent	0.235901
897	Feb-11-2019 12:47:46	13.4831	-61.4375	1	0	3			-2716	1.84945	30415.4	16937.7	4433.76	27752.4	-0.243	0.301	0.0345	0.0591	5.2		St.Vincent	St.Vincent	0.235901
898	Feb-11-2019 12:52:46	13.484	-61.4396	1	0	3			-2724	1.958	30516.5	17174.3	4194.15	27999.5	-0.243	0.301	0.0345	0.0591	5.2		St.Vincent	St.Vincent	0.235901
899	Feb-11-2019 12:57:46	13.485	-61.4415	1	0	3			-2724	1.958	30604.6	17404.1	3962.18	28236.8	-0.243	0.301	0.0345	0.0591	5.2		St.Vincent	St.Vincent	0.235901
900	Feb-11-2019 13:02:46	13.4857	-61.4435	1	0	3			-2737	1.78957	30708.6	17619.5	3744.25	28463.1	-0.243	0.301	0.0345	0.0591	5.2		St.Vincent	St.Vincent	0.235901
901	Feb-11-2019 13:07:46	13.4867	-61.4455	1	0	3			-2737	1.78957	30802.1	17847.3	3514.61	28698.6	-0.243	0.301	0.0345	0.0591	5.2		St.Vincent	St.Vincent	0.235901
902	Feb-11-2019 13:12:46	13.4877	-61.4475	1	0	3			-2756	1.62014	30905.5	18083.5	3276.63	28943.5	-0.243	0.301	0.0345	0.0591	5.2		St.Vincent	St.Vincent	0.235901
903	Feb-11-2019 13:17:46	13.4886	-61.4496	1	0	3			-2756	1.62014	31015.3	18317.6	3040.85	29187.2	-0.243	0.301	0.0345	0.0591	5.2		St.Vincent	St.Vincent	0.235901
904	Feb-11-2019 13:22:46	13.4894	-61.4518	1	0	3			-2765	1.40198	31143.2	18563.3	2793.45	29444.9	-0.243	0.301	0.0345	0.0591	5.2		St.Vincent	St.Vincent	0.235901
905	Feb-11-2019 13:27:46	13.4905	-61.4537	1	0	3			-2765	1.40198	31234.8	18800.5	2555.56	29686.8	-0.243	0.301	0.0345	0.0591	5.2		St.Vincent	St.Vincent	0.235901
906	Feb-11-2019 13:32:46	13.4915	-61.4558	1	0	3			-2772	1.20748	31339.4	19037.2	2318.08	29930.3	-0.243	0.301	0.0345	0.0591	5.2		St.Vincent	St.Vincent	0.235901
907	Feb-11-2019 13:37:46	13.4925	-61.4577	1	0	3			-2779	1.90971	31437.1	19273.6	2081.1	30172	-0.243	0.301	0.0345	0.0591	5.2		St.Vincent	St.Vincent	0.235901
908	Feb-11-2019 13:42:46	13.4935	-61.4597	1	0	3			-2784	1.65495	31545.2	19509.5	1844.75	30414.7	-0.243	0.301	0.0345	0.0591	5.2		St.Vincent	St.Vincent	0.235901
909	Feb-11-2019 13:47:46	13.4944	-61.4618	1	0	3			-2784	1.65495	31659	19740.9	1613.13	30653.8	-0.243	0.301	0.0345	0.0591	5.2		St.Vincent	St.Vincent	0.235901
910	Feb-11-2019 13:52:46	13.4953	-61.4638	1	0	3			-2788	1.46875	31773.2	19973.7	1380.23	30893.9	-0.243	0.301	0.0345	0.0591	5.2		St.Vincent	St.Vincent	0.234115
911	Feb-11-2019 13:57:46	13.4961	-61.4658	1	0	3			-2805	1.09834	31894.6	20203.3	1150.73	31131.8	-0.243	0.301	0.0345	0.0591	5.2		St.Vincent	St.Vincent	0.234115
912	Feb-11-2019 14:02:46	13.497	-61.468	1	0	3			-2808	1.05765	32030.3	20452	902.355	31389.9	-0.243	0.301	0.0345	0.0591	5.2		St.Vincent	St.Vincent	0.234115
913	Feb-11-2019 14:07:46	13.4979	-61.4699	1	0	3			-2808	1.05765	32139.9	20677	677.797	31620.6	-0.243	0.301	0.0345	0.0591	5.2		St.Vincent	St.Vincent	0.234115
914	Feb-11-2019 14:12:46	13.499	-61.4719	1	0	3			-2809	0.916832	32248.1	20917	438.352	31864.6	-0.243	0.301	0.0345	0.0591	5.2		St.Vincent	St.Vincent	0.234115
915	Feb-11-2019 14:17:46	13.5	-61.474	1	0	3			-2809	0.916832	32368.1	21158	198.047	32111.4	-0.243	0.301	0.0345	0.0591	5.2		St.Vincent	St.Vincent	0.234115
916	Feb-11-2019 14:22:46	13.5011	-61.4761	1	0	3			-2809	0.389905	32486.1	21408.9	0	32366.8	-0.227	0.26	0.034	0.0621	5.2		St.Vincent	St.Vincent	0.228298
917	Feb-11-2019 14:27:46	13.5021	-61.4783	1	0	3			-2809	0.389905	32620.4	21665.2	0	32629.6	-0.227	0.26	0.034	0.0621	5.2		St.Vincent	St.Vincent	0.228298
918	Feb-11-2019 14:32:46	13.503	-61.4805	1	0	3			-2810	0.451462	32759.3	21918.3	0	32889.7	-0.227	0.26	0.034	0.0621	5.2		St.Vincent	St.Vincent	0.228298
919	Feb-11-2019 14:37:46	13.504	-61.4827	1	0	3			-2810	0.451462	32905.7	22177.2	0	33156.2	-0.227	0.26	0.034	0.0621	5.2		St.Vincent	St.Vincent	0.228298
920	Feb-11-2019 14:42:46	13.5051	-61.4849	1	0	3			-2817	0.803397	33039.6	22433.5	0	33417.7	-0.227	0.26	0.034	0.0621	5.2		St.Vincent	St.Vincent	0.228298
921	Feb-11-2019 14:47:46	13.5061	-61.4871	1	0	3			-2817	0.803397	33179.4	22687.9	0	33678	-0.227	0.26	0.034	0.0621	5.2		St.Vincent	St.Vincent	0.228298
922	Feb-11-2019 14:52:46	13.5072	-61.4892	1	0	3			-2821	0.898077	33308.7	22943.6	0	33937.5	-0.227	0.26	0.034	0.0621	5.2		St.Vincent	St.Vincent	0.228298
923	Feb-11-2019 14:57:46	13.5082	-61.4913	1	0	3			-2821	0.898077	33438.7	23193	0	34191	-0.227	0.26	0.034	0.0621	5.2		St.Vincent	St.Vincent	0.228298
924	Feb-11-2019 15:02:46	13.5092	-61.4936	1	0	3			-2834	1.05675	33597.5	23455.9	0	34461.4	-0.227	0.26	0.034	0.0621	5.2		St.Vincent	St.Vincent	0.228298
925	Feb-11-2019 15:07:46	13.5102	-61.4959	1	0	3			-2840	0.923864	33749.9	23727.9	0	34738.8	-0.227	0.26	0.034	0.0621	5.2		St.Vincent	St.Vincent	0.228298
926	Feb-11-2019 15:12:46	13.5112	-61.4982	1	0	3			-2840	0.923864	33906.1	23988	0	35005.3	-0.227	0.26	0.034	0.0621	5.2		St.Vincent	St.Vincent	0.228298
927	Feb-11-2019 15:17:46	13.5122	-61.5005	1	0	3			-2844	0.786204	34067.2	24253.7	0	35277.4	-0.21	0.177	0.0383	0.0583	5.2		St.Vincent	St.Vincent	0.2264
928	Feb-11-2019 15:22:46	13.5133	-61.5027	1	0	3			-2849	0.482277	34219	24519.2	0	35547.7	-0.21	0.177	0.0383	0.0583	5.2		St.Vincent	St.Vincent	0.2264
929	Feb-11-2019 15:27:46	13.5142	-61.505	1	0	3			-2851	0.394794	34385.3	24775.7	0	35811.3	-0.21	0.177	0.0383	0.0583	5.2		St.Vincent	St.Vincent	0.2264
930	Feb-11-2019 15:32:46	13.5152	-61.5072	1	0	3			-2851	0.394794	34533.3	25039.4	0	36078.6	-0.21	0.177	0.0383	0.0583	5.2		St.Vincent	St.Vincent	0.2264
931	Feb-11-2019 15:37:46	13.5162	-61.5096	1	0	3			-2853	0.446657	34709.8	25310.7	0	36356.8	-0.21	0.177	0.0383	0.0583	5.2		St.Vincent	St.Vincent	0.2264
932	Feb-11-2019 15:42:46	13.5183	-61.5113	1	0	3			-2854	0.346259	34760.4	25596.9	0	36630.3	-0.21	0.177	0.0383	0.0583	5.2		St.Vincent	St.Vincent	0.2264
933	Feb-11-2019 15:47:46	13.5244	-61.5113	1	0	3			-2856	0.478283	34438.3	26000.8	0	36955.3	-0.21	0.177	0.0383	0.0583	5.2		St.Vincent	St.Vincent	0.2264
934	Feb-11-2019 15:52:46	13.5306	-61.5112	1	0	3			-2866	0.80578	34123.3	26424.4	0	37296.7	-0.21	0.177	0.0383	0.0583	5.2		St.Vincent	St.Vincent	0.2264
935	Feb-11-2019 15:57:46	13.5367	-61.5109	1	0	3			-2874	1.40573	33798.6	26822.3	0	37606.3	-0.21	0.177	0.0383	0.0583	5.2		St.Vincent	St.Vincent	0.2264
936	Feb-11-2019 16:02:46	13.5431	-61.511	1	0	3			-2868	1.03196	33508.5	27299.2	0	37991	-0.21	0.177	0.0383	0.0583	5.2		St.Vincent	St.Vincent	0.226308
937	Feb-11-2019 16:07:46	13.5497	-61.5111	1	0	3			-2874	0.788639	33224.2	27789.7	0	38387.1	-0.21	0.177	0.0383	0.0583	5.2		St.Vincent	St.Vincent	0.226308
938	Feb-11-2019 16:12:46	13.556	-61.5109	1	0	3			-2876	0.984167	32937.4	28254.2	0	38752.6	-0.21	0.177	0.0383	0.0583	5.2		St.Vincent	St.Vincent	0.226308
939	Feb-11-2019 16:17:46	13.5626	-61.5105	1	0	3			-2886	0.969691	32628.6	28727.2	0	39118.1	-0.21	0.177	0.0383	0.0583	5.2		St.Vincent	St.Vincent	0.226308
940	Feb-11-2019 16:22:46	13.5692	-61.5102	1	0	3			-2893	0.971913	32343	29222.1	0	39506	-0.21	0.177	0.0383	0.0583	5.2		St.Vincent	St.Vincent	0.226308
941	Feb-11-2019 16:27:46	13.5755	-61.5096	1	0	3			-2884	1.52948	32046.5	29683.1	0	39859.4	-0.21	0.177	0.0383	0.0583	5.2		St.Vincent	St.Vincent	0.218304
942	Feb-11-2019 16:32:46	13.582	-61.5091	1	0	3			-2873	1.19871	31772.8	30167.6	0	40232.3	-0.21	0.177	0.0383	0.0583	5.2		St.Vincent	St.Vincent	0.218304
943	Feb-11-2019 16:37:46	13.5885	-61.5089	1	0	3			-2873	0.581866	31542.7	30697.1	0	40652.1	-0.21	0.177	0.0383	0.0583	5.2		St.Vincent	St.Vincent	0.218304
944	Feb-11-2019 16:42:46	13.5948	-61.5081	1	0	3			-2868	0.622864	31272.5	31164.7	0	41006.4	-0.21	0.177	0.0383	0.0583	5.2		St.Vincent	St.Vincent	0.218304
945	Feb-11-2019 16:47:46	13.6012	-61.5077	1	0	3			-2871	0.0692525	31048.5	31676.3	0	41408.2	-0.21	0.177	0.0383	0.0583	5.2		St.Vincent	St.Vincent	0.218304
946	Feb-11-2019 16:52:46	13.6075	-61.5069	1	0	3			-2871	0.117933	30803.6	32166.9	0	41781.9	-0.21	0.177	0.0383	0.0583	5.2		St.Vincent	St.Vincent	0.218304
947	Feb-11-2019 16:57:46	13.6139	-61.5059	1	0	3			-2873	0.307372	30546.3	32657.2	0	42149.2	-0.21	0.177	0.0383	0.0583	5.2		St.Vincent	St.Vincent	0.206773
948	Feb-11-2019 17:02:46	13.6203	-61.5051	1	0	3			-2874	0.372931	30324.6	33099.9	0	42543	-0.21	0.177	0.0383	0.0583	5.2		St.Vincent	St.Vincent	0.206773
949	Feb-11-2019 17:07:46	13.6267	-61.5042	1	0	3			-2878	0.346259	30103.9	32796	0	42935.6	-0.21	0.177	0.0383	0.0583	5.2		St.Vincent	St.Vincent	0.206773
950	Feb-11-2019 17:12:46	13.6328	-61.5034	1	0	3			-2877	0.297864	29917.7	32528.7	0	43321.1	-0.21	0.177	0.0383	0.0583	5.2		St.Vincent	St.Vincent	0.206773
951	Feb-11-2019 17:17:46	13.6395	-61.5027	1	0	3			-2879	0.270881	29744	32265.6	0	43757	-0.21	0.177	0.0383	0.0583	5.2		St.Vincent	St.Vincent	0.206773
952	Feb-11-2019 17:22:46	13.6457	-61.5017	1	0	3			-2880	0.263704	29563.3	31999.7	0	44148.4	-0.21	0.177	0.0383	0.0583	5.2		St.Vincent	St.Vincent	0.206773
953	Feb-11-2019 17:27:46	13.6523	-61.501	1	0	3			-2883	0.262793	29428.1	31771.6	0	44594.9	-0.21	0.177	0.0383	0.0583	5.2		St.Vincent	St.Vincent	0.205827
954	Feb-11-2019 17:32:46	13.6588	-61.5002	1	0	3			-2886	0.223332	29306.5	31554.2	0	45050.2	-0.21	0.177	0.0383	0.0583	5.2		St.Vincent	St.Vincent	0.205827
955	Feb-11-2019 17:37:46	13.6651	-61.4994	1	0	3			-2885	0.216794	29192.9	31347.9	0	45477.4	-0.227	0.26	0.034	0.0621	5.2		St.Vincent	St.Vincent	0.198153
956	Feb-11-2019 17:42:46	13.6717	-61.499	1	0	3			-2884	0.232795	29143	31200	0	45973.3	-0.227	0.26	0.034	0.0621	5.2		St.Vincent	St.Vincent	0.198153
957	Feb-11-2019 17:47:46	13.6785	-61.4994	1	0	3			-2885	0.249692	29187.4	31142	0	46540.6	-0.227	0.26	0.034	0.0621	5.2		St.Vincent	St.Vincent	0.198153
958	Feb-11-2019 17:52:46	13.685	-61.4994	1	0	3			-2885	0.264612	29217.2	31072.8	0	47062.4	-0.227	0.26	0.034	0.0621	5.2		St.Vincent	St.Lucia	0.198153
959	Feb-11-2019 17:57:46	13.6913	-61.4999	1	0	3			-2886	0.284692	29311.1	31070.5	0	46937.9	-0.227	0.26	0.034	0.0621	5.2		St.Vincent	St.Lucia	0.200873
960	Feb-11-2019 18:02:46	13.6983	-61.4995	1	0	3			-2889	0.313551	29341.8	30991.6	0	46713.2	-0.227	0.26	0.034	0.0621	5.2		St.Vincent	St.Lucia	0.200873
961	Feb-11-2019 18:07:46	13.7053	-61.4997	1	0	3			-2889	0.215685	29438.2	30973.1	0	46548.7	-0.227	0.26	0.034	0.0621	5.2		St.Vincent	St.Lucia	0.200873
962	Feb-11-2019 18:12:46	13.7119	-61.4997	1	0	3			-2890	0.215685	29504.3	30960.6	0	46397.6	-0.227	0.26	0.034	0.0621	5.2		St.Vincent	St.Lucia	0.200873
963	Feb-11-2019 18:17:46	13.7186	-61.5004	1	0	3			-2893	0.225469	29270.8	31035.7	0	46323.6	-0.21	0.177	0.0383	0.0583	5.2		St.Vincent	St.Lucia	0.200643
964	Feb-11-2019 18:22:46	13.7251	-61.5014	1	0	3			-2892	0.331397	29094.3	30955	0	46296.2	-0.21	0.177	0.0383	0.0583	5.2		St.Vincent	St.Lucia	0.185636
965	Feb-11-2019 18:27:46	13.7318	-61.5018	1	0	3			-2889	0.471721	28875.1	30720.5	0	46217.4	-0.21	0.177	0.0383	0.0583	5.2		St.Vincent	St.Lucia	0.185636
966	Feb-11-2019 18:32:46	13.7382	-61.5039	1	0	3			-2883	0.220087	28844.1	30672.4	0	46324.8	-0.21	0.177	0.0383	0.0583	5.2		St.Vincent	St.Lucia	0.185636
967	Feb-11-2019 18:37:46	13.7454	-61.5059	1	0	3			-2884	0.0902942	28791.4	30597.4	0	46417.6	-0.21	0.177	0.0383	0.0583	5.2		St.Vincent	St.Lucia	0.185636
968	Feb-11-2019 18:42:46	13.7527	-61.5082	1	0	3			-2888	0.297864	28804.7	30567.1	0	46566.2	-0.211	0.226	0.042	0.0551	5.2		St.Vincent	St.Lucia	0.185636
969	Feb-11-2019 18:47:46	13.7605	-61.5102	1	0	3			-2891	0.171041	28785.2	30495.7	0	46678.5	-0.211	0.226	0.042	0.0551	5.2		St.Vincent	St.Lucia	0.185636
970	Feb-11-2019 18:52:46	13.7685	-61.5121	1	0	3			-2894	0.171041	28785.3	30443.3	0	46798.2	-0.211	0.226	0.042	0.0551	5.2		St.Vincent	St.Lucia	0.181279
971	Feb-11-2019 18:57:46	13.7763	-61.5142	1	0	3			-2895	0.0218996	28836.9	30441.4	0	46956.4	-0.211	0.226	0.042	0.0551	5.2		St.Vincent	St.Lucia	0.181279
972	Feb-11-2019 19:02:46	13.7841	-61.5168	1	0	3			-2895	0.0437992	28967.4	30517	0	47176.4	-0.211	0.226	0.042	0.0551	5.2		St.Vincent	St.Lucia	0.181279
973	Feb-11-2019 19:07:46	13.7922	-61.5194	1	0	3			-2894	0.201903	29114.8	30607.9	0	47405.9	-0.211	0.226	0.042	0.0551	5.2		St.Vincent	St.Lucia	0.181279
974	Feb-11-2019 19:12:46	13.8	-61.5219	1	0	3			-2896	0.207757	29286.9	30726.5	0	47638	-0.211	0.226	0.042	0.0551	5.2		St.Vincent	St.Lucia	0.181279
975	Feb-11-2019 19:17:46	13.8076	-61.5238	1	0	3			-2898	0.166782	29428.3	30814.4	0	47824.3	-0.211	0.226	0.042	0.0551	5.2		St.Vincent	St.Lucia	0.17422
976	Feb-11-2019 19:22:46	13.8151	-61.5254	1	0	3			-2900	0.232795	29561.1	30894.4	0	47926.2	-0.211	0.226	0.042	0.0551	5.2		St.Vincent	St.Lucia	0.17422
977	Feb-11-2019 19:27:46	13.8226	-61.527	1	0	3			-2900	0.187109	29712.1	30991.6	0	48013.5	-0.211	0.226	0.042	0.0551	5.2		St.Vincent	St.Lucia	0.17422
978	Feb-11-2019 19:32:46	13.8307	-61.5287	1	0	3			-2898	0.0902942	29894.4	31118.3	0	48118.1	-0.211	0.226	0.042	0.0551	5.2		St.Vincent	St.Lucia	0.17422
979	Feb-11-2019 19:37:46	13.8388	-61.5301	1	0	3			-2901	0.247764	30075.3	31243.4	0	48208	-0.211	0.226	0.042	0.0551	5.2		St.Vincent	St.Lucia	0.172173
980	Feb-11-2019 19:42:46	13.8469	-61.531	1	0	3			-2898	0.437983	30226.5	31338.6	0	48258.3	-0.211	0.226	0.042	0.0551	5.2		St.Vincent	St.Lucia	0.172173
981	Feb-11-2019 19:47:46	13.8547	-61.5322	1	0	3			-2893	0.461962	30425.5	31483.4	0	48346.5	-0.211	0.226	0.042	0.0551	5.2		St.Vincent	St.Lucia	0.172173
982	Feb-11-2019 19:52:46	13.8622	-61.5334	1	0	3			-2892	0.515441	30653	31658.3	0	48458.3	-0.211	0.226	0.042	0.0551	5.2		St.Vincent	St.Lucia	0.172173
983	Feb-11-2019 19:57:46	13.8697	-61.5341	1	0	3			-2885	0.472736	30847	31799.3	0	48524	-0.211	0.226	0.042	0.0551	5.2		St.Vincent	St.Lucia	0.172173
984	Feb-11-2019 20:02:46	13.8767	-61.5347	1	0	3			-2879	0.313551	31045.5	31939.9	0	48597.9	-0.211	0.226	0.042	0.0551	5.2		St.Vincent	St.Lucia	0.175058
985	Feb-11-2019 20:07:46	13.8842	-61.5354	1	0	3			-2876	0.0692525	31276.2	32093.6	0	48685.2	-0.211	0.226	0.042	0.0551	5.2		St.Vincent	St.Lucia	0.175058
986	Feb-11-2019 20:12:46	13.8912	-61.5362	1	0	3			-2877	0.223332	31525.6	32270.5	0	48792.3	-0.211	0.226	0.042	0.0551	2.1		St.Lucia	St.Lucia	0.175058
987	Feb-11-2019 20:17:46	13.8984	-61.5372	1	0	3			-2884	0.911325	31815.1	32485.6	0	48926.7	-0.211	0.226	0.042	0.0551	2.1		St.Lucia	St.Lucia	0.175058
988	Feb-11-2019 20:22:46	13.9055	-61.538	1	0	3			-2911	2.61525	32107.6	32705.8	0	49058.6	-0.211	0.226	0.042	0.0551	2.1		St.Lucia	St.Lucia	0.171932
989	Feb-11-2019 20:27:46	13.913	-61.5391	1	0	3			-2957	2.75079	32448.5	32972.8	0	49226.9	-0.211	0.226	0.042	0.0551	2.1		St.Lucia	St.Lucia	0.175374
990	Feb-11-2019 20:32:46	13.9204	-61.5397	1	0	3			-2976	2.17419	32759.2	33209.4	0	49354.5	-0.211	0.226	0.042	0.0551	2.1		St.Lucia	St.Lucia	0.175374
991	Feb-11-2019 20:37:46	13.9277	-61.5406	1	0	3			-2994	0.812889	33111.2	33489.5	0	49520	-0.211	0.226	0.042	0.0551	2.1		St.Lucia	St.Lucia	0.175374
992	Feb-11-2019 20:42:46	13.9354	-61.5417	1	0	3			-2995	0.929039	33517.3	33824.7	0	49729.3	-0.211	0.226	0.042	0.0551	2.1		St.Lucia	St.Lucia	0.175374
993	Feb-11-2019 20:47:46	13.9426	-61.5424	1	0	3			-2953	2.75453	33882	34123.8	0	49902.5	-0.211	0.226	0.042	0.0551	2.1		St.Lucia	St.Lucia	0.175374
994	Feb-11-2019 20:52:46	13.9501	-61.5435	1	0	3			-2918	1.24827	34305.8	34481.2	0	50125.1	-0.211	0.226	0.042	0.0551	2.1		St.Lucia	St.Lucia	0.178058
995	Feb-11-2019 20:57:46	13.9578	-61.5443	1	0	3			-2918	0.468661	34727.8	34836.2	0	50335.4	-0.211	0.226	0.042	0.0551	2.1		St.Lucia	St.Lucia	0.178058
996	Feb-11-2019 21:02:46	13.9654	-61.5451	1	0	3			-2926	0.331397	35166.9	35209.8	0	50558.2	-0.211	0.226	0.042	0.0551	2.1		St.Lucia	St.Lucia	0.178058
997	Feb-11-2019 21:07:46	13.9728	-61.5458	1	0	3			-2926	0.313551	35591.6	35572.2	0	50771.2	-0.211	0.226	0.042	0.0551	2.1		St.Lucia	St.Lucia	0.178058
998	Feb-11-2019 21:12:46	13.9801	-61.5461	1	0	3			-2927	0.187109	35987.3	35906.4	0	50953.3	-0.211	0.226	0.042	0.0551	2.1		St.Lucia	St.Lucia	0.178058
999	Feb-11-2019 21:17:46	13.9872	-61.5465	1	0	3			-2927	0.171041	36400.4	36261	0	51152.5	-0.211	0.226	0.042	0.0551	2.1		St.Lucia	St.Lucia	0.178058
1000	Feb-11-2019 21:22:46	13.9941	-61.5476	1	0	3			-2928	0.154853	36878.3	36687.5	0	51431.7	-0.211	0.226	0.042	0.0551	2.1		St.Lucia	St.Lucia	0.179149
1001	Feb-11-2019 21:27:46	14.0011	-61.549	1	0	3			-2929	0.0656987	37396.1	37156.7	0	51752.8	-0.241	0.174	0.0405	0.0511	2.1		St.Lucia	St.Lucia	0.179149
1002	Feb-11-2019 21:32:46	14.0082	-61.5501	1	0	3			-2928	0.123883	37902.4	37613.4	0	52055.5	-0.241	0.174	0.0405	0.0511	2.1		St.Lucia	St.Lucia	0.179149
1003	Feb-11-2019 21:37:46	14.0151	-61.5509	1	0	3			-2926	0.188387	38384	38047	0	52335.6	-0.241	0.174	0.0405	0.0511	2.1		St.Lucia	St.Lucia	0.179149
1004	Feb-11-2019 21:42:46	14.0222	-61.5518	1	0	3			-2923	0.127695	38897.2	38511.8	0	52636.2	-0.241	0.174	0.0405	0.0511	2.1		St.Lucia	St.Lucia	0.179149
1005	Feb-11-2019 21:47:46	14.0294	-61.5525	1	0	3			-2922	0.185824	39393.4	38960.3	0	52918.8	-0.241	0.174	0.0405	0.0511	2.1		St.Lucia	St.Lucia	0.18078
1006	Feb-11-2019 21:52:46	14.0367	-61.5531	1	0	3			-2925	0.495519	39909.5	39120	0	53216	-0.241	0.174	0.0405	0.0511	2.1		St.Lucia	St.Lucia	0.18078
1007	Feb-11-2019 21:57:46	14.0437	-61.5537	1	0	3			-2936	0.682027	40411.9	39055	0	53507.8	-0.241	0.174	0.0405	0.0511	2.1		St.Lucia	St.Lucia	0.18078
1008	Feb-11-2019 22:02:46	14.051	-61.5545	1	0	3			-2945	0.522372	40958.5	39025.3	0	53836.5	-0.241	0.174	0.0405	0.0511	2.1		St.Lucia	St.Lucia	0.18078
1009	Feb-11-2019 22:07:46	14.0531	-61.5541	1	0	3			-2946	0.543958	41070.9	38961.6	0	53877.4	-0.241	0.174	0.0405	0.0511	2.1		St.Lucia	St.Lucia	0.18078
1010	Feb-11-2019 22:12:46	14.0509	-61.5507	1	0	3			-2946	0.543958	40627.2	38625.5	0	53448	-0.241	0.174	0.0405	0.0511	2.1		St.Lucia	St.Lucia	0.18078
1011	Feb-11-2019 22:17:46	14.0495	-61.5472	1	0	3			-2941	0.61939	40230.5	38265.9	0	53036.4	-0.241	0.174	0.0405	0.0511	2.1		St.Lucia	St.Lucia	0.18078
1012	Feb-11-2019 22:22:46	14.048	-61.5438	1	0	3			-2941	0.608849	39848.7	37935.8	0	52647	-0.241	0.174	0.0405	0.0511	2.1		St.Lucia	St.Lucia	0.18078
1013	Feb-11-2019 22:27:46	14.0466	-61.5407	1	0	3			-2940	0.597721	39479.4	37618.6	0	52270.7	-0.241	0.174	0.0405	0.0511	2.1		St.Lucia	St.Lucia	0.18078
1014	Feb-11-2019 22:32:46	14.0453	-61.5374	1	0	3			-2934	0.597721	39107	37288.6	0	51886	-0.241	0.174	0.0405	0.0511	2.1		St.Lucia	St.Lucia	0.180473
1015	Feb-11-2019 22:37:46	14.0438	-61.5341	1	0	3			-2934	0.597721	38732.5	36968.8	0	51504.1	-0.241	0.174	0.0405	0.0511	2.1		St.Lucia	St.Lucia	0.180473
1016	Feb-11-2019 22:42:46	14.0425	-61.5309	1	0	3			-2932	0.568106	38363	36642.4	0	51121.8	-0.241	0.174	0.0405	0.0511	2.1		St.Lucia	St.Lucia	0.180473
1017	Feb-11-2019 22:47:46	14.0412	-61.5275	1	0	3			-2927	0.49212	37982.6	36305.1	0	50726.8	-0.241	0.174	0.0405	0.0511	2.1		St.Lucia	St.Lucia	0.180473
1018	Feb-11-2019 22:52:46	14.0397	-61.5241	1	0	3			-2926	0.431919	37598.2	35972.2	0	50330.7	-0.241	0.174	0.0405	0.0511	2.1		St.Lucia	St.Lucia	0.180473
1019	Feb-11-2019 22:57:46	14.0383	-61.5207	1	0	3			-2925	0.333561	37219.6	35645.7	0	49940.4	-0.241	0.174	0.0405	0.0511	2.1		St.Lucia	St.Lucia	0.180473
1020	Feb-11-2019 23:02:46	14.037	-61.5175	1	0	3			-2923	0.249692	36853.5	35334.4	0	49564.3	-0.241	0.174	0.0405	0.0511	2.1		St.Lucia	St.Lucia	0.180473
1021	Feb-11-2019 23:07:46	14.0355	-61.514	1	0	3			-2923	0.195875	36452.8	34991.2	0	49150.6	-0.241	0.174	0.0405	0.0511	2.1		St.Lucia	St.Lucia	0.180473
1022	Feb-11-2019 23:12:46	14.034	-61.5108	1	0	3			-2922	0.17656	36077.6	34681.2	0	48767.7	-0.241	0.174	0.0405	0.0511	2.1		St.Lucia	St.Lucia	0.180473
1023	Feb-11-2019 23:17:46	14.0324	-61.5074	1	0	3			-2920	0.223332	35684.3	34359	0	48366.7	-0.241	0.174	0.0405	0.0511	2.1		St.Lucia	St.Lucia	0.180473
1024	Feb-11-2019 23:22:46	14.0308	-61.504	1	0	3			-2918	0.223332	35291.9	34044.8	0	47969.2	-0.241	0.174	0.0405	0.0511	2.1		St.Lucia	St.Lucia	0.180473
1025	Feb-11-2019 23:27:46	14.0296	-61.5004	1	0	3			-2918	0.223332	34904.9	33688.9	0	47555.4	-0.241	0.174	0.0405	0.0511	2.1		St.Lucia	St.Lucia	0.180473
1026	Feb-11-2019 23:32:46	14.0282	-61.4969	1	0	3			-2916	0.111666	34511.5	33359.1	0	47148.8	-0.207	0.229	0.0362	0.0593	2.1		St.Lucia	St.Lucia	0.177406
1027	Feb-11-2019 23:37:46	14.0269	-61.4933	1	0	3			-2916	0.0875983	34123.1	33004.5	0	46732.8	-0.207	0.229	0.0362	0.0593	2.1		St.Lucia	St.Lucia	0.177406
1028	Feb-11-2019 23:42:46	14.0255	-61.4898	1	0	3			-2915	0.0875983	33731.5	32677.5	0	46326.6	-0.207	0.229	0.0362	0.0593	2.1		St.Lucia	St.Lucia	0.177406
1029	Feb-11-2019 23:47:46	14.024	-61.4862	1	0	3			-2915	0.0309707	33324.1	32333.6	0	45901	-0.207	0.229	0.0362	0.0593	2.1		St.Lucia	St.Lucia	0.176987
1030	Feb-11-2019 23:52:46	14.0222	-61.4827	1	0	3			-2915	0.0619414	32911.9	32016.5	0	45483.6	-0.207	0.229	0.0362	0.0593	2.1		St.Lucia	St.Lucia	0.176987
1031	Feb-11-2019 23:57:46	14.0206	-61.4796	1	0	3			-2915	0.0309707	32543.4	31739.2	0	45112.3	-0.207	0.229	0.0362	0.0593	2.1		St.Lucia	St.Lucia	0.176987
1032	Feb-12-2019 00:02:46	14.019	-61.4766	1	0	3			-2915	0.048969	32171.8	31435.5	0	44740.5	-0.207	0.229	0.0362	0.0593	2.1		St.Lucia	St.Lucia	0.176987
1033	Feb-12-2019 00:07:46	14.0178	-61.4735	1	0	3			-2915	0.13321	31835.3	31090.1	0	44385.1	-0.207	0.229	0.0362	0.0593	2.1		St.Lucia	St.Lucia	0.176987
1034	Feb-12-2019 00:12:46	14.0163	-61.4707	1	0	3			-2913	0.123883	31499.6	30749.9	0	44050.4	-0.207	0.229	0.0362	0.0593	2.1		St.Lucia	St.Lucia	0.176987
1035	Feb-12-2019 00:17:46	14.0147	-61.4678	1	0	3			-2913	0.123883	31150.9	30396	0	43701.1	-0.207	0.229	0.0362	0.0593	2.1		St.Lucia	St.Lucia	0.176987
1036	Feb-12-2019 00:22:46	14.0134	-61.4647	1	0	3			-2912	0.140225	30795	30031.4	0	43329.9	-0.207	0.229	0.0362	0.0593	2.1		St.Lucia	St.Lucia	0.176987
1037	Feb-12-2019 00:27:46	14.0119	-61.4618	1	0	3			-2912	0.175196	30459	29688.9	0	42987.4	-0.207	0.229	0.0362	0.0593	2.1		St.Lucia	St.Lucia	0.176627
1038	Feb-12-2019 00:32:46	14.0105	-61.4589	1	0	3			-2912	0.175196	30120.4	29343.3	0	42640.4	-0.207	0.229	0.0362	0.0593	2.1		St.Lucia	St.Lucia	0.176627
1039	Feb-12-2019 00:37:46	14.0091	-61.456	1	0	3			-2911	0.140225	29786.1	29002	0	42298.6	-0.207	0.229	0.0362	0.0593	2.1		St.Lucia	St.Lucia	0.176627
1040	Feb-12-2019 00:42:46	14.0081	-61.4528	1	0	3			-2913	0.220087	29451.2	28654.8	0	41932.8	-0.207	0.229	0.0362	0.0593	2.1		St.Lucia	St.Lucia	0.176627
1041	Feb-12-2019 00:47:46	14.0068	-61.4496	1	0	3			-2915	0.309704	29094.8	28288.5	0	41558.3	-0.207	0.229	0.0362	0.0593	2.1		St.Lucia	St.Lucia	0.176627
1042	Feb-12-2019 00:52:46	14.0057	-61.4464	1	0	3			-2915	0.309704	28757.4	27938.4	0	41189.8	-0.207	0.229	0.0362	0.0593	2.1		St.Lucia	St.Lucia	0.176627
1043	Feb-12-2019 00:57:46	14.0047	-61.443	1	0	3			-2917	0.374855	28411.3	27577.5	0	40804.4	-0.207	0.229	0.0362	0.0593	2.1		St.Lucia	St.Lucia	0.176627
1044	Feb-12-2019 01:02:46	14.0033	-61.44	1	0	3			-2921	0.394794	28075.4	27233.3	0	40457.7	-0.207	0.229	0.0362	0.0593	2.1		St.Lucia	St.Lucia	0.176627
1045	Feb-12-2019 01:07:46	14.0017	-61.4361	1	0	3			-2925	0.66602	27643.4	26787.4	0	39998.8	-0.207	0.229	0.0362	0.0593	2.1		St.Lucia	St.Lucia	0.176627
1046	Feb-12-2019 01:12:46	14.0001	-61.4322	1	0	3			-2932	0.960501	27221.5	26350.8	0	39546.3	-0.207	0.229	0.0362	0.0593	2.1		St.Lucia	St.Lucia	0.176627
1047	Feb-12-2019 01:17:46	13.9981	-61.429	1	0	3			-2943	1.2926	26816.5	25939.7	0	39148.8	-0.218	0.231	0.032	0.061	2.1		St.Lucia	St.Lucia	0.176627
1048	Feb-12-2019 01:22:46	13.9965	-61.4256	1	0	3			-2943	1.2926	26428.3	25540.9	0	38747.7	-0.218	0.231	0.032	0.061	2.1		St.Lucia	St.Lucia	0.176627
1049	Feb-12-2019 01:27:46	13.9949	-61.422	1	0	3			-2954	1.31684	26031.9	25130.3	0	38326.4	-0.218	0.231	0.032	0.061	2.1		St.Lucia	St.Lucia	0.18473
1050	Feb-12-2019 01:32:46	13.9928	-61.4191	1	0	3			-2964	1.24018	25644.4	24738.9	0	37958	-0.218	0.231	0.032	0.061	2.1		St.Lucia	St.Lucia	0.18473
1051	Feb-12-2019 01:37:46	13.9907	-61.4164	1	0	3			-2972	0.868494	25262.2	24354.7	0	37603.1	-0.218	0.231	0.032	0.061	2.1		St.Lucia	St.Lucia	0.18473
1052	Feb-12-2019 01:42:46	13.9886	-61.4142	1	0	3			-2972	0.868494	24933.6	24027.9	0	37312.8	-0.218	0.231	0.032	0.061	2.1		St.Lucia	St.Lucia	0.18473
1053	Feb-12-2019 01:47:46	13.9865	-61.4116	1	0	3			-2976	0.402612	24575.8	23668.6	0	36983.4	-0.218	0.231	0.032	0.061	2.1		St.Lucia	St.Lucia	0.176146
1054	Feb-12-2019 01:52:46	13.9851	-61.4085	1	0	3			-2976	0.402612	24229.5	23309.8	0	36620.1	-0.218	0.231	0.032	0.061	2.1		St.Lucia	St.Lucia	0.176146
1055	Feb-12-2019 01:57:46	13.9836	-61.4055	1	0	3			-2977	0.123883	23879.9	22948	0	36256.8	-0.218	0.231	0.032	0.061	2.1		St.Lucia	St.Lucia	0.176146
1056	Feb-12-2019 02:02:46	13.982	-61.402	1	0	3			-2975	0.0875983	23487.3	22540.4	0	35845.7	-0.218	0.231	0.032	0.061	2.1		St.Lucia	St.Lucia	0.176146
1057	Feb-12-2019 02:07:46	13.9793	-61.3996	1	0	3			-2975	0.0619414	23096.4	22155.3	0	35518	-0.218	0.231	0.032	0.061	2.1		St.Lucia	St.Lucia	0.176146
1058	Feb-12-2019 02:12:46	13.9774	-61.3969	1	0	3			-2975	0.0692525	22740.7	21794.9	0	35181.1	-0.218	0.231	0.032	0.061	2.1		St.Lucia	St.Lucia	0.176146
1059	Feb-12-2019 02:17:46	13.9756	-61.3954	1	0	3			-2975	0.0656987	22481.1	21541.3	0	34973.2	-0.218	0.231	0.032	0.061	2.1		St.Lucia	St.Lucia	0.176146
1060	Feb-12-2019 02:22:46	13.9741	-61.3958	1	0	3			-2973	0.188387	22398.2	21477.6	0	34975.5	-0.218	0.231	0.032	0.061	2.1		St.Lucia	St.Lucia	0.176146
1061	Feb-12-2019 02:27:46	13.9733	-61.3964	1	0	3			-2974	0.188387	22380.7	21473.2	0	35012.8	-0.218	0.231	0.032	0.061	2.1		St.Lucia	St.Lucia	0.176146
1062	Feb-12-2019 02:32:46	13.9722	-61.3949	1	0	3			-2973	0.188387	22175	21266	0	34823.1	-0.218	0.231	0.032	0.061	2.1		St.Lucia	St.Lucia	0.176146
1063	Feb-12-2019 02:37:46	13.9702	-61.3924	1	0	3			-2972	0.140225	21831.8	20920.1	0	34506.1	-0.218	0.231	0.032	0.061	2.1		St.Lucia	St.Lucia	0.176146
1064	Feb-12-2019 02:42:46	13.9678	-61.3898	1	0	3			-2972	0.0902942	21441.4	20532	0	34168.1	-0.218	0.231	0.032	0.061	2.1		St.Lucia	St.Lucia	0.176146
1065	Feb-12-2019 02:47:46	13.9662	-61.3889	1	0	3			-2972	0.159431	21247.1	20346.8	0	34032.2	-0.218	0.231	0.032	0.061	2.1		St.Lucia	St.Lucia	0.176146
1066	Feb-12-2019 02:52:46	13.9653	-61.3885	1	0	3			-2972	0.159431	21149.9	20255.3	0	33969.1	-0.218	0.231	0.032	0.061	2.1		St.Lucia	St.Lucia	0.176146
1067	Feb-12-2019 02:57:46	13.9643	-61.3873	1	0	3			-2972	0.0979378	20983.9	20088.5	0	33818.2	-0.218	0.231	0.032	0.061	2.1		St.Lucia	St.Lucia	0.176083
1068	Feb-12-2019 03:02:46	13.964	-61.3871	1	0	3			-2972	0.0979378	20938.6	20045.5	0	33787.2	-0.218	0.231	0.032	0.061	2.1		St.Lucia	St.Lucia	0.176083
1069	Feb-12-2019 03:07:46	13.9616	-61.3863	1	0	3			-2971	0.256326	20689.7	19815.6	0	33641.7	-0.218	0.231	0.032	0.061	2.1		St.Lucia	St.Lucia	0.176083
1070	Feb-12-2019 03:12:47	13.9582	-61.3825	1	0	3			-2970	0.394794	20139.8	19266.4	0	33157.9	-0.218	0.231	0.032	0.061	2.1		St.Lucia	St.Lucia	0.176083
1071	Feb-12-2019 03:17:47	13.955	-61.379	1	0	3			-2969	0.266418	19616.8	18746.9	0	32710.4	-0.218	0.231	0.032	0.061	2.1		St.Lucia	St.Lucia	0.176083
1072	Feb-12-2019 03:22:47	13.953	-61.3756	1	0	3			-2967	0.530118	19200.8	18319.9	0	32303.3	-0.218	0.231	0.032	0.061	2.1		St.Lucia	St.Lucia	0.176083
1073	Feb-12-2019 03:27:47	13.9509	-61.3719	1	0	3			-2968	0.399623	18753.6	17859.5	0	31862.5	-0.218	0.231	0.032	0.061	2.1		St.Lucia	St.Lucia	0.176083
1074	Feb-12-2019 03:32:47	13.9487	-61.3696	1	0	3			-2960	0.630515	18412.1	17521.6	0	31578.9	-0.218	0.231	0.032	0.061	2.1		St.Lucia	St.Lucia	0.183329
1075	Feb-12-2019 03:37:47	13.9481	-61.3689	1	0	3			-2960	0.630515	18314.3	17423.8	0	31493.8	-0.218	0.231	0.032	0.061	2.1		St.Lucia	St.Lucia	0.183329
1076	Feb-12-2019 03:42:47	13.948	-61.3682	1	0	3			-2960	0.630515	18245.6	17349.4	0	31412.5	-0.218	0.231	0.032	0.061	2.1		St.Lucia	St.Lucia	0.183329
1077	Feb-12-2019 03:47:47	13.9477	-61.3661	1	0	3			-2957	0.461962	18068.7	17152.6	0	31182.1	-0.218	0.231	0.032	0.061	2.1		St.Lucia	St.Lucia	0.183329
1078	Feb-12-2019 03:52:47	13.9478	-61.3638	1	0	3			-2957	0.461962	17900.6	16959	0	30936.8	-0.218	0.231	0.032	0.061	2.1		St.Lucia	St.Lucia	0.183329
1079	Feb-12-2019 03:57:47	13.948	-61.3612	1	0	3			-2954	0.451462	17719	16747.2	0	30664.5	-0.218	0.231	0.032	0.061	2.1		St.Lucia	St.Lucia	0.183329
1080	Feb-12-2019 04:02:47	13.9484	-61.3583	1	0	3			-2950	0.49212	17549.5	16536.8	0	30372	-0.218	0.231	0.032	0.061	2.1		St.Lucia	St.Lucia	0.183329
1081	Feb-12-2019 04:07:47	13.9468	-61.3556	1	0	3			-2950	0.49212	17219.7	16196.6	0	30053.8	-0.218	0.231	0.032	0.061	2.1		St.Lucia	St.Lucia	0.183329
1082	Feb-12-2019 04:12:47	13.9448	-61.3537	1	0	3			-2947	0.372931	16919.1	15899.8	0	29810.5	-0.218	0.231	0.032	0.061	2.1		St.Lucia	St.Lucia	0.183329
1083	Feb-12-2019 04:17:47	13.9427	-61.3523	1	0	3			-2947	0.372931	16641.6	15632.8	0	29609.8	-0.218	0.231	0.032	0.061	2.1		St.Lucia	St.Lucia	0.183329
1084	Feb-12-2019 04:22:47	13.9406	-61.3514	1	0	3			-2947	0.244843	16404	15412.4	0	29467.5	-0.218	0.231	0.032	0.061	2.1		St.Lucia	St.Lucia	0.183329
1085	Feb-12-2019 04:27:47	13.9393	-61.3512	1	0	3			-2947	0.244843	16286.7	15310.5	0	29422.8	-0.218	0.231	0.032	0.061	2.1		St.Lucia	St.Lucia	0.183329
1086	Feb-12-2019 04:32:47	13.9382	-61.3516	1	0	3			-2947	0.244843	16221.2	15264.2	0	29438.3	-0.218	0.231	0.032	0.061	2.1		St.Lucia	St.Lucia	0.183329
1087	Feb-12-2019 04:37:47	13.9372	-61.3516	1	0	3			-2946	0.293811	16138.8	15195.3	0	29417.8	-0.218	0.231	0.032	0.061	2.1		St.Lucia	St.Lucia	0.183329
1088	Feb-12-2019 04:42:47	13.9365	-61.3514	1	0	3			-2946	0.293811	16072.9	15135.5	0	29384	-0.218	0.231	0.032	0.061	2.1		St.Lucia	St.Lucia	0.183329
1089	Feb-12-2019 04:47:47	13.9362	-61.3496	1	0	3			-2945	0.270881	15911.8	14958	0	29187.1	-0.218	0.231	0.032	0.061	2.1		St.Lucia	St.Lucia	0.185509
1090	Feb-12-2019 04:52:47	13.9362	-61.3479	1	0	3			-2945	0.270881	15792.2	14816.2	0	29004.5	-0.218	0.231	0.032	0.061	2.1		St.Lucia	St.Lucia	0.185509
1091	Feb-12-2019 04:57:47	13.9359	-61.3462	1	0	3			-2945	0.270881	15642.6	14651	0	28821.8	-0.218	0.231	0.032	0.061	2.1		St.Lucia	St.Lucia	0.185509
1092	Feb-12-2019 05:02:47	13.9349	-61.3441	1	0	3			-2942	0.433581	15411.9	14406.5	0	28579.5	-0.218	0.231	0.032	0.061	2.1		St.Lucia	St.Lucia	0.185509
1093	Feb-12-2019 05:07:47	13.9335	-61.3408	1	0	3			-2937	0.662048	15056.8	14026.4	0	28197.3	-0.218	0.231	0.032	0.061	2.1		St.Lucia	St.Lucia	0.185509
1094	Feb-12-2019 05:12:47	13.9316	-61.3367	1	0	3			-2933	0.727937	14610.2	13549.9	0	27728	-0.218	0.231	0.032	0.061	2.1		St.Lucia	St.Lucia	0.185509
1095	Feb-12-2019 05:17:47	13.9295	-61.3313	1	0	3			-2927	1.05334	14065.2	12952.4	0	27116.5	-0.218	0.231	0.032	0.061	2.1		St.Lucia	St.Lucia	0.185509
1096	Feb-12-2019 05:22:47	13.9277	-61.326	1	0	3			-2923	1.56126	13547.8	12372.9	0	26514.6	-0.218	0.231	0.032	0.061	2.1		St.Lucia	St.Lucia	0.185509
1097	Feb-12-2019 05:27:47	13.9262	-61.3206	1	0	3			-2891	2.56428	13060.9	11810.5	0	25911.7	-0.218	0.231	0.032	0.061	2.1		St.Lucia	St.Lucia	0.185509
1098	Feb-12-2019 05:32:47	13.9249	-61.3154	1	0	3			-2877	2.89656	12617.2	11281.4	0	25336	-0.218	0.231	0.032	0.061	2.1		St.Lucia	St.Lucia	0.185509
1099	Feb-12-2019 05:37:47	13.9227	-61.3107	1	0	3			-2854	3.15165	12130.8	10733.4	0	24800.1	-0.218	0.231	0.032	0.061	2.1		St.Lucia	St.Lucia	0.185738
1100	Feb-12-2019 05:42:47	13.9201	-61.3063	1	0	3			-2835	3.62178	11632.7	10182.8	0	24286.2	-0.218	0.231	0.032	0.061	2.1		St.Lucia	St.Lucia	0.185738
1101	Feb-12-2019 05:47:47	13.9177	-61.3019	1	0	3			-2803	3.74212	11150.2	9640.45	0	23771.3	-0.218	0.231	0.032	0.061	2.1		St.Lucia	St.Lucia	0.185738
1102	Feb-12-2019 05:52:47	13.9159	-61.297	1	0	3			-2769	2.9619	10710.8	9111.06	0	23225.8	-0.218	0.231	0.032	0.061	2.1		St.Lucia	St.Lucia	0.185738
1103	Feb-12-2019 05:57:47	13.9141	-61.2921	1	0	3			-2757	1.2051	10277.9	8577.32	0	22670.1	-0.218	0.231	0.032	0.061	2.1		St.Lucia	St.Lucia	0.185738
1104	Feb-12-2019 06:02:47	13.912	-61.2874	1	0	3			-2774	1.11006	9837.74	8042.97	0	22131	-0.218	0.231	0.032	0.061	2.1		St.Lucia	St.Lucia	0.1804
1105	Feb-12-2019 06:07:47	13.9101	-61.2824	1	0	3			-2780	0.95399	9422.81	7516.33	0	21578	-0.218	0.231	0.032	0.061	2.1		St.Lucia	St.Lucia	0.1804
1106	Feb-12-2019 06:12:47	13.9079	-61.2773	1	0	3			-2763	1.91159	8974.4	6952.17	0	20999.7	-0.218	0.231	0.032	0.061	2.1		St.Lucia	St.Lucia	0.1804
1107	Feb-12-2019 06:17:47	13.9061	-61.272	1	0	3			-2748	1.91809	8573.86	6412.82	0	20406.1	-0.218	0.231	0.032	0.061	2.1		St.Lucia	St.Lucia	0.181871
1108	Feb-12-2019 06:22:47	13.9045	-61.2669	1	0	3			-2729	2.42476	8223.68	5922.09	0	19837.5	-0.218	0.231	0.032	0.061	2.1		St.Lucia	St.Lucia	0.181871
1109	Feb-12-2019 06:27:47	13.9031	-61.2627	1	0	3			-2710	2.49162	7940.52	5526.49	0	19374.9	-0.218	0.231	0.032	0.061	2.1		St.Lucia	St.Lucia	0.181871
1110	Feb-12-2019 06:32:47	13.9013	-61.2597	1	0	3			-2694	2.06337	7655.51	5171.03	0	19023.8	-0.218	0.231	0.032	0.061	2.1		St.Lucia	St.Lucia	0.181871
1111	Feb-12-2019 06:37:47	13.8992	-61.2547	1	0	3			-2680	2.17353	7297.83	4681.15	448.141	18462.3	-0.218	0.231	0.032	0.061	2.1		St.Lucia	St.Lucia	0.181871
1112	Feb-12-2019 06:42:47	13.8964	-61.2503	1	0	3			-2662	2.32514	6897.09	4186.45	923.708	17961.6	-0.218	0.231	0.032	0.061	2.1		St.Lucia	St.Lucia	0.181871
1113	Feb-12-2019 06:47:47	13.8938	-61.2467	1	0	3			-2648	2.34848	6538.27	3745.82	1314.55	17549.2	-0.219	0.233	0.0287	0.0738	5.2		St.Vincent	St.Lucia	0.181871
1114	Feb-12-2019 06:52:47	13.8912	-61.243	1	0	3			-2628	1.95273	6190.62	3307.53	1707.34	17135.7	-0.219	0.233	0.0287	0.0738	5.2		St.Vincent	St.Lucia	0.181871
1115	Feb-12-2019 06:57:47	13.8885	-61.2386	1	0	3			-2615	0.942615	5837.13	2822.04	2184.67	16640.2	-0.219	0.233	0.0287	0.0738	5.2		St.Vincent	St.Lucia	0.181871
1116	Feb-12-2019 07:02:47	13.886	-61.2337	1	0	3			-2642	0.985384	5524.93	2334.46	2722.75	16098.8	-0.219	0.233	0.0287	0.0738	5.2		St.Vincent	St.Lucia	0.187046
1117	Feb-12-2019 07:07:47	13.8833	-61.2291	1	0	3			-2559	4.80037	5209.26	1840.64	3237.31	15589.2	-0.219	0.233	0.0287	0.0738	5.2		St.Vincent	St.Lucia	0.187046
1118	Feb-12-2019 07:12:47	13.8801	-61.2244	1	0	3			-2524	4.32352	4857.08	1260.05	3773.91	15063.8	-0.219	0.233	0.0287	0.0738	5.2		St.Vincent	St.Lucia	0.187046
1119	Feb-12-2019 07:17:47	13.8773	-61.2198	1	0	3			-2475	4.24435	4581.52	724.873	4285.32	14563.7	-0.219	0.233	0.0287	0.0738	5.2		St.Vincent	St.Lucia	0.187046
1120	Feb-12-2019 07:22:47	13.8748	-61.2158	1	0	3			-2429	4.4707	4348.7	241.231	4742.89	14119.6	-0.219	0.233	0.0287	0.0738	5.2		St.Vincent	St.Lucia	0.183428
1121	Feb-12-2019 07:27:47	13.8724	-61.2119	1	0	3			-2398	4.78048	4137.09	0	5178.17	13700.2	-0.219	0.233	0.0287	0.0738	5.2		St.Vincent	St.Lucia	0.183428
1122	Feb-12-2019 07:32:47	13.8709	-61.2076	1	0	3			-2367	4.68605	4054.59	0	5652.84	13234.7	-0.219	0.233	0.0287	0.0738	5.2		St.Vincent	St.Lucia	0.183428
1123	Feb-12-2019 07:37:47	13.8699	-61.2039	1	0	3			-2317	5.02569	4017.26	0	6054.14	12840.6	-0.219	0.233	0.0287	0.0738	5.2		St.Vincent	St.Lucia	0.183428
1124	Feb-12-2019 07:42:47	13.8719	-61.2064	1	0	3			-2367	4.68605	4187.39	0	5774.57	13105.5	-0.219	0.233	0.0287	0.0738	5.2		St.Vincent	St.Lucia	0.183428
1125	Feb-12-2019 07:47:47	13.8739	-61.2091	1	0	3			-2398	4.78048	4350.13	0	5465.12	13402.1	-0.219	0.233	0.0287	0.0738	5.2		St.Vincent	St.Lucia	0.183428
1126	Feb-12-2019 07:52:47	13.876	-61.212	1	0	3			-2424	4.63772	4531.45	108.967	5138.36	13715.8	-0.219	0.233	0.0287	0.0738	5.2		St.Vincent	St.Lucia	0.187046
1127	Feb-12-2019 07:57:47	13.8783	-61.2146	1	0	3			-2451	4.21356	4745.5	478.989	4842.35	14001.3	-0.219	0.233	0.0287	0.0738	5.2		St.Vincent	St.Lucia	0.187046
1128	Feb-12-2019 08:02:47	13.8804	-61.2172	1	0	3			-2496	3.87255	4956.02	840.658	4543.77	14290.7	-0.219	0.233	0.0287	0.0738	5.2		St.Vincent	St.Lucia	0.187046
1129	Feb-12-2019 08:07:47	13.8823	-61.2196	1	0	3			-2496	3.87255	5129.24	1155.31	4269.55	14558.5	-0.219	0.233	0.0287	0.0738	5.2		St.Vincent	St.Lucia	0.187046
1130	Feb-12-2019 08:12:47	13.8839	-61.2218	1	0	3			-2536	3.90277	5293.79	1438.63	4021.96	14802.4	-0.219	0.233	0.0287	0.0738	5.2		St.Vincent	St.Lucia	0.187046
1131	Feb-12-2019 08:17:47	13.8897	-61.2238	1	0	3			-2551	3.57845	5926.8	2083.73	3789.72	15047.1	-0.219	0.233	0.0287	0.0738	5.2		St.Vincent	St.Lucia	0.187046
1132	Feb-12-2019 08:22:47	13.895	-61.2251	1	0	3			-2586	2.58546	6509.18	2648.55	3638.32	15243.5	-0.219	0.233	0.0287	0.0738	5.2		St.Vincent	St.Lucia	0.187046
1133	Feb-12-2019 08:27:47	13.8995	-61.2265	1	0	3			-2591	0.929555	7007.34	3136.5	3496.02	15435.3	-0.219	0.233	0.0287	0.0738	2.1		St.Lucia	St.Lucia	0.187046
1134	Feb-12-2019 08:32:47	13.9036	-61.2278	1	0	3			-2595	0.63657	7455.32	3581.62	3355.45	15625.2	-0.219	0.233	0.0287	0.0738	2.1		St.Lucia	St.Lucia	0.187046
1135	Feb-12-2019 08:37:47	13.9101	-61.2278	1	0	3			-2543	3.0371	8174.47	3888.09	3357.09	15724.8	-0.219	0.233	0.0287	0.0738	2.1		St.Lucia	St.Lucia	0.187046
1136	Feb-12-2019 08:42:47	13.918	-61.2281	1	0	3			-2527	2.1732	9046.61	3947.05	3315.58	15917.5	-0.219	0.233	0.0287	0.0738	2.1		St.Lucia	St.Lucia	0.18702
1137	Feb-12-2019 08:47:47	13.9239	-61.2299	1	0	3			-2561	2.74592	9708.63	4153.04	3122.81	16240.4	-0.219	0.233	0.0287	0.0738	2.1		St.Lucia	St.Lucia	0.18702
1138	Feb-12-2019 08:52:47	13.9289	-61.2305	1	0	3			-2574	2.35996	10256.7	4235.46	3063.31	16425.6	-0.219	0.233	0.0287	0.0738	2.1		St.Lucia	St.Lucia	0.18702
1139	Feb-12-2019 08:57:47	13.9354	-61.2298	1	0	3			-2565	3.01942	10971.6	4252.48	3140.6	16535.6	-0.219	0.233	0.0287	0.0738	2.1		St.Lucia	St.Lucia	0.18702
1140	Feb-12-2019 09:02:47	13.9425	-61.2282	1	0	3			-2491	3.89023	11761	4196.31	3306.27	16607.5	-0.219	0.233	0.0287	0.0738	2.1		St.Lucia	St.Lucia	0.18702
1141	Feb-12-2019 09:07:47	13.9492	-61.2264	1	0	3			-2481	2.31895	12506.1	4186.75	3504.24	16658.1	-0.219	0.233	0.0287	0.0738	2.1		St.Lucia	St.Lucia	0.18702
1142	Feb-12-2019 09:12:47	13.9539	-61.226	1	0	3			-2505	4.14542	13026.2	4346.95	3549.23	16794.3	-0.219	0.233	0.0287	0.0738	2.1		St.Lucia	St.Lucia	0.186568
1143	Feb-12-2019 09:17:47	13.9604	-61.2246	1	0	3			-2547	2.71792	13743	4588.93	3691.33	16925.5	-0.219	0.233	0.0287	0.0738	2.1		St.Lucia	St.Lucia	0.186568
1144	Feb-12-2019 09:22:47	13.9669	-61.2235	1	0	3			-2533	2.74409	14460.5	4903.75	3811.91	17086	-0.219	0.233	0.0287	0.0738	2.1		St.Lucia	St.Lucia	0.186568
1145	Feb-12-2019 09:27:47	13.9732	-61.2222	1	0	3			-2538	2.70222	15161	5191.91	3952.27	17239.7	-0.219	0.233	0.0287	0.0738	2.1		St.Lucia	St.Lucia	0.186568
1146	Feb-12-2019 09:32:47	13.9788	-61.2207	1	0	3			-2526	2.80066	15793.3	5429.68	4116.08	17349.6	-0.219	0.233	0.0287	0.0738	2.1		St.Lucia	St.Lucia	0.186568
1147	Feb-12-2019 09:37:47	13.9834	-61.2183	1	0	3			-2517	3.377	16314.1	5568.93	4380.7	17330.3	-0.219	0.233	0.0287	0.0738	2.1		St.Lucia	St.Lucia	0.186568
1148	Feb-12-2019 09:42:47	13.9879	-61.2169	1	0	3			-2540	4.33056	16819.7	5803.35	4533.6	17409.8	-0.219	0.233	0.0287	0.0738	2.1		St.Lucia	St.Lucia	0.18043
1149	Feb-12-2019 09:47:47	13.9933	-61.2154	1	0	3			-2547	3.93821	17423.3	5650.29	4695.55	17533.9	-0.219	0.233	0.0287	0.0738	2.1		St.Lucia	St.Lucia	0.18043
1150	Feb-12-2019 09:52:47	13.9981	-61.2139	1	0	3			-2569	3.39223	17962.1	5398.55	4850.37	17646.5	-0.219	0.233	0.0287	0.0738	2.1		St.Lucia	St.Lucia	0.18043
1151	Feb-12-2019 09:57:47	14.0028	-61.2125	1	0	3			-2585	3.01428	18486.5	5182.34	5001.52	17757.4	-0.185	0.246	0.0308	0.0655	2.1		St.Lucia	St.Lucia	0.18043
1152	Feb-12-2019 10:02:47	14.0066	-61.2117	1	0	3			-2578	2.99974	18909.9	5040.02	5091.43	17882.6	-0.185	0.246	0.0308	0.0655	2.1		St.Lucia	St.Lucia	0.18043
1153	Feb-12-2019 10:07:47	14.0095	-61.211	1	0	3			-2591	2.77157	19238.5	4929.22	5161.58	17980.5	-0.185	0.246	0.0308	0.0655	2.1		St.Lucia	St.Lucia	0.18043
1154	Feb-12-2019 10:12:47	14.0123	-61.2105	1	0	3			-2591	2.77157	19549.9	4829.43	5222.77	18078	-0.185	0.246	0.0308	0.0655	2.1		St.Lucia	St.Lucia	0.18043
1155	Feb-12-2019 10:17:47	14.0152	-61.2098	1	0	3			-2591	3.24829	19871.7	4714.21	5298.33	18167.2	-0.185	0.246	0.0308	0.0655	2.1		St.Lucia	St.Lucia	0.18043
1156	Feb-12-2019 10:22:47	14.0183	-61.2088	1	0	3			-2571	4.40465	20222	4561.87	5408.01	18208.1	-0.185	0.246	0.0308	0.0655	2.1		St.Lucia	St.Lucia	0.18043
1157	Feb-12-2019 10:27:47	14.0216	-61.2073	1	0	3			-2529	3.60415	20600.5	4356.35	5533.87	18209.5	-0.185	0.246	0.0308	0.0655	2.1		St.Lucia	St.Lucia	0.18043
1158	Feb-12-2019 10:32:47	14.0248	-61.2058	1	0	3			-2529	3.60415	20967.1	4152.57	5494.53	18205.8	-0.185	0.246	0.0308	0.0655	2.1		St.Lucia	St.Lucia	0.18043
1159	Feb-12-2019 10:37:47	14.0281	-61.2042	1	0	3			-2518	4.13576	21350.4	3898.14	5458.67	18196.6	-0.185	0.246	0.0308	0.0655	2.1		St.Lucia	St.Lucia	0.177131
1160	Feb-12-2019 10:42:47	14.0308	-61.2033	1	0	3			-2491	4.17062	21658.6	3690.18	5388.69	18233.2	-0.185	0.246	0.0308	0.0655	2.1		St.Lucia	St.Lucia	0.177131
1161	Feb-12-2019 10:47:47	14.0347	-61.2021	1	0	3			-2523	4.94186	22095.3	3399.93	5285.19	18296.5	-0.185	0.246	0.0308	0.0655	2.1		St.Lucia	St.Lucia	0.177131
1162	Feb-12-2019 10:52:47	14.039	-61.2019	1	0	3			-2553	5.54102	22573	3182.34	5067	18475.7	-0.185	0.246	0.0308	0.0655	2.1		St.Lucia	St.Lucia	0.177131
1163	Feb-12-2019 10:57:47	14.0456	-61.202	1	0	3			-2604	4.47405	23302.1	2893.2	4688.99	18806.9	-0.185	0.246	0.0308	0.0655	2.1		St.Lucia	St.Lucia	0.177131
1164	Feb-12-2019 11:02:47	14.053	-61.2011	1	0	3			-2608	2.40007	23842.1	2473.36	4364.51	19020.7	-0.185	0.246	0.0308	0.0655	2.1		St.Lucia	St.Lucia	0.177131
1165	Feb-12-2019 11:07:47	14.06	-61.1991	1	0	3			-2556	1.42065	23035.7	2063.01	4163.49	18752.6	-0.185	0.246	0.0308	0.0655	2.1		St.Lucia	St.Lucia	0.170156
1166	Feb-12-2019 11:12:47	14.0665	-61.1966	1	0	3			-2562	2.29812	22276.4	1832.22	4033.18	18444	-0.185	0.246	0.0308	0.0655	2.1		St.Lucia	St.Lucia	0.170343
1167	Feb-12-2019 11:17:47	14.0726	-61.1949	1	0	3			-2526	5.75969	21577.4	1595.62	3850.33	18237.4	-0.185	0.246	0.0308	0.0655	2.1		St.Lucia	St.Lucia	0.170343
1168	Feb-12-2019 11:22:47	14.0789	-61.1926	1	0	3			-2506	6.41496	20851.6	1060.04	3717.69	17979.3	-0.185	0.246	0.0308	0.0655	2.1		St.Lucia	St.Lucia	0.170343
1169	Feb-12-2019 11:27:47	14.0852	-61.1902	1	0	3			-2465	4.27196	20114.7	430.993	3584.15	17735.7	-0.185	0.246	0.0308	0.0655	2.1		St.Lucia	St.Lucia	0.170343
1170	Feb-12-2019 11:32:47	14.0907	-61.1878	1	0	3			-2469	5.50327	19467.5	0	3506.24	17492.8	-0.185	0.246	0.0308	0.0655	2.1		St.Lucia	St.Lucia	0.170343
1171	Feb-12-2019 11:37:47	14.0966	-61.185	1	0	3			-2542	5.94436	18782.1	0	3447.54	17232.9	-0.185	0.246	0.0308	0.0655	2.1		St.Lucia	St.Lucia	0.170343
1172	Feb-12-2019 11:42:47	14.1018	-61.1821	1	0	3			-2562	4.4305	18161.5	0	3425.76	16976	-0.185	0.246	0.0308	0.0655	2.1		St.Lucia	St.Lucia	0.178623
1173	Feb-12-2019 11:47:47	14.107	-61.1802	1	0	3			-2574	3.13737	17557.7	233.138	3312.25	16844.1	-0.185	0.246	0.0308	0.0655	2.1		St.Lucia	St.Lucia	0.178623
1174	Feb-12-2019 11:52:47	14.1118	-61.1781	1	0	3			-2570	3.30556	17005.4	721.875	3245.2	16702.7	-0.185	0.246	0.0308	0.0655	2.1		St.Lucia	St.Lucia	0.178623
1175	Feb-12-2019 11:57:47	14.1159	-61.1761	1	0	3			-2597	3.85299	16521.6	1210.92	3199.01	16573.5	-0.185	0.246	0.0308	0.0655	2.1		St.Lucia	St.Lucia	0.178623
1176	Feb-12-2019 12:02:47	14.1199	-61.1738	1	0	3			-2626	3.45075	16050.5	1705.15	3195.39	16413.9	-0.185	0.246	0.0308	0.0655	2.1		St.Lucia	St.Lucia	0.178623
1177	Feb-12-2019 12:07:47	14.1238	-61.1714	1	0	3			-2649	2.26339	15591.5	2198.46	3205.16	16257.1	-0.185	0.246	0.0308	0.0655	2.1		St.Lucia	St.Lucia	0.178623
1178	Feb-12-2019 12:12:47	14.1281	-61.1691	1	0	3			-2654	3.88091	15083.5	2738.49	3175.5	16143	-0.185	0.246	0.0308	0.0655	2.1		St.Lucia	St.Lucia	0.178623
1179	Feb-12-2019 12:17:47	14.1334	-61.1665	1	0	3			-2541	3.61209	14475.4	3381.28	3124.74	16043	-0.185	0.246	0.0308	0.0655	2.1		St.Lucia	St.Lucia	0.178623
1180	Feb-12-2019 12:22:47	14.1393	-61.1633	1	0	3			-2551	2.57554	13789.2	4118.59	3097.66	15916.8	-0.185	0.246	0.0308	0.0655	2.1		St.Lucia	St.Lucia	0.17093
1181	Feb-12-2019 12:27:47	14.1453	-61.1615	1	0	3			-2555	2.23948	13111.2	4807.93	2933.58	15969.7	-0.185	0.246	0.0308	0.0655	2.1		St.Lucia	St.Lucia	0.166837
1182	Feb-12-2019 12:32:47	14.1521	-61.1601	1	0	3			-2588	4.24883	12351.8	5559.29	2682.46	16134.1	-0.185	0.246	0.0308	0.0655	2.1		St.Lucia	St.Lucia	0.166837
1183	Feb-12-2019 12:37:47	14.1588	-61.1594	1	0	3			-2653	1.99386	11607.2	6279.82	2373.78	16386.8	-0.185	0.246	0.0308	0.0655	2.1		St.Lucia	St.Lucia	0.166837
1184	Feb-12-2019 12:42:47	14.1659	-61.1592	1	0	3			-2657	2.06511	10816.7	6842.38	1993.32	16733.7	-0.185	0.246	0.0308	0.0655	2.1		St.Lucia	St.Lucia	0.166837
1185	Feb-12-2019 12:47:47	14.1729	-61.1588	1	0	3			-2662	2.8652	10049.8	7215.79	1652.32	17070.7	-0.185	0.246	0.0308	0.0655	2.1		St.Lucia	St.Lucia	0.166837
1186	Feb-12-2019 12:52:47	14.1789	-61.159	1	0	3			-2642	2.95706	9382.53	7529.62	1295.74	17444.5	-0.185	0.246	0.0308	0.0655	2.1		St.Lucia	St.Lucia	0.180511
1187	Feb-12-2019 12:57:47	14.1853	-61.1593	1	0	3			-2639	2.15418	8679.97	7911.44	1100.04	17856.1	-0.185	0.246	0.0308	0.0655	2.1		St.Lucia	St.Lucia	0.180511
1188	Feb-12-2019 13:02:47	14.1919	-61.1592	1	0	3			-2649	2.08415	7952.63	8318.8	1046.23	18267.8	-0.185	0.246	0.0308	0.0655	2.1		St.Lucia	St.Lucia	0.180511
1189	Feb-12-2019 13:07:47	14.1994	-61.159	1	0	3			-2651	2.25237	7128.55	8808.93	1002.61	18741.1	-0.185	0.246	0.0308	0.0655	2.1		St.Lucia	St.Lucia	0.180511
1190	Feb-12-2019 13:12:47	14.2072	-61.1589	1	0	3			-2635	3.68355	6271.49	9299.28	943.573	19262	-0.185	0.246	0.0308	0.0655	2.1		St.Lucia	St.Lucia	0.180511
1191	Feb-12-2019 13:17:47	14.2148	-61.1591	1	0	3			-2616	3.15407	5432.44	9681.93	855.172	19818.7	-0.185	0.246	0.0308	0.0655	2.1		St.Lucia	St.Lucia	0.172842
1192	Feb-12-2019 13:22:47	14.2227	-61.1589	1	0	3			-2633	3.03324	4564.76	10035.9	807.963	20371.4	-0.185	0.246	0.0308	0.0655	2.1		St.Lucia	St.Lucia	0.172842
1193	Feb-12-2019 13:27:47	14.2305	-61.159	1	0	3			-2645	2.81878	3706.28	10419.6	726.957	20962.2	-0.185	0.246	0.0308	0.0655	2.1		St.Lucia	St.Lucia	0.172842
1194	Feb-12-2019 13:32:47	14.2382	-61.1585	1	0	3			-2634	2.48624	2860.3	10236.7	706.602	21508.5	-0.185	0.246	0.0308	0.0655	2.1		St.Lucia	St.Lucia	0.172842
1195	Feb-12-2019 13:37:47	14.2459	-61.1583	1	0	3			-2614	2.3239	2012.32	9439.67	666.112	22072.2	-0.185	0.246	0.0308	0.0655	2.1		St.Lucia	St.Lucia	0.172842
1196	Feb-12-2019 13:42:47	14.2538	-61.1584	1	0	3			-2636	1.83319	1151.3	8641.66	579.126	22678.4	-0.195	0.214	0.0323	0.0579	2.1		St.Lucia	St.Lucia	0.162881
1197	Feb-12-2019 13:47:47	14.2618	-61.159	1	0	3			-2626	1.76246	299.526	7858.45	448.549	23321.3	-0.195	0.214	0.0323	0.0579	2.1		St.Lucia	St.Lucia	0.162881
1198	Feb-12-2019 13:52:47	14.2695	-61.1604	1	0	3			-2608	1.53401	0	7168.45	228.208	22687.3	-0.195	0.214	0.0323	0.0579	2.1		St.Lucia	Martinique	0.162881
1199	Feb-12-2019 13:57:47	14.2776	-61.1615	1	0	3			-2589	1.05311	0	6467.48	587.127	21948.6	-0.195	0.214	0.0323	0.0579	2.1		St.Lucia	Martinique	0.162881
1200	Feb-12-2019 14:02:47	14.2852	-61.1629	1	0	3			-2589	0.526031	0	5871.2	915.367	21283.2	-0.195	0.214	0.0323	0.0579	2.1		St.Lucia	Martinique	0.170936
1201	Feb-12-2019 14:07:47	14.2929	-61.1647	1	0	3			-2604	0.756364	0	5299.06	1210.17	20643.6	-0.195	0.214	0.0323	0.0579	2.1		St.Lucia	Martinique	0.156457
1202	Feb-12-2019 14:12:47	14.3006	-61.1659	1	0	3			-2567	2.15861	23.4799	4621.43	1565.55	19974.1	-0.195	0.214	0.0323	0.0579	2.1		St.Lucia	Martinique	0.156457
1203	Feb-12-2019 14:17:47	14.3083	-61.1667	1	0	3			-2569	2.16691	496.862	3804.05	1951.79	19303.7	-0.195	0.214	0.0323	0.0579	2.1		St.Lucia	Martinique	0.156457
1204	Feb-12-2019 14:22:47	14.316	-61.1679	1	0	3			-2534	2.69841	1050.2	2992.96	2304.11	18670.6	-0.195	0.214	0.0323	0.0579	2.1		St.Lucia	Martinique	0.156457
1205	Feb-12-2019 14:27:47	14.324	-61.1692	1	0	3			-2497	2.34318	1678.49	2154.36	2666.33	18037.2	-0.195	0.214	0.0323	0.0579	2.1		St.Lucia	Martinique	0.156457
1206	Feb-12-2019 14:32:47	14.332	-61.1705	1	0	3			-2466	2.9808	2363.6	1314.85	3018.51	17423.3	-0.195	0.214	0.0323	0.0579	2.1		St.Lucia	Martinique	0.152812
1207	Feb-12-2019 14:37:47	14.3399	-61.1708	1	0	3			-2433	3.16519	3006.19	454.454	3468.09	16758	-0.195	0.214	0.0323	0.0579	2.1		St.Lucia	Martinique	0.152812
1208	Feb-12-2019 14:42:47	14.3477	-61.1715	1	0	3			-2412	3.30902	3692.31	0	3873.46	16157	-0.195	0.214	0.0323	0.0579	2.1		St.Lucia	Martinique	0.152812
1209	Feb-12-2019 14:47:47	14.3547	-61.1741	1	0	3			-2381	3.69693	4466.57	0	4049.88	15793.6	-0.195	0.214	0.0323	0.0579	2.1		St.Lucia	Martinique	0.152812
1210	Feb-12-2019 14:52:47	14.3618	-61.177	1	0	3			-2389	3.63283	5269.66	0	4213.18	15464.4	-0.195	0.214	0.0323	0.0579	2.1		St.Lucia	Martinique	0.152812
1211	Feb-12-2019 14:57:47	14.3689	-61.1788	1	0	3			-2343	4.07941	6019.71	0	4469.68	15084.8	-0.195	0.214	0.0323	0.0579	2.1		St.Lucia	Martinique	0.151427
1212	Feb-12-2019 15:02:47	14.3758	-61.1803	1	0	3			-2325	4.7257	6726.79	0	4751.16	14719.6	-0.195	0.214	0.0323	0.0579	2.1		St.Lucia	Martinique	0.151427
1213	Feb-12-2019 15:07:47	14.3827	-61.1817	1	0	3			-2295	4.38039	7437.43	0	5035.15	14372.9	-0.195	0.214	0.0323	0.0579	2.1		St.Lucia	Martinique	0.151427
1214	Feb-12-2019 15:12:47	14.3898	-61.1825	1	0	3			-2275	4.98057	8131.16	0	5386.58	13991.1	-0.195	0.214	0.0323	0.0579	2.1		St.Lucia	Martinique	0.151427
1215	Feb-12-2019 15:17:47	14.3956	-61.1826	1	0	3			-2246	5.85661	8669.24	0	5720.41	13651.2	-0.195	0.214	0.0323	0.0579	2.1		St.Lucia	Martinique	0.151427
1216	Feb-12-2019 15:22:47	14.4007	-61.1824	1	0	3			-2168	6.4168	9132.01	0	6045.15	13333.5	-0.195	0.214	0.0323	0.0579	2.1		St.Lucia	Martinique	0.156867
1217	Feb-12-2019 15:27:47	14.4056	-61.182	1	0	3			-2137	7.70022	9565.08	0	6379.18	13020.7	-0.195	0.214	0.0323	0.0579	2.1		St.Lucia	Martinique	0.156867
1218	Feb-12-2019 15:32:47	14.4105	-61.1811	1	0	3			-2058	7.24527	9928.96	0	6750.03	12675.2	-0.195	0.214	0.0323	0.0579	2.1		St.Lucia	Martinique	0.156867
1219	Feb-12-2019 15:37:47	14.4159	-61.1808	1	0	3			-2082	5.62877	10142.9	0	7100.21	12373.4	-0.195	0.214	0.0323	0.0579	2.1		St.Lucia	Martinique	0.156867
1220	Feb-12-2019 15:42:47	14.4224	-61.1811	1	0	3			-2073	6.27232	10480	0	7461.21	12090.8	-0.195	0.214	0.0323	0.0579	2.1		St.Lucia	Martinique	0.156867
1221	Feb-12-2019 15:47:47	14.4292	-61.1803	1	0	3			-2059	6.24898	10758.5	0	7935.43	11721.3	-0.195	0.214	0.0323	0.0579	2.1		St.Lucia	Martinique	0.156867
1222	Feb-12-2019 15:52:47	14.4353	-61.181	1	0	3			-2063	6.72237	11157.5	0	8247.33	11549.3	-0.195	0.214	0.0323	0.0579	2.1		St.Lucia	Martinique	0.156867
1223	Feb-12-2019 15:57:47	14.441	-61.182	1	0	3			-2062	6.7946	11586.8	0	8486.49	11479.9	-0.195	0.214	0.0323	0.0579	2.1		St.Lucia	Martinique	0.161376
1224	Feb-12-2019 16:02:47	14.4468	-61.1841	1	0	3			-2125	5.52655	12129.8	0	8643.85	11515	-0.195	0.214	0.0323	0.0579	2.1		St.Lucia	Martinique	0.161376
1225	Feb-12-2019 16:07:47	14.4532	-61.1878	1	0	3			-2165	4.5582	12864.7	0	8636.84	11503.2	-0.195	0.214	0.0323	0.0579	2.1		St.Lucia	Martinique	0.161376
1226	Feb-12-2019 16:12:47	14.4599	-61.1915	1	0	3			-2158	4.43807	13621.2	513.727	8620.74	11514	-0.195	0.214	0.0323	0.0579	2.1		St.Lucia	Martinique	0.161376
1227	Feb-12-2019 16:17:47	14.4662	-61.1954	1	0	3			-2186	4.45428	14381.1	1109.22	8566.29	11606.1	-0.195	0.214	0.0323	0.0579	2.1		St.Lucia	Martinique	0.161376
1228	Feb-12-2019 16:23:25	14.4746	-61.1994	1	0	3			-2237	5.54721	15299.1	1681.25	8616.88	11667.8	-0.195	0.214	0.0323	0.0579	2.1		St.Lucia	Martinique	0.161376
1229	Feb-12-2019 16:28:25	14.4823	-61.2026	1	0	3			-2270	4.38934	16116.8	2043.59	8720.82	11746.7	-0.195	0.214	0.0323	0.0579	2.1		St.Lucia	Martinique	0.162409
1230	Feb-12-2019 16:33:25	14.4904	-61.2054	1	0	3			-2313	2.62483	16933.9	2347.29	8899.81	11814.1	-0.195	0.214	0.0323	0.0579	2.1		St.Lucia	Martinique	0.162409
1231	Feb-12-2019 16:38:05	14.4982	-61.2073	1	0	3			-2315	2.78671	17670.6	2260.29	9132.5	11869.1	-0.195	0.214	0.0323	0.0579	2.1		St.Lucia	Martinique	0.162409
1232	Feb-12-2019 16:43:05	14.5067	-61.2089	1	0	3			-2360	2.99751	18453.1	1784.85	9427.56	11942.3	-0.176	0.181	0.033	0.0539	2.1		St.Lucia	Martinique	0.162409
1233	Feb-12-2019 16:48:05	14.513	-61.2107	1	0	3			-2319	4.64704	19089.3	1481.76	9589.03	12096.8	-0.176	0.181	0.033	0.0539	2.1		St.Lucia	Martinique	0.160065
1234	Feb-12-2019 16:53:05	14.5197	-61.213	1	0	3			-2287	4.53822	19803.4	1179.87	9734.67	12331.7	-0.176	0.181	0.033	0.0539	2.1		St.Lucia	Martinique	0.160065
1235	Feb-12-2019 16:58:05	14.5256	-61.2157	1	0	3			-2248	3.49753	20400.9	1188.75	9793.23	12638.1	-0.176	0.181	0.033	0.0539	2.1		St.Lucia	Martinique	0.160065
1236	Feb-12-2019 17:03:05	14.5314	-61.2179	1	0	3			-2290	3.25783	19715	1237.61	9937.02	12881.6	-0.176	0.181	0.033	0.0539	2.1		St.Lucia	Martinique	0.160065
1237	Feb-12-2019 17:08:05	14.5369	-61.2207	1	0	3			-2269	4.24704	19046.1	1541.25	10043.9	13172.9	-0.176	0.181	0.033	0.0539	2.1		St.Lucia	Martinique	0.160065
1238	Feb-12-2019 17:13:05	14.5431	-61.223	1	0	3			-2202	3.97955	18317.3	2026.25	10285.8	13054.7	-0.176	0.181	0.033	0.0539	2.1		St.Lucia	Martinique	0.160065
1239	Feb-12-2019 17:18:05	14.5486	-61.2246	1	0	3			-2192	3.68717	17685.5	2486.77	10584.1	12683.5	-0.176	0.181	0.033	0.0539	2.1		St.Lucia	Martinique	0.160065
1240	Feb-12-2019 17:23:05	14.5542	-61.2262	1	0	3			-2223	3.54274	17044.3	2978.13	10904.8	12326	-0.176	0.181	0.033	0.0539	2.1		St.Lucia	Martinique	0.159132
1241	Feb-12-2019 17:28:05	14.5593	-61.2278	1	0	3			-2214	3.88956	16451.3	3110.03	11192.4	12020.3	-0.176	0.181	0.033	0.0539	2.1		St.Lucia	Martinique	0.159132
1242	Feb-12-2019 17:33:05	14.564	-61.2289	1	0	3			-2217	3.98984	15923	2840.9	11486.2	11720.4	-0.176	0.181	0.033	0.0539	2.1		St.Lucia	Martinique	0.159132
1243	Feb-12-2019 17:38:05	14.569	-61.2281	1	0	3			-2215	3.66798	15431.1	2401.39	11943.9	11262.5	-0.176	0.181	0.033	0.0539	2.1		St.Lucia	Martinique	0.159132
1244	Feb-12-2019 17:43:05	14.5755	-61.2277	1	0	3			-2154	4.80843	14770.1	1879.33	12499.8	10713.4	-0.176	0.181	0.033	0.0539	2.1		St.Lucia	Martinique	0.159132
1245	Feb-12-2019 17:48:05	14.5798	-61.2302	1	0	3			-2131	4.39844	14227.3	1870.82	12661.6	10571.3	-0.176	0.181	0.033	0.0539	2.1		St.Lucia	Martinique	0.159132
1246	Feb-12-2019 17:53:05	14.5834	-61.2327	1	0	3			-2106	4.28787	13765.4	1940.7	12764.4	10497.2	-0.176	0.181	0.033	0.0539	2.1		St.Lucia	Martinique	0.159132
1247	Feb-12-2019 17:58:05	14.5865	-61.2349	1	0	3			-2125	3.9853	13364.2	2007.76	12844	10445.4	-0.176	0.181	0.033	0.0539	2.1		St.Lucia	Martinique	0.159132
1248	Feb-12-2019 18:03:05	14.5898	-61.2371	1	0	3			-2107	3.72341	12939.3	2063.67	12849.4	10386.9	-0.176	0.181	0.033	0.0539	2.1		St.Lucia	Martinique	0.158196
1249	Feb-12-2019 18:08:05	14.5931	-61.2388	1	0	3			-2121	4.0026	12537	2075.03	12895	10301.2	-0.176	0.181	0.033	0.0539	2.1		St.Lucia	Martinique	0.159022
1250	Feb-12-2019 18:13:05	14.5969	-61.2403	1	0	3			-2088	4.97413	12085	2044.71	12988.3	10173.1	-0.176	0.181	0.033	0.0539	2.1		St.Lucia	Martinique	0.159022
1251	Feb-12-2019 18:18:05	14.6008	-61.2411	1	0	3			-2053	5.29613	11642.9	1931.83	13160.7	9978.4	-0.176	0.181	0.033	0.0539	2.1		St.Lucia	Martinique	0.159022
1252	Feb-12-2019 18:23:05	14.6046	-61.2427	1	0	3			-2076	4.68575	11194.3	1908.73	13246.4	9875.23	-0.176	0.181	0.033	0.0539	2.1		St.Lucia	Martinique	0.159022
1253	Feb-12-2019 18:28:05	14.6076	-61.2444	1	0	3			-2076	4.68575	10812.8	1849.63	13279.9	9836.6	-0.176	0.181	0.033	0.0539	2.1		St.Lucia	Martinique	0.159022
1254	Feb-12-2019 18:33:05	14.6106	-61.2461	1	0	3			-2110	3.9273	10440.7	1783.48	13315.3	9796.63	-0.176	0.181	0.033	0.0539	2.1		St.Lucia	Martinique	0.159022
1255	Feb-12-2019 18:38:05	14.6129	-61.2475	1	0	3			-2100	5.03178	10148.8	1748.41	13325.8	9786.51	-0.176	0.181	0.033	0.0539	2.1		St.Lucia	Martinique	0.159022
1256	Feb-12-2019 18:43:05	14.6152	-61.2488	1	0	3			-2100	5.03178	9861.68	1702.09	13348.3	9767.62	-0.176	0.181	0.033	0.0539	2.1		St.Lucia	Martinique	0.159022
1257	Feb-12-2019 18:48:05	14.6177	-61.2502	1	0	3			-2114	4.91575	9555.46	1648.53	13376.5	9747.24	-0.192	0.147	0.0351	0.0509	2.1		St.Lucia	Martinique	0.159022
1258	Feb-12-2019 18:53:05	14.6206	-61.2524	1	0	3			-2114	4.91575	9179.92	1660.84	13354.8	9781.27	-0.192	0.147	0.0351	0.0509	2.1		St.Lucia	Martinique	0.159022
1259	Feb-12-2019 18:58:05	14.6235	-61.2547	1	0	3			-2104	5.82848	8785.08	1735.4	13327.9	9824.17	-0.192	0.147	0.0351	0.0509	2.1		St.Lucia	Martinique	0.159022
1260	Feb-12-2019 19:03:05	14.6261	-61.2573	1	0	3			-2070	6.16098	8427.93	1855.06	13238.4	9921.35	-0.192	0.147	0.0351	0.0509	2.1		St.Lucia	Martinique	0.161097
1261	Feb-12-2019 19:08:05	14.6288	-61.2606	1	0	3			-2122	4.87164	8027.24	2037.62	13064.5	10078.8	-0.192	0.147	0.0351	0.0509	2.1		St.Lucia	Martinique	0.161097
1262	Feb-12-2019 19:13:05	14.6297	-61.2644	1	0	3			-2134	5.05629	7802.67	2313.7	12745.4	10393.6	-0.192	0.147	0.0351	0.0509	2.1		St.Lucia	Martinique	0.161097
1263	Feb-12-2019 19:18:05	14.6325	-61.2691	1	0	3			-2172	4.02438	7349.87	2467.23	12452.2	10685	-0.192	0.147	0.0351	0.0509	2.1		St.Lucia	Martinique	0.161097
1264	Feb-12-2019 19:23:05	14.6365	-61.2733	1	0	3			-2195	2.92022	6794.31	2504.14	12255	10894.8	-0.192	0.147	0.0351	0.0509	2.1		St.Lucia	Martinique	0.161097
1265	Feb-12-2019 19:28:05	14.6398	-61.2766	1	0	3			-2192	3.47144	6340.96	2513.3	12116.9	11053.7	-0.192	0.147	0.0351	0.0509	1.9		Dominica	Martinique	0.161066
1266	Feb-12-2019 19:33:05	14.6432	-61.2797	1	0	3			-2201	2.85743	5884.22	2447.68	11992.6	11209.6	-0.192	0.147	0.0351	0.0509	1.9		Dominica	Martinique	0.161066
1267	Feb-12-2019 19:38:05	14.6465	-61.2824	1	0	3			-2201	3.87304	5449.92	2348.01	11905.4	11335.3	-0.192	0.147	0.0351	0.0509	1.9		Dominica	Martinique	0.161066
1268	Feb-12-2019 19:43:05	14.6494	-61.2845	1	0	3			-2224	3.24858	5077.05	2175.75	11859.3	11420	-0.192	0.147	0.0351	0.0509	1.9		Dominica	Martinique	0.161066
1269	Feb-12-2019 19:48:05	14.6544	-61.2869	1	0	3			-2201	3.36872	4484.46	1833.49	11881.9	11474.2	-0.192	0.147	0.0351	0.0509	1.9		Dominica	Martinique	0.161066
1270	Feb-12-2019 19:53:05	14.6587	-61.2888	1	0	3			-2218	2.97518	3969.54	1588.03	11925	11511.1	-0.192	0.147	0.0351	0.0509	1.9		Dominica	Martinique	0.161066
1271	Feb-12-2019 19:58:05	14.6632	-61.2905	1	0	3			-2200	3.35935	3435.08	1405.59	12000.3	11528.3	-0.192	0.147	0.0351	0.0509	1.9		Dominica	Martinique	0.157533
1272	Feb-12-2019 20:03:05	14.6676	-61.2924	1	0	3			-2210	3.05091	2911.57	1314.66	12003.7	11595.2	-0.192	0.147	0.0351	0.0509	1.9		Dominica	Martinique	0.157533
1273	Feb-12-2019 20:08:05	14.6731	-61.294	1	0	3			-2193	3.02109	2280.6	1325.26	12089.6	11611.5	-0.192	0.147	0.0351	0.0509	1.9		Dominica	Martinique	0.157533
1274	Feb-12-2019 20:13:05	14.679	-61.2949	1	0	3			-2187	2.73073	1627.82	1291.86	12227	11584.8	-0.192	0.147	0.0351	0.0509	1.9		Dominica	Martinique	0.157533
1275	Feb-12-2019 20:18:05	14.6851	-61.2952	1	0	3			-2163	2.86345	971.206	1305.14	12320.6	11508.3	-0.192	0.147	0.0351	0.0509	1.9		Dominica	Martinique	0.157533
1276	Feb-12-2019 20:23:05	14.6893	-61.2953	1	0	3			-2146	3.04307	516.853	1313.2	12388.6	11472.2	-0.192	0.147	0.0351	0.0509	1.9		Dominica	Martinique	0.157533
1277	Feb-12-2019 20:28:05	14.6922	-61.2954	1	0	3			-2133	3.15188	201.429	1309.81	12445	11449.2	-0.192	0.147	0.0351	0.0509	1.9		Dominica	Martinique	0.157533
1278	Feb-12-2019 20:33:05	14.6946	-61.2955	1	0	3			-2133	3.15188	0	1316.96	12475	11444.2	-0.192	0.147	0.0351	0.0509	1.9		Dominica	Martinique	0.157533
1279	Feb-12-2019 20:38:05	14.6975	-61.2958	1	0	3			-2120	3.21526	0	1340.62	12484	11455.2	-0.192	0.147	0.0351	0.0509	1.9		Dominica	Martinique	0.157533
1280	Feb-12-2019 20:43:05	14.7013	-61.2955	1	0	3			-2103	3.28251	0	1301.05	12566.7	11412.5	-0.192	0.147	0.0351	0.0509	1.9		Dominica	Martinique	0.15019
1281	Feb-12-2019 20:48:05	14.705	-61.2955	1	0	3			-2083	3.18129	0	1297.73	12611.4	11419.9	-0.192	0.147	0.0351	0.0509	1.9		Dominica	Martinique	0.15019
1282	Feb-12-2019 20:53:05	14.7092	-61.2959	1	0	3			-2090	2.85651	0	1302.38	12633.5	11462.7	-0.192	0.147	0.0351	0.0509	1.9		Dominica	Martinique	0.15019
1283	Feb-12-2019 20:58:05	14.713	-61.2965	1	0	3			-2083	2.80858	0	1310.03	12619.6	11551.5	-0.192	0.147	0.0351	0.0509	1.9		Dominica	Martinique	0.15019
1284	Feb-12-2019 21:03:05	14.7162	-61.2973	1	0	3			-2083	2.80858	0	1311.44	12575.2	11482.8	-0.192	0.147	0.0351	0.0509	1.9		Dominica	Martinique	0.15019
1285	Feb-12-2019 21:08:05	14.7183	-61.298	1	0	3			-2076	3.37884	0	1237.77	12531.3	11393.1	-0.192	0.147	0.0351	0.0509	1.9		Dominica	Martinique	0.15019
1286	Feb-12-2019 21:13:05	14.7206	-61.2985	1	0	3			-2076	3.37884	0	1137.4	12509.3	11280.8	-0.192	0.147	0.0351	0.0509	1.9		Dominica	Martinique	0.15019
1287	Feb-12-2019 21:18:05	14.7228	-61.2991	1	0	3			-2050	4.77536	0	1056.25	12471.3	11188.5	-0.192	0.147	0.0351	0.0509	1.9		Dominica	Martinique	0.15019
1288	Feb-12-2019 21:23:05	14.7257	-61.2998	1	0	3			-2011	4.04616	0	923.578	12434.9	11059.8	-0.192	0.147	0.0351	0.0509	1.9		Dominica	Martinique	0.15019
1289	Feb-12-2019 21:28:05	14.7302	-61.2991	1	0	3			-2002	3.69338	0	533.285	12566	10707.4	-0.192	0.147	0.0351	0.0509	1.9		Dominica	Martinique	0.15019
1290	Feb-12-2019 21:33:05	14.7349	-61.2991	1	0	3			-2004	4.03266	0	183.648	12629.6	10410.7	-0.192	0.147	0.0351	0.0509	1.9		Dominica	Martinique	0.15019
1291	Feb-12-2019 21:38:05	14.7396	-61.2992	1	0	3			-2010	3.89219	317.154	0	12684.2	10124.7	-0.192	0.147	0.0351	0.0509	1.9		Dominica	Martinique	0.146296
1292	Feb-12-2019 21:43:05	14.7438	-61.2987	1	0	3			-2014	3.7118	717.122	0	12798.5	9821.54	-0.192	0.147	0.0351	0.0509	1.9		Dominica	Martinique	0.146296
1293	Feb-12-2019 21:48:05	14.7474	-61.2981	1	0	3			-2009	3.81068	1046.76	0	12910.3	9558.97	-0.192	0.147	0.0351	0.0509	1.9		Dominica	Martinique	0.146296
1294	Feb-12-2019 21:53:05	14.7519	-61.2972	1	0	3			-1999	4.27414	1478.05	0	13073.4	9210.1	-0.123	0.088	0.0328	0.0466	1.9		Dominica	Martinique	0.146296
1295	Feb-12-2019 21:58:05	14.7568	-61.296	1	0	3			-1988	4.77511	1944.14	0	13261.6	8829.46	-0.123	0.088	0.0328	0.0466	1.9		Dominica	Martinique	0.146296
1296	Feb-12-2019 22:03:05	14.762	-61.2935	1	0	3			-1947	4.99889	2403.44	0	13577.2	8324.72	-0.123	0.088	0.0328	0.0466	1.9		Dominica	Martinique	0.146296
1297	Feb-12-2019 22:08:05	14.7661	-61.2918	1	0	3			-1933	5.44916	2795.05	0	13807.7	7946.55	-0.123	0.088	0.0328	0.0466	1.9		Dominica	Martinique	0.146296
1298	Feb-12-2019 22:13:05	14.7693	-61.2906	1	0	3			-1871	6.64004	3099.08	0	13966.7	7676.66	-0.123	0.088	0.0328	0.0466	1.9		Dominica	Martinique	0.146296
1299	Feb-12-2019 22:18:05	14.7711	-61.2907	1	0	3			-1856	6.85486	3290.53	0	13982.1	7596.44	-0.123	0.088	0.0328	0.0466	1.9		Dominica	Martinique	0.146296
1300	Feb-12-2019 22:23:05	14.7741	-61.2889	1	0	3			-1856	6.85486	3561	0	14199.6	7291.01	-0.123	0.088	0.0328	0.0466	1.9		Dominica	Martinique	0.146296
1301	Feb-12-2019 22:28:05	14.7773	-61.2875	1	0	3			-1786	8.0803	3865.56	0	14375.3	7003.35	-0.123	0.088	0.0328	0.0466	1.9		Dominica	Martinique	0.145108
1302	Feb-12-2019 22:33:05	14.7782	-61.2878	1	0	3			-1849	7.19726	3971.64	0	14330.9	6994.24	-0.123	0.088	0.0328	0.0466	1.9		Dominica	Martinique	0.145108
1303	Feb-12-2019 22:38:05	14.7787	-61.2878	1	0	3			-1849	7.19726	4028.53	0	14318.6	6977.87	-0.123	0.088	0.0328	0.0466	1.9		Dominica	Martinique	0.145108
1304	Feb-12-2019 22:43:05	14.7786	-61.2877	1	0	3			-1849	7.19726	4009.49	0	14333.1	6972.43	-0.123	0.088	0.0328	0.0466	1.9		Dominica	Martinique	0.145108
1305	Feb-12-2019 22:48:05	14.7788	-61.2878	1	0	3			-1849	7.19726	4035.74	0	14317.7	6975.13	-0.123	0.088	0.0328	0.0466	1.9		Dominica	Martinique	0.145108
1306	Feb-12-2019 22:53:05	14.7794	-61.2881	1	0	3			-1848	7.51654	4106.99	0	14281.2	6977.32	-0.123	0.088	0.0328	0.0466	1.9		Dominica	Martinique	0.145108
1307	Feb-12-2019 22:58:05	14.7804	-61.2888	1	0	3			-1848	7.51654	4232.92	0	14189.4	7009.79	-0.123	0.088	0.0328	0.0466	1.9		Dominica	Martinique	0.145108
1308	Feb-12-2019 23:03:05	14.7823	-61.2894	1	0	3			-1848	7.51654	4453.3	0	14103.1	6989.21	-0.123	0.088	0.0328	0.0466	1.9		Dominica	Martinique	0.145108
1309	Feb-12-2019 23:08:05	14.7836	-61.2896	1	0	3			-1853	7.64759	4596.06	0	14066.3	6958.77	-0.123	0.088	0.0328	0.0466	1.9		Dominica	Martinique	0.145108
1310	Feb-12-2019 23:13:05	14.7862	-61.2901	1	0	3			-1853	7.64759	4889.63	0	13972.6	6917.35	-0.123	0.088	0.0328	0.0466	1.9		Dominica	Martinique	0.145108
1311	Feb-12-2019 23:18:05	14.7889	-61.2911	1	0	3			-1868	7.57262	5201.16	0	13831.7	6924.31	-0.123	0.088	0.0328	0.0466	1.9		Dominica	Martinique	0.145108
1312	Feb-12-2019 23:23:05	14.791	-61.2918	1	0	3			-1923	6.41427	5449.24	0	13724.7	6927.78	-0.123	0.088	0.0328	0.0466	1.9		Dominica	Martinique	0.145108
1313	Feb-12-2019 23:28:05	14.7936	-61.2926	1	0	3			-1936	5.95099	5751.86	0	13607.4	6918.62	-0.123	0.088	0.0328	0.0466	1.9		Dominica	Martinique	0.145108
1314	Feb-12-2019 23:33:05	14.796	-61.2933	1	0	3			-1929	6.18829	6024.2	0	13500.9	6919.38	-0.123	0.088	0.0328	0.0466	1.9		Dominica	Martinique	0.145108
1315	Feb-12-2019 23:38:05	14.7988	-61.2946	1	0	3			-1929	6.18829	6362.94	0	13329.1	6965.41	-0.123	0.088	0.0328	0.0466	1.9		Dominica	Martinique	0.145108
1316	Feb-12-2019 23:43:05	14.8026	-61.2952	1	0	3			-1910	6.76753	6776.92	0	13205.6	6929.97	-0.123	0.088	0.0328	0.0466	1.9		Dominica	Martinique	0.145108
1317	Feb-12-2019 23:48:05	14.806	-61.296	1	0	3			-1950	6.70733	7171.67	0	13064.5	6925.07	-0.123	0.088	0.0328	0.0466	1.9		Dominica	Martinique	0.145108
1318	Feb-12-2019 23:53:05	14.8093	-61.2965	1	0	3			-1948	6.78573	7538.14	0	12962	6899.93	-0.123	0.088	0.0328	0.0466	1.9		Dominica	Martinique	0.145108
1319	Feb-12-2019 23:58:05	14.8112	-61.2972	1	0	3			-1948	6.78573	7755.37	0	12855.9	6935.47	-0.123	0.088	0.0328	0.0466	1.9		Dominica	Martinique	0.145108
1320	Feb-13-2019 00:03:05	14.8134	-61.2978	1	0	3			-1934	6.91516	8015.68	0	12750.4	6962.34	-0.123	0.088	0.0328	0.0466	1.9		Dominica	Martinique	0.144158
1321	Feb-13-2019 00:08:05	14.817	-61.2982	1	0	3			-1904	6.1213	8410.49	0	12652.1	6941.25	-0.123	0.088	0.0328	0.0466	1.9		Dominica	Martinique	0.144158
1322	Feb-13-2019 00:13:05	14.8208	-61.2998	1	0	3			-1904	6.1213	8859.97	0	12420.8	7064.2	-0.123	0.088	0.0328	0.0466	1.9		Dominica	Martinique	0.144158
1323	Feb-13-2019 00:18:05	14.8246	-61.301	1	0	3			-1956	6.34851	9289.48	0	12236.9	7151.32	-0.123	0.088	0.0328	0.0466	1.9		Dominica	Martinique	0.144158
1324	Feb-13-2019 00:23:05	14.8281	-61.3011	1	0	3			-1995	6.91962	9675.83	0	12165.6	7148.26	-0.123	0.088	0.0328	0.0466	1.9		Dominica	Martinique	0.144158
1325	Feb-13-2019 00:28:05	14.8308	-61.3017	1	0	3			-2005	6.48754	9976.43	0	12057.4	7205.14	-0.123	0.088	0.0328	0.0466	1.9		Dominica	Martinique	0.144158
1326	Feb-13-2019 00:33:05	14.8373	-61.3034	1	0	3			-2006	6.29837	10722.6	0	11769.8	7402.52	-0.123	0.088	0.0328	0.0466	1.9		Dominica	Martinique	0.144158
1327	Feb-13-2019 00:38:05	14.8448	-61.3047	1	0	3			-2067	5.36272	11566.2	0	11515.7	7598.47	-0.123	0.088	0.0328	0.0466	1.9		Dominica	Martinique	0.144158
1328	Feb-13-2019 00:43:05	14.8519	-61.3055	1	0	3			-2059	6.77618	12341.7	0	11321.1	7789.53	-0.123	0.088	0.0328	0.0466	1.9		Dominica	Martinique	0.150872
1329	Feb-13-2019 00:48:05	14.8598	-61.3065	1	0	3			-2018	5.49862	13218.8	0	11145.5	8065.53	-0.123	0.088	0.0328	0.0466	1.9		Dominica	Martinique	0.150872
1330	Feb-13-2019 00:53:05	14.8663	-61.309	1	0	3			-2086	4.77969	13981.8	0	10875.1	8502.14	-0.123	0.088	0.0328	0.0466	1.9		Dominica	Martinique	0.150872
1331	Feb-13-2019 00:58:05	14.8736	-61.311	1	0	3			-2075	4.84308	14261.7	141.482	10708.5	8955.29	-0.123	0.088	0.0328	0.0466	1.9		Dominica	Martinique	0.150872
1332	Feb-13-2019 01:03:05	14.8815	-61.3136	1	0	3			-2156	3.77498	13381.8	632.99	10563.3	9528.53	-0.123	0.088	0.0328	0.0466	1.9		Dominica	Martinique	0.142829
1333	Feb-13-2019 01:08:05	14.8895	-61.3162	1	0	3			-2170	3.50448	12502	1135.33	10486.5	10147.4	-0.123	0.088	0.0328	0.0466	1.9		Dominica	Martinique	0.143506
1334	Feb-13-2019 01:13:05	14.8977	-61.3186	1	0	3			-2186	3.39954	11598.2	1722.61	10476.1	10795.7	-0.123	0.088	0.0328	0.0466	1.9		Dominica	Martinique	0.143506
1335	Feb-13-2019 01:18:05	14.9058	-61.3207	1	0	3			-2151	3.61789	10705.1	2466.91	10496.2	11448	-0.123	0.088	0.0328	0.0466	1.9		Dominica	Martinique	0.143506
1336	Feb-13-2019 01:23:05	14.9139	-61.3225	1	0	3			-2174	2.52935	9811.23	3192.49	10553.5	12093	-0.123	0.088	0.0328	0.0466	1.9		Dominica	Martinique	0.143506
1337	Feb-13-2019 01:28:05	14.9219	-61.3247	1	0	3			-2222	2.40167	8945.31	3942	10558.8	12798.3	-0.123	0.088	0.0328	0.0466	1.9		Dominica	Martinique	0.143506
1338	Feb-13-2019 01:33:05	14.9296	-61.3273	1	0	3			-2250	3.18534	8111.1	4709.18	10511.9	13540.2	-0.123	0.088	0.0328	0.0466	1.9		Dominica	Martinique	0.132272
1339	Feb-13-2019 01:38:05	14.938	-61.3295	1	0	3			-2281	1.95236	7214.65	5487.66	10281.7	14306.4	-0.123	0.088	0.0328	0.0466	1.9		Dominica	Martinique	0.132272
1340	Feb-13-2019 01:43:05	14.9463	-61.3317	1	0	3			-2277	2.15028	6324.37	6086.37	9923.71	15080.3	-0.123	0.088	0.0328	0.0466	1.9		Dominica	Martinique	0.132272
1341	Feb-13-2019 01:48:05	14.9546	-61.3339	1	0	3			-2186	7.68293	5439.43	6741.12	9551.49	15875.7	-0.123	0.088	0.0328	0.0466	1.9		Dominica	Martinique	0.132272
1342	Feb-13-2019 01:53:05	14.9629	-61.3363	1	0	3			-2140	2.10711	4567.57	7476.83	8821.45	16701.1	-0.123	0.088	0.0328	0.0466	1.9		Dominica	Martinique	0.130559
1343	Feb-13-2019 01:58:05	14.9712	-61.3378	1	0	3			-2187	2.23306	3686.66	8165.35	8183.37	17458.2	-0.123	0.088	0.0328	0.0466	1.9		Dominica	Martinique	0.130559
1344	Feb-13-2019 02:03:05	14.9793	-61.3398	1	0	3			-2208	1.99218	2828.65	8887.73	7565.42	18254	-0.123	0.088	0.0328	0.0466	1.9		Dominica	Martinique	0.130559
1345	Feb-13-2019 02:08:05	14.9876	-61.3416	1	0	3			-2211	2.21119	1958.78	9522.33	7029.38	19049.5	-0.123	0.088	0.0328	0.0466	1.9		Dominica	Martinique	0.130559
1346	Feb-13-2019 02:13:05	14.9958	-61.3433	1	0	3			-2216	2.16747	1087.12	10157.4	6592.52	19848.2	-0.123	0.088	0.0328	0.0466	1.9		Dominica	Dominica	0.130559
1347	Feb-13-2019 02:18:05	15.0039	-61.346	1	0	3			-2217	2.14393	233.392	10911.6	6160.02	20710.1	-0.092	0.046	0.031	0.0373	1.9		Dominica	Dominica	0.129966
1348	Feb-13-2019 02:23:05	15.0116	-61.3507	1	0	3			-2266	7.61482	0	11820.3	5626.29	21445.2	-0.092	0.046	0.031	0.0373	1.9		Dominica	Dominica	0.130546
1349	Feb-13-2019 02:28:05	15.0192	-61.3553	1	0	3			-2364	1.54707	0	11189.7	5237.58	20600.5	-0.092	0.046	0.031	0.0373	1.9		Dominica	Dominica	0.130546
1350	Feb-13-2019 02:33:05	15.027	-61.3594	1	0	3			-2363	0.771428	0	10462.8	5080.05	19733	-0.092	0.046	0.031	0.0373	1.9		Dominica	Dominica	0.130546
1351	Feb-13-2019 02:38:05	15.0347	-61.3644	1	0	3			-2331	2.66453	0	9829.08	5010.3	18901.5	-0.092	0.046	0.031	0.0373	1.9		Dominica	Dominica	0.130546
1352	Feb-13-2019 02:43:05	15.042	-61.37	1	0	3			-2300	2.33171	0	9219.03	5062.75	18128	-0.092	0.046	0.031	0.0373	1.9		Dominica	Dominica	0.127366
1353	Feb-13-2019 02:48:05	15.0475	-61.3766	1	0	3			-2293	2.18375	0	8686.35	5070.36	17584.7	-0.092	0.046	0.031	0.0373	1.9		Dominica	Dominica	0.127366
1354	Feb-13-2019 02:53:05	15.0548	-61.3812	1	0	3			-2282	2.2773	0	7935.07	5394.3	16848.1	-0.092	0.046	0.031	0.0373	1.9		Dominica	Dominica	0.127366
1355	Feb-13-2019 02:58:05	15.0625	-61.3855	1	0	3			-2276	2.14794	899.769	7146.54	5770.18	16080	-0.092	0.046	0.031	0.0373	1.9		Dominica	Dominica	0.127366
1356	Feb-13-2019 03:03:05	15.0706	-61.3896	1	0	3			-2278	3.49255	1869.59	6348.9	6202.55	15277.6	-0.092	0.046	0.031	0.0373	1.9		Dominica	Dominica	0.125485
1357	Feb-13-2019 03:08:05	15.0784	-61.3937	1	0	3			-2270	4.35626	2806.69	5645.34	6607.31	14529.8	-0.092	0.046	0.031	0.0373	1.9		Dominica	Dominica	0.12834
1358	Feb-13-2019 03:13:05	15.0865	-61.3967	1	0	3			-2264	1.73493	3746.13	4918.32	7104.73	13752.3	-0.092	0.046	0.031	0.0373	1.9		Dominica	Dominica	0.12834
1359	Feb-13-2019 03:18:05	15.0945	-61.4004	1	0	3			-2248	2.56903	4686.08	4287.48	7551.51	13020.7	-0.092	0.046	0.031	0.0373	1.9		Dominica	Dominica	0.12834
1360	Feb-13-2019 03:23:05	15.1025	-61.4044	1	0	3			-2220	3.89953	5633.51	3559.14	7842.6	12320.3	-0.092	0.046	0.031	0.0373	1.9		Dominica	Dominica	0.12834
1361	Feb-13-2019 03:28:05	15.1105	-61.408	1	0	3			-2173	3.2289	6571.44	2654.57	8149.1	11644.4	-0.092	0.046	0.031	0.0373	1.9		Dominica	Dominica	0.12834
1362	Feb-13-2019 03:33:05	15.1185	-61.4122	1	0	3			-2111	5.81381	7505.75	1814.09	8396.1	11036.8	-0.092	0.046	0.031	0.0373	1.9		Dominica	Dominica	0.126322
1363	Feb-13-2019 03:38:05	15.127	-61.4152	1	0	3			-2184	6.99857	8481.3	907.849	8786.45	10360.5	-0.092	0.046	0.031	0.0373	1.9		Dominica	Dominica	0.126322
1364	Feb-13-2019 03:43:05	15.1349	-61.4189	1	0	3			-2157	3.50673	9406.09	71.8301	9073.63	9818.95	-0.092	0.046	0.031	0.0373	1.9		Dominica	Dominica	0.126322
1365	Feb-13-2019 03:48:05	15.1431	-61.4228	1	0	3			-2197	3.17091	10354.4	0	9367.6	9326.46	-0.092	0.046	0.031	0.0373	1.9		Dominica	Dominica	0.126322
1366	Feb-13-2019 03:53:05	15.1511	-61.4265	1	0	3			-2168	3.17671	11295.1	0	9607.26	8883.9	-0.092	0.046	0.031	0.0373	1.9		Dominica	Dominica	0.138249
1367	Feb-13-2019 03:58:05	15.1585	-61.4305	1	0	3			-2129	2.60012	12160.1	0	9745.16	8596.63	-0.092	0.046	0.031	0.0373	1.9		Dominica	Dominica	0.138249
1368	Feb-13-2019 04:03:05	15.1661	-61.4327	1	0	3			-2109	2.07724	13025.5	0	10049.6	8215.9	-0.092	0.046	0.031	0.0373	1.9		Dominica	Dominica	0.138249
1369	Feb-13-2019 04:08:05	15.1733	-61.4329	1	0	3			-2105	3.15067	13821.4	0	10513.6	7741.26	-0.092	0.046	0.031	0.0373	1.9		Dominica	Dominica	0.138249
1370	Feb-13-2019 04:13:05	15.1806	-61.4328	1	0	3			-2072	5.49561	14613.2	0	10993.9	7283.82	-0.092	0.046	0.031	0.0373	1.9		Dominica	Dominica	0.138249
1371	Feb-13-2019 04:18:05	15.1881	-61.4333	1	0	3			-2038	5.07311	15446.9	0	11442	6920.08	-0.092	0.046	0.031	0.0373	1.9		Dominica	Dominica	0.137843
1372	Feb-13-2019 04:23:05	15.1951	-61.4331	1	0	3			-1985	5.64314	16217.7	0	11928.5	6552	-0.092	0.046	0.031	0.0373	1.9		Dominica	Dominica	0.137843
1373	Feb-13-2019 04:28:05	15.2021	-61.4317	1	0	3			-1941	3.1938	16958.3	0	12508.2	6115.3	-0.092	0.046	0.031	0.0373	1.9		Dominica	Dominica	0.137843
1374	Feb-13-2019 04:33:05	15.2077	-61.4324	1	0	3			-1939	2.3727	17580.8	0	12813.6	5983.05	-0.092	0.046	0.031	0.0373	1.9		Dominica	Dominica	0.137843
1375	Feb-13-2019 04:38:05	15.2133	-61.4318	1	0	3			-1842	11.6919	18164.8	0	13232.7	5746.48	-0.092	0.046	0.031	0.0373	1.9		Dominica	Dominica	0.137843
1376	Feb-13-2019 04:43:05	15.2169	-61.4291	1	0	3			-1706	13.6969	17927.7	0	13703.2	5371.73	-0.092	0.046	0.031	0.0373	1.9		Dominica	Dominica	0.137843
1377	Feb-13-2019 04:48:05	15.221	-61.4268	1	0	3			-1612	10.9324	17642.2	0	14174.9	5025.07	-0.092	0.046	0.031	0.0373	1.9		Dominica	Dominica	0.137843
1378	Feb-13-2019 04:53:05	15.2245	-61.4253	1	0	3			-1612	10.9324	17382.5	0	14532.5	4798.11	-0.092	0.046	0.031	0.0373	1.9		Dominica	Dominica	0.137843
1379	Feb-13-2019 04:58:05	15.2276	-61.4241	1	0	3			-1498	10.2808	17139.9	0	14840.6	4617.66	-0.092	0.046	0.031	0.0373	1.9		Dominica	Dominica	0.15454
1380	Feb-13-2019 05:03:05	15.2309	-61.4232	1	0	3			-1447	8.96717	16872.1	0	15134.4	4473.86	-0.092	0.046	0.031	0.0373	1.9		Dominica	Dominica	0.15454
1381	Feb-13-2019 05:08:05	15.2333	-61.4235	1	0	3			-1447	8.96717	16624.3	0	15269.9	4473.79	-0.092	0.046	0.031	0.0373	1.9		Dominica	Dominica	0.15454
1382	Feb-13-2019 05:13:05	15.2364	-61.423	1	0	3			-1423	8.83982	16362.9	0	15511.2	4388.32	-0.092	0.046	0.031	0.0373	1.9		Dominica	Dominica	0.15454
1383	Feb-13-2019 05:18:05	15.2386	-61.4228	1	0	3			-1378	8.82988	16166.6	0	15673.2	4347.12	-0.092	0.046	0.031	0.0373	1.9		Dominica	Dominica	0.15454
1384	Feb-13-2019 05:23:05	15.2427	-61.4239	1	0	3			-1345	8.20747	15713.4	0	15839.8	4429.67	-0.092	0.046	0.031	0.0373	1.9		Dominica	Dominica	0.15454
1385	Feb-13-2019 05:28:05	15.2457	-61.4241	1	0	3			-1345	8.20747	15423.3	0	15966.1	4435.37	-0.092	0.046	0.031	0.0373	1.9		Dominica	Dominica	0.15454
1386	Feb-13-2019 05:33:05	15.2484	-61.4239	1	0	3			-1305	8.21854	15183.4	0	16118.9	4398.2	-0.092	0.046	0.031	0.0373	1.9		Dominica	Dominica	0.15454
1387	Feb-13-2019 05:38:05	15.2506	-61.4237	1	0	3			-1264	8.01364	14991	0	16248.3	4362.45	-0.097	0.023	0.0281	0.0313	1.9		Dominica	Dominica	0.15454
1388	Feb-13-2019 05:43:05	15.2538	-61.4224	1	0	3			-1264	8.01364	14770.3	0	16533.2	4203.84	-0.097	0.023	0.0281	0.0313	1.9		Dominica	Dominica	0.15454
1389	Feb-13-2019 05:48:05	15.2569	-61.4188	1	0	3			-1174	8.02715	14716.3	0	17032.4	3797.75	-0.097	0.023	0.0281	0.0313	1.9		Dominica	Dominica	0.15454
1390	Feb-13-2019 05:53:05	15.2598	-61.4169	1	0	3			-1147	8.0488	14586	0	17366.1	3567.3	-0.097	0.023	0.0281	0.0313	1.9		Dominica	Dominica	0.15454
1391	Feb-13-2019 05:58:05	15.2626	-61.4158	1	0	3			-1057	8.50659	14416.2	0	17606.8	3424.94	-0.097	0.023	0.0281	0.0313	1.9		Dominica	Dominica	0.15463
1392	Feb-13-2019 06:03:05	15.2655	-61.416	1	0	3			-1057	8.50659	14146.1	0	17729	3421.45	-0.097	0.023	0.0281	0.0313	1.9		Dominica	Dominica	0.15463
1393	Feb-13-2019 06:08:05	15.2675	-61.4155	1	0	3			-1036	8.95901	14009.4	0	17887.6	3329.44	-0.097	0.023	0.0281	0.0313	1.9		Dominica	Dominica	0.15463
1394	Feb-13-2019 06:13:05	15.2683	-61.4158	1	0	3			-1036	8.95901	13920.2	0	17901.3	3345.92	-0.097	0.023	0.0281	0.0313	1.9		Dominica	Dominica	0.15463
1395	Feb-13-2019 06:18:05	15.2692	-61.4162	1	0	3			-1036	8.95901	13822.1	0	17902.4	3374.87	-0.097	0.023	0.0281	0.0313	1.9		Dominica	Dominica	0.15463
1396	Feb-13-2019 06:23:05	15.2698	-61.4151	1	0	3			-1036	8.95901	13843.9	0	18041.8	3243.77	-0.097	0.023	0.0281	0.0313	1.9		Dominica	Dominica	0.15463
1397	Feb-13-2019 06:28:05	15.2709	-61.4149	1	0	3			-1002	10.1345	13765.4	0	18113.7	3201.31	-0.097	0.023	0.0281	0.0313	1.9		Dominica	Dominica	0.15463
1398	Feb-13-2019 06:33:05	15.2712	-61.4155	1	0	3			-1002	10.1345	13701.3	0	18067.2	3259.64	-0.097	0.023	0.0281	0.0313	1.9		Dominica	Dominica	0.15463
1399	Feb-13-2019 06:38:05	15.2717	-61.4162	1	0	3			-1002	10.1345	13605.3	0	18023.7	3323.04	-0.097	0.023	0.0281	0.0313	1.9		Dominica	Dominica	0.15463
1400	Feb-13-2019 06:43:05	15.2724	-61.4172	1	0	3			-1071	9.44339	13475.4	0	17963.8	3405.13	-0.097	0.023	0.0281	0.0313	1.9		Dominica	Dominica	0.15463
1401	Feb-13-2019 06:48:05	15.273	-61.4181	1	0	3			-1071	9.44339	13360.9	0	17908.5	3469.02	-0.097	0.023	0.0281	0.0313	1.9		Dominica	Dominica	0.15463
1402	Feb-13-2019 06:53:05	15.2749	-61.4126	1	0	3			-1002	10.1345	13587.4	0	18531.3	2845.84	-0.097	0.023	0.0281	0.0313	1.9		Dominica	Dominica	0.15463
1403	Feb-13-2019 06:58:05	15.2768	-61.4059	1	0	3			-799	12.4046	13930.9	0	19266.3	2098.58	-0.097	0.023	0.0281	0.0313	1.9		Dominica	Dominica	0.15463
1404	Feb-13-2019 07:03:05	15.2785	-61.3993	1	0	3			-634	13.6441	14298.1	0	19985.3	1366.78	-0.097	0.023	0.0281	0.0313	1.9		Dominica	Dominica	0.15463
1405	Feb-13-2019 07:08:05	15.28	-61.3929	1	0	3			-465	14.6966	14690.1	0	20671	664.754	-0.097	0.023	0.0281	0.0313	1.9		Dominica	Dominica	0.15463
1406	Feb-13-2019 07:13:05	15.2818	-61.387	1	0	3			-329	12.7296	15038.7	544.628	21333.5	0	-0.097	0.023	0.0281	0.0313	1.9		Dominica	Dominica	0.184614
1407	Feb-13-2019 07:18:05	15.2841	-61.3808	1	0	3			-203	13.3834	15397.3	1227.02	22033.6	0	-0.097	0.023	0.0281	0.0313	1.9		Dominica	Dominica	0.184614
1408	Feb-13-2019 07:23:05	15.2855	-61.3765	1	0	3			-122	15.7775	15664.6	1701.55	22518	380.55	-0.097	0.023	0.0281	0.0313	1.9		Dominica	Dominica	0.184614
1409	Feb-13-2019 07:28:05	15.2856	-61.3766	1	0	3			-122	15.7775	15655.6	1694.96	22514.1	376.205	-0.097	0.023	0.0281	0.0313	1.9		Dominica	Dominica	0.184614
1410	Feb-13-2019 07:33:05	15.2855	-61.3766	1	0	3			-122	15.7775	15657.9	1688.48	22504.3	366.819	-0.097	0.023	0.0281	0.0313	1.9		Dominica	Dominica	0.184614
1411	Feb-13-2019 07:38:05	15.2855	-61.3766	1	0	3			-122	15.7775	15656.8	1688.67	22505.2	367.58	-0.097	0.023	0.0281	0.0313	1.9		Dominica	Dominica	0.184614
1412	Feb-13-2019 07:43:05	15.2855	-61.3766	1	0	3			-122	15.7775	15658.2	1690.49	22506.8	369.25	-0.097	0.023	0.0281	0.0313	1.9		Dominica	Dominica	0.184614
1413	Feb-13-2019 07:48:05	15.2855	-61.3766	1	0	3			-122	15.7775	15658.2	1690.49	22506.8	369.25	-0.097	0.023	0.0281	0.0313	1.9		Dominica	Dominica	0.184614
1414	Feb-13-2019 07:53:05	15.2855	-61.3766	1	0	3			-122	15.7775	15656	1690.86	22508.5	370.726	-0.097	0.023	0.0281	0.0313	1.9		Dominica	Dominica	0.184614
1415	Feb-13-2019 07:58:05	15.2855	-61.3766	1	0	3			-122	15.7775	15656.8	1688.67	22505.2	367.58	-0.097	0.023	0.0281	0.0313	1.9		Dominica	Dominica	0.184614
1416	Feb-13-2019 08:03:05	15.2855	-61.3766	1	0	3			-122	15.7775	15656	1690.86	22508.5	370.726	-0.097	0.023	0.0281	0.0313	1.9		Dominica	Dominica	0.184614
1417	Feb-13-2019 08:08:05	15.2855	-61.3766	1	0	3			-122	15.7775	15658.2	1690.49	22506.8	369.25	-0.097	0.023	0.0281	0.0313	1.9		Dominica	Dominica	0.184614
1418	Feb-13-2019 08:13:05	15.2855	-61.3766	1	0	3			-122	15.7775	15657.5	1692.68	22510.1	372.396	-0.097	0.023	0.0281	0.0313	1.9		Dominica	Dominica	0.184614
1419	Feb-13-2019 08:18:05	15.2855	-61.3767	1	0	3			-122	15.7775	15656.5	1686.77	22502.8	365.248	-0.097	0.023	0.0281	0.0313	1.9		Dominica	Dominica	0.184614
1420	Feb-13-2019 08:23:05	15.2856	-61.3766	1	0	3			-122	15.7775	15654.9	1691.06	22509.3	371.487	-0.097	0.023	0.0281	0.0313	1.9		Dominica	Dominica	0.184614
1421	Feb-13-2019 08:28:05	15.2856	-61.3766	1	0	3			-122	15.7775	15658.2	1696.58	22514.9	377.114	-0.097	0.023	0.0281	0.0313	1.9		Dominica	Dominica	0.184614
1422	Feb-13-2019 08:33:05	15.2856	-61.3766	1	0	3			-122	15.7775	15656.4	1692.87	22510.9	373.157	-0.097	0.023	0.0281	0.0313	1.9		Dominica	Dominica	0.184614
1423	Feb-13-2019 08:38:05	15.2856	-61.3766	1	0	3			-122	15.7775	15656.4	1692.87	22510.9	373.157	-0.097	0.023	0.0281	0.0313	1.9		Dominica	Dominica	0.184614
1424	Feb-13-2019 08:43:05	15.2856	-61.3766	1	0	3			-122	15.7775	15655.3	1693.06	22511.7	373.873	-0.097	0.023	0.0281	0.0313	1.9		Dominica	Dominica	0.184614
1425	Feb-13-2019 08:48:05	15.2855	-61.3766	1	0	3			-122	15.7775	15657.2	1690.67	22507.6	369.966	-0.097	0.023	0.0281	0.0313	1.9		Dominica	Dominica	0.184614
1426	Feb-13-2019 08:53:05	15.2855	-61.3766	1	0	3			-122	15.7775	15657.2	1690.67	22507.6	369.966	-0.097	0.023	0.0281	0.0313	1.9		Dominica	Dominica	0.184614
1427	Feb-13-2019 08:58:05	15.2856	-61.3766	1	0	3			-122	15.7775	15656.4	1692.87	22510.9	373.157	-0.097	0.023	0.0281	0.0313	1.9		Dominica	Dominica	0.184614
1428	Feb-13-2019 09:03:05	15.2856	-61.3766	1	0	3			-122	15.7775	15654.2	1693.25	22512.6	374.633	-0.097	0.023	0.0281	0.0313	1.9		Dominica	Dominica	0.184614
1429	Feb-13-2019 09:08:05	15.2855	-61.3766	1	0	3			-122	15.7775	15656	1690.86	22508.5	370.726	-0.097	0.023	0.0281	0.0313	1.9		Dominica	Dominica	0.184614
1430	Feb-13-2019 09:13:05	15.2856	-61.3766	1	0	3			-122	15.7775	15654.9	1697.16	22517.4	379.351	-0.097	0.023	0.0281	0.0313	1.9		Dominica	Dominica	0.184614
1431	Feb-13-2019 09:18:05	15.2855	-61.3766	1	0	3			-122	15.7775	15656	1690.86	22508.5	370.726	-0.097	0.023	0.0281	0.0313	1.9		Dominica	Dominica	0.184614
1432	Feb-13-2019 09:23:05	15.2856	-61.3766	1	0	3			-122	15.7775	15654.9	1691.06	22509.3	371.487	-0.097	0.023	0.0281	0.0313	1.9		Dominica	Dominica	0.184614
1433	Feb-13-2019 09:28:05	15.2856	-61.3766	1	0	3			-122	15.7775	15653.9	1691.24	22510.1	372.203	-0.097	0.023	0.0281	0.0313	1.9		Dominica	Dominica	0.184614
1434	Feb-13-2019 09:33:05	15.2855	-61.3766	1	0	3			-122	15.7775	15657.2	1690.67	22507.6	369.966	-0.097	0.023	0.0281	0.0313	1.9		Dominica	Dominica	0.184614
1435	Feb-13-2019 09:38:05	15.2855	-61.3766	1	0	3			-122	15.7775	15660.1	1688.1	22502.7	365.343	-0.097	0.023	0.0281	0.0313	1.9		Dominica	Dominica	0.184614
1436	Feb-13-2019 09:43:05	15.2856	-61.3766	1	0	3			-122	15.7775	15655.9	1696.97	22516.6	378.636	-0.097	0.023	0.0281	0.0313	1.9		Dominica	Dominica	0.184614
1437	Feb-13-2019 09:48:05	15.2855	-61.3766	1	0	3			-122	15.7775	15659	1688.28	22503.5	366.059	-0.097	0.023	0.0281	0.0313	1.9		Dominica	Dominica	0.184614
1438	Feb-13-2019 09:53:05	15.2855	-61.3766	1	0	3			-122	15.7775	15656	1690.86	22508.5	370.726	-0.097	0.023	0.0281	0.0313	1.9		Dominica	Dominica	0.184614
1439	Feb-13-2019 09:58:05	15.2856	-61.3766	1	0	3			-122	15.7775	15655.3	1693.06	22511.7	373.873	-0.097	0.023	0.0281	0.0313	1.9		Dominica	Dominica	0.184614
1440	Feb-13-2019 10:03:05	15.2856	-61.3766	1	0	3			-122	15.7775	15653.9	1691.24	22510.1	372.203	-0.097	0.023	0.0281	0.0313	1.9		Dominica	Dominica	0.184614
1441	Feb-13-2019 10:08:05	15.2855	-61.3766	1	0	3			-122	15.7775	15657.2	1690.67	22507.6	369.966	-0.097	0.023	0.0281	0.0313	1.9		Dominica	Dominica	0.184614
1442	Feb-13-2019 10:13:05	15.2855	-61.3766	1	0	3			-122	15.7775	15661.9	1691.91	22506.7	369.399	-0.097	0.023	0.0281	0.0313	1.9		Dominica	Dominica	0.184614
1443	Feb-13-2019 10:18:05	15.2855	-61.3766	1	0	3			-122	15.7775	15657.2	1690.67	22507.6	369.966	-0.097	0.023	0.0281	0.0313	1.9		Dominica	Dominica	0.184614
1444	Feb-13-2019 10:23:05	15.2855	-61.3766	1	0	3			-122	15.7775	15656	1690.86	22508.5	370.726	-0.097	0.023	0.0281	0.0313	1.9		Dominica	Dominica	0.184614
1445	Feb-13-2019 10:28:05	15.2855	-61.3766	1	0	3			-122	15.7775	15656	1690.86	22508.5	370.726	-0.097	0.023	0.0281	0.0313	1.9		Dominica	Dominica	0.184614
1446	Feb-13-2019 10:33:05	15.2855	-61.3766	1	0	3			-122	15.7775	15658.6	1692.49	22509.2	371.636	-0.097	0.023	0.0281	0.0313	1.9		Dominica	Dominica	0.184614
1447	Feb-13-2019 10:38:05	15.2855	-61.3766	1	0	3			-122	15.7775	15660.5	1690.1	22505.1	367.729	-0.097	0.023	0.0281	0.0313	1.9		Dominica	Dominica	0.184614
1448	Feb-13-2019 10:43:05	15.2856	-61.3766	1	0	3			-122	15.7775	15656.4	1692.87	22510.9	373.157	-0.097	0.023	0.0281	0.0313	1.9		Dominica	Dominica	0.184614
1449	Feb-13-2019 10:48:05	15.2856	-61.3766	1	0	3			-122	15.7775	15654.4	1695.16	22515	376.966	-0.097	0.023	0.0281	0.0313	1.9		Dominica	Dominica	0.184614
1450	Feb-13-2019 10:53:05	15.2856	-61.3766	1	0	3			-122	15.7775	15656.4	1692.87	22510.9	373.157	-0.097	0.023	0.0281	0.0313	1.9		Dominica	Dominica	0.184614
1451	Feb-13-2019 10:58:05	15.2856	-61.3766	1	0	3			-122	15.7775	15655.3	1693.06	22511.7	373.873	-0.097	0.023	0.0281	0.0313	1.9		Dominica	Dominica	0.184614
1452	Feb-13-2019 11:03:05	15.2854	-61.3766	1	0	3			-122	15.7775	15666	1689.15	22500.9	364.016	-0.097	0.023	0.0281	0.0313	1.9		Dominica	Dominica	0.184614
1453	Feb-13-2019 11:08:05	15.2855	-61.3766	1	0	3			-122	15.7775	15657.2	1690.67	22507.6	369.966	-0.097	0.023	0.0281	0.0313	1.9		Dominica	Dominica	0.184614
1454	Feb-13-2019 11:13:05	15.2854	-61.3766	1	0	3			-122	15.7775	15668.6	1690.77	22501.7	364.925	-0.097	0.023	0.0281	0.0313	1.9		Dominica	Dominica	0.184614
1455	Feb-13-2019 11:18:05	15.2843	-61.3777	1	0	3			-122	15.7775	15641.4	1561.63	22345.5	211.411	-0.097	0.023	0.0281	0.0313	1.9		Dominica	Dominica	0.184614
1456	Feb-13-2019 11:23:05	15.2853	-61.3843	1	0	3			-236	12.9086	15021.8	874.47	21767.3	0	-0.097	0.023	0.0281	0.0313	1.9		Dominica	Dominica	0.184614
1457	Feb-13-2019 11:28:05	15.2869	-61.3894	1	0	3			-296	13.0121	14474.3	337.455	21350.2	27.3298	-0.097	0.023	0.0281	0.0313	1.9		Dominica	Dominica	0.15463
1458	Feb-13-2019 11:33:05	15.2876	-61.395	1	0	3			-296	12.031	13967.1	0	20858.7	505.699	-0.097	0.023	0.0281	0.0313	1.9		Dominica	Dominica	0.15463
1459	Feb-13-2019 11:38:05	15.2887	-61.4004	1	0	3			-525	14.4503	13451	0	20390	933.556	-0.097	0.023	0.0281	0.0313	1.9		Dominica	Dominica	0.15463
1460	Feb-13-2019 11:43:05	15.2889	-61.4043	1	0	3			-625	13.5072	13123.4	0	20025.6	1264.62	-0.097	0.023	0.0281	0.0313	1.9		Dominica	Dominica	0.15463
1461	Feb-13-2019 11:48:05	15.292	-61.4111	1	0	3			-676	12.0164	12349.2	0	19527.4	1651.5	-0.097	0.023	0.0281	0.0313	1.9		Dominica	Dominica	0.15463
1462	Feb-13-2019 11:53:05	15.2966	-61.4177	1	0	3			-824	10.2466	11484.4	0	19133.1	1916.98	-0.097	0.023	0.0281	0.0313	1.9		Dominica	Dominica	0.15463
1463	Feb-13-2019 11:58:05	15.3013	-61.4238	1	0	3			-879	9.90943	10648.9	0	18708.7	2178.76	-0.097	0.023	0.0281	0.0313	1.9		Dominica	Dominica	0.171227
1464	Feb-13-2019 12:03:05	15.3059	-61.4304	1	0	3			-1006	9.49778	9795.22	0	18129.4	2555.44	-0.097	0.023	0.0281	0.0313	1.9		Dominica	Dominica	0.134526
1465	Feb-13-2019 12:08:05	15.3096	-61.4376	1	0	3			-1136	8.24286	8958.75	0	17464.1	3112.72	-0.097	0.023	0.0281	0.0313	1.9		Dominica	Dominica	0.134526
1466	Feb-13-2019 12:13:05	15.3129	-61.4446	1	0	3			-1182	7.32858	8170.71	0	16804.9	3731.31	-0.097	0.023	0.0281	0.0313	1.9		Dominica	Dominica	0.134526
1467	Feb-13-2019 12:18:05	15.3159	-61.4511	1	0	3			-1293	6.95044	7452.47	0	16193.4	4344.47	-0.097	0.023	0.0281	0.0313	1.9		Dominica	Dominica	0.134526
1468	Feb-13-2019 12:23:05	15.3194	-61.4576	1	0	3			-1319	7.74531	6705.71	0	15589.8	4982.33	-0.097	0.023	0.0281	0.0313	1.9		Dominica	Dominica	0.134526
1469	Feb-13-2019 12:28:05	15.3219	-61.4606	1	0	3			-1355	7.81687	6277.86	0	15337	5267.09	-0.097	0.023	0.0281	0.0313	1.9		Dominica	Dominica	0.134526
1470	Feb-13-2019 12:33:05	15.3248	-61.4631	1	1	4	7	EC1	-1422	8.58387	5865.41	0	15139.9	5499.55	-0.097	0.023	0.0281	0.0313	1.9		Dominica	Dominica	0.122354
1471	Feb-13-2019 12:38:05	15.3279	-61.466	1	1	4	7	EC1	-1432	7.7435	5398.8	0	14916.7	5626.56	-0.097	0.023	0.0281	0.0313	1.9		Dominica	Dominica	0.122354
1472	Feb-13-2019 12:43:05	15.3327	-61.4692	1	1	4	7	EC1	-1479	5.79804	4776.1	0	14691.9	5642.1	-0.097	0.023	0.0281	0.0313	1.9		Dominica	Dominica	0.122354
1473	Feb-13-2019 12:48:05	15.332	-61.4729	1	1	4	7	EC1	-1523	5.61901	4593.41	0	14289.9	6022.78	-0.097	0.023	0.0281	0.0313	1.9		Dominica	Dominica	0.122354
1474	Feb-13-2019 12:53:05	15.3295	-61.4763	1	1	4	7	EC1	-1585	6.25317	4590.02	0	13868.9	6479.23	-0.097	0.023	0.0281	0.0313	1.9		Dominica	Dominica	0.122354
1475	Feb-13-2019 12:58:05	15.3273	-61.4793	1	1	4	7	EC1	-1639	5.1823	4622.56	0	13505.1	6878.08	-0.097	0.023	0.0281	0.0313	1.9		Dominica	Dominica	0.122354
1476	Feb-13-2019 13:03:05	15.3247	-61.4826	1	1	4	7	EC1	-1641	6.0076	4699.13	0	13102	7325.58	-0.097	0.023	0.0281	0.0313	1.9		Dominica	Dominica	0.122354
1477	Feb-13-2019 13:08:05	15.3219	-61.4858	1	1	4	7	EC1	-1690	5.11986	4817.04	0	12702.3	7775.43	-0.097	0.023	0.0281	0.0313	1.9		Dominica	Dominica	0.122354
1478	Feb-13-2019 13:13:05	15.3194	-61.4891	1	1	4	7	EC1	-1738	5.14551	4918.53	0	12288.4	8227.86	-0.097	0.023	0.0281	0.0313	1.9		Dominica	Dominica	0.122354
1479	Feb-13-2019 13:18:05	15.3167	-61.493	1	1	4	7	EC1	-1783	4.69072	5047.47	0	11812.6	8744.03	-0.097	0.023	0.0281	0.0313	1.9		Dominica	Dominica	0.122354
1480	Feb-13-2019 13:23:05	15.3137	-61.4968	1	1	4	7	EC1	-1817	5.2157	5241.05	462.232	11345.1	9236.84	-0.097	0.023	0.0281	0.0313	1.9		Dominica	Dominica	0.122354
1481	Feb-13-2019 13:28:05	15.311	-61.5005	1	1	4	7	EC1	-1849	4.42728	5425.51	911.152	10899.3	9665.44	-0.093	0.003	0.0355	0.0322	1.9		Dominica	Dominica	0.121413
1482	Feb-13-2019 13:33:05	15.308	-61.5014	1	1	4	7	EC1	-1848	3.89507	5717.28	1017.84	10729.5	9816.39	-0.093	0.003	0.0355	0.0322	1.9		Dominica	Dominica	0.121413
1483	Feb-13-2019 13:38:05	15.3027	-61.5014	1	1	4	7	EC1	-1867	3.11774	6287.58	1016.12	10601.7	9933.7	-0.093	0.003	0.0355	0.0322	1.9		Dominica	Dominica	0.121413
1484	Feb-13-2019 13:43:05	15.2953	-61.5013	1	1	4	7	EC1	-1926	4.2862	7088.29	995.235	10442.2	10111.5	-0.093	0.003	0.0355	0.0322	1.9		Dominica	Dominica	0.126951
1485	Feb-13-2019 13:48:05	15.2912	-61.5003	1	1	4	7	EC1	-1951	4.12977	7563.25	885.122	10447.6	10145.1	-0.093	0.003	0.0355	0.0322	1.9		Dominica	Dominica	0.126951
1486	Feb-13-2019 13:53:05	15.2872	-61.496	1	1	4	7	EC1	-1925	4.43206	8086.81	426.115	10800.2	9856.89	-0.097	0.023	0.0281	0.0313	1.9		Dominica	Dominica	0.128306
1487	Feb-13-2019 13:58:05	15.2842	-61.4928	1	1	4	7	EC1	-1888	5.19707	8500.52	84.0637	11059	9663.08	-0.097	0.023	0.0281	0.0313	1.9		Dominica	Dominica	0.128306
1488	Feb-13-2019 14:03:05	15.2836	-61.4922	1	1	4	7	EC1	-1888	5.19707	8578.71	13.8802	11113.6	9622.93	-0.097	0.023	0.0281	0.0313	1.9		Dominica	Dominica	0.128306
1489	Feb-13-2019 14:08:05	15.2791	-61.4874	1	1	4	7	EC1	-1804	5.50091	9193.23	0	11507.5	9361.09	-0.097	0.023	0.0281	0.0313	1.9		Dominica	Dominica	0.128306
1490	Feb-13-2019 14:13:05	15.2732	-61.484	1	1	4	7	EC1	-1842	5.50194	9924.2	0	11605.1	9337.19	-0.097	0.023	0.0281	0.0313	1.9		Dominica	Dominica	0.128306
1491	Feb-13-2019 14:18:05	15.2709	-61.4813	1	1	4	7	EC1	-1806	4.97026	10250.7	0	11753.2	9203.21	-0.097	0.023	0.0281	0.0313	1.9		Dominica	Dominica	0.128306
1492	Feb-13-2019 14:23:05	15.2683	-61.4764	1	1	4	7	EC1	-1772	5.36285	10692.3	0	12088.1	8907.2	-0.097	0.023	0.0281	0.0313	1.9		Dominica	Dominica	0.128306
1493	Feb-13-2019 14:28:05	15.2617	-61.4756	1	1	4	7	EC1	-1801	5.01482	11415.5	0	11835.4	9233.37	-0.097	0.023	0.0281	0.0313	1.9		Dominica	Dominica	0.130383
1494	Feb-13-2019 14:33:05	15.2591	-61.4764	1	1	4	7	EC1	-1801	5.01482	11664	0	11626.8	9467.95	-0.097	0.023	0.0281	0.0313	1.9		Dominica	Dominica	0.130383
1495	Feb-13-2019 14:38:05	15.2604	-61.4769	1	1	4	7	EC1	-1801	5.01482	11508.2	0	11649	9426.52	-0.097	0.023	0.0281	0.0313	1.9		Dominica	Dominica	0.130383
1496	Feb-13-2019 14:43:05	15.2618	-61.4772	1	1	4	7	EC1	-1801	5.01482	11350.5	0	11688.8	9368.25	-0.097	0.023	0.0281	0.0313	1.9		Dominica	Dominica	0.130383
1497	Feb-13-2019 14:48:05	15.2627	-61.4772	1	1	4	7	EC1	-1785	5.19711	11253.6	0	11738.7	9307.65	-0.097	0.023	0.0281	0.0313	1.9		Dominica	Dominica	0.128306
1498	Feb-13-2019 14:53:05	15.2585	-61.4781	1	1	4	7	EC1	-1801	5.01482	11668.6	0	11431.5	9658.04	-0.097	0.023	0.0281	0.0313	1.9		Dominica	Dominica	0.130383
1499	Feb-13-2019 14:58:05	15.254	-61.4783	1	1	4	7	EC1	-1827	4.53786	12130.8	0	11194.2	9953.66	-0.097	0.023	0.0281	0.0313	1.9		Dominica	Dominica	0.130383
1500	Feb-13-2019 15:03:05	15.2502	-61.479	1	1	4	7	EC1	-1827	4.53786	12517.3	0	10936.6	10260.6	-0.097	0.023	0.0281	0.0313	1.9		Dominica	Dominica	0.130383
1501	Feb-13-2019 15:08:05	15.248	-61.4823	1	1	4	7	EC1	-1874	4.28282	12660.2	0	10504.6	10662.1	-0.092	0.046	0.031	0.0373	1.9		Dominica	Dominica	0.130383
1502	Feb-13-2019 15:13:05	15.2464	-61.4878	1	1	4	7	EC1	-1920	3.4123	12605	0	9901.72	11260.3	-0.092	0.046	0.031	0.0373	1.9		Dominica	Dominica	0.130383
1503	Feb-13-2019 15:18:05	15.2452	-61.4939	1	1	4	7	EC1	-1970	3.87285	12006.1	0	9252.53	11891.7	-0.092	0.046	0.031	0.0373	1.9		Dominica	Dominica	0.130383
1504	Feb-13-2019 15:23:05	15.2474	-61.499	1	1	4	7	EC1	-1987	3.7177	11408.3	0	8873.65	12205.6	-0.092	0.046	0.031	0.0373	1.9		Dominica	Dominica	0.130383
1505	Feb-13-2019 15:28:05	15.2465	-61.5011	1	1	4	7	EC1	-2013	3.3414	11222.9	184.371	8632.21	12443.9	-0.103	0.036	0.0343	0.0353	1.9		Dominica	Dominica	0.127932
1506	Feb-13-2019 15:33:05	15.2452	-61.504	1	1	4	7	EC1	-2016	3.30664	10960	517.209	8284.52	12787.1	-0.103	0.036	0.0343	0.0353	1.9		Dominica	Dominica	0.127932
1507	Feb-13-2019 15:38:05	15.2439	-61.5071	1	1	4	7	EC1	-2044	3.05834	10687.9	863.989	7924.9	13141.2	-0.103	0.036	0.0343	0.0353	1.9		Dominica	Dominica	0.127932
1508	Feb-13-2019 15:43:05	15.2434	-61.5107	1	1	4	7	EC1	-2068	2.83358	10341.4	1250.63	7559.94	13489.3	-0.103	0.036	0.0343	0.0353	1.9		Dominica	Dominica	0.127932
1509	Feb-13-2019 15:48:05	15.2418	-61.5129	1	1	4	7	EC1	-2092	2.86745	10180.9	1505.21	7268.92	13785	-0.103	0.036	0.0343	0.0353	1.9		Dominica	Dominica	0.127932
1510	Feb-13-2019 15:53:05	15.2407	-61.5151	1	1	4	7	EC1	-2088	2.89656	10002.9	1754.07	7002.96	14049.9	-0.103	0.036	0.0343	0.0353	1.9		Dominica	Dominica	0.127932
1511	Feb-13-2019 15:58:05	15.2404	-61.5175	1	1	4	7	EC1	-2111	2.85768	9767.37	2018.89	6754.95	14287	-0.103	0.036	0.0343	0.0353	1.9		Dominica	Dominica	0.127932
1512	Feb-13-2019 16:03:05	15.2414	-61.5181	1	1	4	7	EC1	-2111	2.85768	9665.7	2067.78	6750.14	14279.2	-0.103	0.036	0.0343	0.0353	1.9		Dominica	Dominica	0.127932
1513	Feb-13-2019 16:08:05	15.2408	-61.5188	1	1	4	7	EC1	-2111	2.85768	9621.15	2151.65	6650.51	14381.1	-0.103	0.036	0.0343	0.0353	1.9		Dominica	Dominica	0.127932
1514	Feb-13-2019 16:13:05	15.2405	-61.5218	1	1	4	7	EC1	-2136	2.58499	9337.97	2472.15	6350.57	14669.9	-0.103	0.036	0.0343	0.0353	1.9		Dominica	Dominica	0.127932
1515	Feb-13-2019 16:18:05	15.2425	-61.5272	1	1	4	7	EC1	-2154	2.53614	8711.76	3021.68	5932.99	15047.6	-0.103	0.036	0.0343	0.0353	1.9		Dominica	Dominica	0.127932
1516	Feb-13-2019 16:23:05	15.2434	-61.5323	1	1	4	7	EC1	-2173	2.14694	8167.85	3381.98	5493.07	15467	-0.103	0.036	0.0343	0.0353	1.9		Dominica	Dominica	0.127932
1517	Feb-13-2019 16:28:05	15.2447	-61.5355	1	1	4	7	EC1	-2189	1.98737	7794.58	3557.29	5242.03	15707.2	-0.103	0.036	0.0343	0.0353	1.9		Dominica	Dominica	0.127932
1518	Feb-13-2019 16:33:05	15.2455	-61.5379	1	1	4	7	EC1	-2207	1.99026	7524.97	3705.47	5063.76	15878.3	-0.103	0.036	0.0343	0.0353	1.9		Dominica	Dominica	0.12788
1519	Feb-13-2019 16:38:25	15.2474	-61.5412	1	1	4	7	EC1	-2202	2.2599	7113.11	4001.25	4836.55	16097.1	-0.103	0.036	0.0343	0.0353	1.9		Dominica	Dominica	0.12788
1520	Feb-13-2019 16:43:25	15.2487	-61.5436	1	1	4	7	EC1	-2217	2.48624	6815.72	4224.71	4669.54	16262.8	-0.103	0.036	0.0343	0.0353	1.9		Dominica	Dominica	0.12788
1521	Feb-13-2019 16:48:25	15.2487	-61.5452	1	1	4	7	EC1	-2217	2.48624	6661.75	4280.45	4514.59	16418.1	-0.103	0.036	0.0343	0.0353	1.9		Dominica	Dominica	0.12788
1522	Feb-13-2019 16:53:25	15.2471	-61.5453	1	1	4	7	EC1	-2217	2.48624	6723.36	4124.71	4428.1	16504.3	-0.103	0.036	0.0343	0.0353	1.9		Dominica	Dominica	0.12788
1523	Feb-13-2019 16:58:25	15.2478	-61.5483	1	1	4	7	EC1	-2236	2.84964	6403.59	4329.26	4179.88	16753.3	-0.103	0.036	0.0343	0.0353	1.9		Dominica	Dominica	0.12788
1524	Feb-13-2019 17:03:25	15.2491	-61.5494	1	1	4	7	EC1	-2236	2.84964	6231.62	4513.86	4134.96	16801.1	-0.103	0.036	0.0343	0.0353	1.9		Dominica	Dominica	0.12788
1525	Feb-13-2019 17:08:25	15.2501	-61.5504	1	1	4	7	EC1	-2281	2.49536	6091.98	4665.18	4099.05	16840.9	-0.093	0.003	0.0355	0.0322	1.9		Dominica	Dominica	0.12788
1526	Feb-13-2019 17:13:25	15.2456	-61.5539	1	1	4	7	EC1	-2252	2.29145	5959.69	4440.85	3536.66	17397.2	-0.103	0.036	0.0343	0.0353	1.9		Dominica	Dominica	0.12788
1527	Feb-13-2019 17:18:25	15.2415	-61.5575	1	1	4	7	EC1	-2277	1.94831	5847.96	4330.84	2983.78	17948.5	-0.103	0.036	0.0343	0.0353	1.9		Dominica	Dominica	0.12788
1528	Feb-13-2019 17:23:25	15.241	-61.5612	1	1	4	7	EC1	-2288	2.51388	5533.09	4580.9	2603.65	18329.2	-0.103	0.036	0.0343	0.0353	1.9		Dominica	Dominica	0.12788
1529	Feb-13-2019 17:28:25	15.2399	-61.5608	1	1	4	7	EC1	-2288	2.51388	5638.29	4463.63	2579.4	18352.9	-0.103	0.036	0.0343	0.0353	1.9		Dominica	Dominica	0.12788
1530	Feb-13-2019 17:33:25	15.2417	-61.567	1	1	4	7	EC1	-2350	1.65958	4981.39	5098.45	2081.66	18856.8	-0.103	0.036	0.0343	0.0353	1.9		Dominica	Dominica	0.12788
1531	Feb-13-2019 17:38:25	15.2428	-61.5699	1	1	4	7	EC1	-2350	1.65958	4653.64	5422.26	1861.66	19084.8	-0.103	0.036	0.0343	0.0353	1.9		Dominica	Dominica	0.12788
1532	Feb-13-2019 17:43:25	15.2436	-61.5728	1	1	4	7	EC1	-2351	1.95714	4353.88	5720.1	1620.75	19333.3	-0.103	0.036	0.0343	0.0353	1.9		Dominica	Dominica	0.12788
1533	Feb-13-2019 17:48:25	15.2452	-61.5739	1	1	4	7	EC1	-2351	1.95714	4156.78	5917.73	1598.85	19363.4	-0.103	0.036	0.0343	0.0353	1.9		Dominica	Dominica	0.12788
1534	Feb-13-2019 17:53:25	15.2464	-61.5744	1	1	4	7	EC1	-2316	3.17069	4027.4	6049.77	1606.36	19359.7	-0.103	0.036	0.0343	0.0353	1.9		Dominica	Dominica	0.12788
1535	Feb-13-2019 17:58:25	15.2433	-61.5791	1	1	4	7	EC1	-2351	1.74731	3847.26	6261.69	1003.32	19961.4	-0.103	0.036	0.0343	0.0353	1.9		Dominica	Dominica	0.128209
1536	Feb-13-2019 18:03:25	15.2423	-61.5845	1	1	4	7	EC1	-2371	2.66596	3494.82	6709.1	435.445	20537.1	-0.103	0.036	0.0343	0.0353	1.9		Dominica	Dominica	0.128209
1537	Feb-13-2019 18:08:25	15.2435	-61.5863	1	1	4	7	EC1	-2371	2.66596	3271.95	6937.77	287.271	20662.3	-0.103	0.036	0.0343	0.0353	1.9		Dominica	Dominica	0.128209
1538	Feb-13-2019 18:13:25	15.2465	-61.587	1	1	4	7	EC1	-2335	3.14095	2980.21	7172.26	286.144	20600.8	-0.103	0.036	0.0343	0.0353	1.9		Dominica	Dominica	0.128209
1539	Feb-13-2019 18:18:25	15.255	-61.5856	1	1	4	7	EC1	-2308	1.92656	2498.1	7581.09	637.748	20116.7	-0.093	0.003	0.0355	0.0322	1.9		Dominica	Dominica	0.128209
1540	Feb-13-2019 18:23:25	15.2631	-61.5847	1	1	4	7	EC1	-2284	1.36614	2134.36	8095.08	917.784	19735.6	-0.093	0.003	0.0355	0.0322	1.9		Dominica	Dominica	0.124832
1541	Feb-13-2019 18:28:25	15.2709	-61.584	1	1	4	7	EC1	-2288	3.77429	1927.52	8650.86	1185.5	19396	-0.093	0.003	0.0355	0.0322	1.9		Dominica	Dominica	0.124832
1542	Feb-13-2019 18:33:25	15.2776	-61.5837	1	1	4	7	EC1	-2287	4.66857	1830.27	9197.4	1377.83	19167.8	-0.093	0.003	0.0355	0.0322	1.9		Dominica	Dominica	0.124832
1543	Feb-13-2019 18:38:25	15.2838	-61.5849	1	1	4	7	EC1	-2306	4.51279	1680.17	9633.36	1392.29	19143.5	-0.093	0.003	0.0355	0.0322	1.9		Dominica	Dominica	0.124832
1544	Feb-13-2019 18:43:25	15.2903	-61.5856	1	1	4	7	EC1	-2318	4.04799	1694.14	8988.64	1478.23	18905.1	-0.093	0.003	0.0355	0.0322	1.9		Dominica	Dominica	0.124832
1545	Feb-13-2019 18:48:25	15.2962	-61.5877	1	1	4	7	EC1	-2327	4.75252	1639.25	8434.07	1399	18844.3	-0.093	0.003	0.0355	0.0322	1.9		Dominica	Dominica	0.124832
1546	Feb-13-2019 18:53:25	15.3026	-61.5896	1	1	4	7	EC1	-2265	8.94291	1700.34	7839.27	1351.67	18766.4	-0.093	0.003	0.0355	0.0322	1.9		Dominica	Dominica	0.122221
1547	Feb-13-2019 18:58:25	15.3088	-61.5912	1	1	4	7	EC1	-2126	3.96996	1827.37	7281.97	1334.8	18681.6	-0.093	0.003	0.0355	0.0322	1.9		Dominica	Dominica	0.122221
1548	Feb-13-2019 19:03:25	15.3152	-61.5922	1	1	4	7	EC1	-2139	3.20164	2011.94	6705.04	1378.51	18555.2	-0.093	0.003	0.0355	0.0322	1.9		Dominica	Dominica	0.122221
1549	Feb-13-2019 19:08:25	15.3209	-61.5932	1	1	4	7	EC1	-2172	5.20782	2119	6217.93	1408.23	18466.2	-0.093	0.003	0.0355	0.0322	1.9		Dominica	Dominica	0.122221
1550	Feb-13-2019 19:13:25	15.3271	-61.5945	1	1	4	7	EC1	-2227	6.74412	2130.28	5734.42	1400.64	18394.4	-0.093	0.003	0.0355	0.0322	1.9		Dominica	Dominica	0.122221
1551	Feb-13-2019 19:18:25	15.3328	-61.595	1	1	4	7	EC1	-2279	4.82259	1865.49	5289.01	1451.46	18265	-0.093	0.003	0.0355	0.0322	1.9		Dominica	Dominica	0.122221
1552	Feb-13-2019 19:23:25	15.3382	-61.596	1	1	4	7	EC1	-2308	2.65878	1298.22	4912.95	1444.3	18181.6	-0.093	0.003	0.0355	0.0322	1.9		Dominica	Dominica	0.124161
1553	Feb-13-2019 19:28:25	15.3439	-61.5972	1	1	4	7	EC1	-2286	4.21288	674.216	4522	1422.49	18106.4	-0.093	0.003	0.0355	0.0322	1.9		Dominica	Dominica	0.124161
1554	Feb-13-2019 19:33:25	15.3498	-61.5976	1	1	4	7	EC1	-2245	7.7493	60.8029	4060.75	1489.96	17950.6	-0.093	0.003	0.0355	0.0322	1.9		Dominica	Dominica	0.124161
1555	Feb-13-2019 19:38:25	15.3552	-61.5978	1	1	4	7	EC1	-2170	4.19595	0	3646.69	1571.07	17790.5	-0.093	0.003	0.0355	0.0322	1.9		Dominica	Dominica	0.124161
1556	Feb-13-2019 19:43:25	15.3604	-61.5978	1	1	4	7	EC1	-2219	5.50177	0	3280.74	1667.88	17616	-0.093	0.003	0.0355	0.0322	1.9		Dominica	Dominica	0.124161
1557	Feb-13-2019 19:48:25	15.3671	-61.5975	1	1	4	7	EC1	-2319	4.46388	0	2886.04	1827.96	17338.8	-0.093	0.003	0.0355	0.0322	1.9		Dominica	Dominica	0.124161
1558	Feb-13-2019 19:53:25	15.3732	-61.5976	1	1	4	7	EC1	-2317	3.78539	0	2620.52	1927.62	17121.2	-0.093	0.003	0.0355	0.0322	1.6		Guadeloupe	Dominica	0.124161
1559	Feb-13-2019 19:58:25	15.3796	-61.598	1	1	4	7	EC1	-2274	2.96223	0	2362.44	2008.98	16909.3	-0.093	0.003	0.0355	0.0322	1.6		Guadeloupe	Dominica	0.121571
1560	Feb-13-2019 20:03:25	15.3855	-61.5984	1	1	4	7	EC1	-2258	3.08493	0	2134.59	2074.65	16723.8	-0.093	0.003	0.0355	0.0322	1.6		Guadeloupe	Dominica	0.121571
1561	Feb-13-2019 20:08:25	15.3927	-61.5982	1	1	4	7	EC1	-2210	4.01086	0	1931.95	2229.27	16427.3	-0.093	0.003	0.0355	0.0322	1.6		Guadeloupe	Dominica	0.121571
1562	Feb-13-2019 20:13:25	15.4	-61.597	1	1	4	7	EC1	-2173	1.50627	0	1825.41	2486.58	16029.3	-0.093	0.003	0.0355	0.0322	1.6		Guadeloupe	Dominica	0.121571
1563	Feb-13-2019 20:18:25	15.4061	-61.5962	1	1	4	7	EC1	-2201	2.93272	177.926	1937.46	2686.01	15700.1	-0.093	0.003	0.0355	0.0322	1.6		Guadeloupe	Dominica	0.121571
1564	Feb-13-2019 20:23:25	15.4131	-61.5945	1	1	4	7	EC1	-2159	3.23481	924.294	2089.74	3000.01	15215.6	-0.093	0.003	0.0355	0.0322	1.6		Guadeloupe	Dominica	0.120261
1565	Feb-13-2019 20:28:25	15.42	-61.5937	1	1	4	7	EC1	-2165	2.67322	1586.11	2322.94	3216.08	14820.3	-0.093	0.003	0.0355	0.0322	1.6		Guadeloupe	Dominica	0.120261
1566	Feb-13-2019 20:33:25	15.4269	-61.5913	1	1	4	7	EC1	-2111	4.66633	2333.15	2502.71	3595.46	14276.3	-0.093	0.003	0.0355	0.0322	1.6		Guadeloupe	Dominica	0.120261
1567	Feb-13-2019 20:38:25	15.4339	-61.5893	1	0	5			-2025	3.35957	2689.94	2779.5	3936.62	13768.8	-0.093	0.003	0.0355	0.0322	1.6		Guadeloupe	Dominica	0.120261
1568	Feb-13-2019 20:43:25	15.4415	-61.5861	1	0	5			-1991	3.43995	2421.05	2471.47	4418.65	13129.6	-0.093	0.003	0.0355	0.0322	1.6		Guadeloupe	Dominica	0.120261
1569	Feb-13-2019 20:48:25	15.4484	-61.5843	1	0	5			-1959	6.06521	2058.29	2157.59	4741.4	12673.2	-0.093	0.003	0.0355	0.0322	1.6		Guadeloupe	Dominica	0.120261
1570	Feb-13-2019 20:53:25	15.4551	-61.5817	1	0	5			-1917	4.19998	1767.78	1612.28	5172.38	12172.5	-0.093	0.003	0.0355	0.0322	1.6		Guadeloupe	Dominica	0.127348
1571	Feb-13-2019 20:58:25	15.4608	-61.5816	1	0	5			-1958	4.64182	1356.04	1343.57	5346.75	11963	-0.093	0.003	0.0355	0.0322	1.6		Guadeloupe	Dominica	0.127348
1572	Feb-13-2019 21:03:25	15.4644	-61.5848	1	0	5			-1989	3.47089	833.295	1514.76	5111.11	12180.9	-0.093	0.003	0.0355	0.0322	1.6		Guadeloupe	Dominica	0.127348
1573	Feb-13-2019 21:08:25	15.4659	-61.5887	1	0	5			-2012	3.1602	414.353	1881.2	4757.56	12528.2	-0.093	0.003	0.0355	0.0322	1.6		Guadeloupe	Dominica	0.127348
1574	Feb-13-2019 21:13:25	15.467	-61.5928	1	0	5			-2018	2.94808	8.14334	2309.92	4359	12922.9	-0.093	0.003	0.0355	0.0322	1.6		Guadeloupe	Dominica	0.127348
1575	Feb-13-2019 21:18:25	15.4733	-61.5946	1	0	5			-2023	3.55403	0	2529.66	4349.44	12931	-0.093	0.003	0.0355	0.0322	1.6		Guadeloupe	Dominica	0.127348
1576	Feb-13-2019 21:23:25	15.4805	-61.5969	1	0	5			-2005	3.95902	0	2968.12	4303	12990.8	-0.093	0.003	0.0355	0.0322	1.6		Guadeloupe	Dominica	0.127348
1577	Feb-13-2019 21:28:25	15.4875	-61.598	1	0	5			-1996	3.34111	0	3418.48	4389.05	12923.8	-0.093	0.003	0.0355	0.0322	1.6		Guadeloupe	Dominica	0.121523
1578	Feb-13-2019 21:33:25	15.4946	-61.5997	1	0	5			-1931	3.06279	0	3285.27	4413.91	12932.9	-0.093	0.003	0.0355	0.0322	1.6		Guadeloupe	Dominica	0.121523
1579	Feb-13-2019 21:38:25	15.5018	-61.6011	1	0	5			-1957	3.65286	0	2795.54	4471.81	12919.2	-0.126	-0.025	0.0362	0.0301	1.6		Guadeloupe	Dominica	0.121523
1580	Feb-13-2019 21:43:25	15.5089	-61.6018	1	0	5			-1964	4.21559	0	2350.26	4587.08	12854.5	-0.126	-0.025	0.0362	0.0301	1.6		Guadeloupe	Dominica	0.121523
1581	Feb-13-2019 21:48:25	15.516	-61.6026	1	0	5			-1923	5.09496	7.69255	1905.25	4703.64	12801	-0.126	-0.025	0.0362	0.0301	1.6		Guadeloupe	Dominica	0.121523
1582	Feb-13-2019 21:53:25	15.5233	-61.6033	1	0	5			-1856	5.36802	820.201	1547.02	4838.05	12744.2	-0.126	-0.025	0.0362	0.0301	1.6		Guadeloupe	Dominica	0.121523
1583	Feb-13-2019 21:58:25	15.5287	-61.6063	1	0	5			-1800	5.56141	1458.42	1594.98	4676.82	12981.1	-0.126	-0.025	0.0362	0.0301	1.6		Guadeloupe	Dominica	0.127707
1584	Feb-13-2019 22:03:25	15.5338	-61.6087	1	0	5			-1796	6.39128	2066.32	1591.88	4573.32	13170.1	-0.126	-0.025	0.0362	0.0301	1.6		Guadeloupe	Dominica	0.127707
1585	Feb-13-2019 22:08:25	15.5397	-61.6128	1	0	5			-1880	8.29447	2785.3	1719.7	4314.77	13550.2	-0.126	-0.025	0.0362	0.0301	1.6		Guadeloupe	Dominica	0.127345
1586	Feb-13-2019 22:13:25	15.5473	-61.6163	1	0	5			-1941	3.25798	2144.87	1941.99	4164.93	13890.8	-0.126	-0.025	0.0362	0.0301	1.6		Guadeloupe	Dominica	0.127345
1587	Feb-13-2019 22:18:25	15.5559	-61.6193	1	0	5			-1895	3.9002	1173.68	2333.61	4120.72	14201.4	-0.126	-0.025	0.0362	0.0301	1.6		Guadeloupe	Dominica	0.127345
1588	Feb-13-2019 22:23:25	15.5648	-61.622	1	0	5			-1881	3.16254	172.804	2814.58	4105.78	14537.9	-0.126	-0.025	0.0362	0.0301	1.6		Guadeloupe	Dominica	0.12702
1589	Feb-13-2019 22:28:25	15.574	-61.625	1	0	5			-1931	8.75912	0	3557.3	4077.17	14958.1	-0.126	-0.025	0.0362	0.0301	1.6		Guadeloupe	Dominica	0.12702
1590	Feb-13-2019 22:33:25	15.5836	-61.6277	1	0	5			-1985	2.87744	0	4312.18	4085.91	15402	-0.126	-0.025	0.0362	0.0301	1.6		Guadeloupe	Dominica	0.12702
1591	Feb-13-2019 22:38:25	15.5929	-61.6298	1	0	5			-1885	2.94085	0	4998.04	4159.13	15815.4	-0.126	-0.025	0.0362	0.0301	1.6		Guadeloupe	Dominica	0.12702
1592	Feb-13-2019 22:43:25	15.6022	-61.6318	1	0	5			-1914	2.47321	0	5765.99	4238.05	16259.1	-0.126	-0.025	0.0362	0.0301	1.6		Guadeloupe	Dominica	0.132622
1593	Feb-13-2019 22:48:25	15.6112	-61.6328	1	0	5			-1917	1.81719	0	5486.39	4400.84	16585.4	-0.126	-0.025	0.0362	0.0301	1.6		Guadeloupe	Dominica	0.132622
1594	Feb-13-2019 22:53:25	15.6191	-61.6346	1	0	5			-1886	6.84449	0	5317.49	4452.67	16950.3	-0.126	-0.025	0.0362	0.0301	1.6		Guadeloupe	Dominica	0.132622
1595	Feb-13-2019 22:58:25	15.6273	-61.6369	1	0	5			-1790	1.73397	0	5288.06	4465.34	17381	-0.126	-0.025	0.0362	0.0301	1.6		Guadeloupe	Dominica	0.132622
1596	Feb-13-2019 23:03:25	15.6364	-61.6388	1	0	5			-1828	1.6616	0	5381.47	4545.55	17811.5	-0.126	-0.025	0.0362	0.0301	1.6		Guadeloupe	Dominica	0.132622
1597	Feb-13-2019 23:08:25	15.6456	-61.64	1	0	5			-1796	2.58397	0	5583.38	4706.93	17370.9	-0.126	-0.025	0.0362	0.0301	1.6		Guadeloupe	Dominica	0.133876
1598	Feb-13-2019 23:13:25	15.6545	-61.6408	1	0	5			-1760	2.67205	0	5860.42	4888.34	16443.9	-0.126	-0.025	0.0362	0.0301	1.6		Guadeloupe	Dominica	0.133876
1599	Feb-13-2019 23:18:25	15.6631	-61.6418	1	0	5			-1775	4.44016	0	6279.5	5051.65	15547.4	-0.126	-0.025	0.0362	0.0301	1.6		Guadeloupe	Dominica	0.133876
1600	Feb-13-2019 23:23:25	15.6715	-61.6425	1	0	5			-1794	5.68426	0	5366.23	5208.14	14672.7	-0.126	-0.025	0.0362	0.0301	1.6		Guadeloupe	Dominica	0.133876
1601	Feb-13-2019 23:28:25	15.6801	-61.6438	1	0	5			-1816	2.13408	0	4406.94	5301.67	13796	-0.126	-0.025	0.0362	0.0301	1.6		Guadeloupe	Dominica	0.129408
1602	Feb-13-2019 23:33:25	15.6883	-61.6448	1	0	5			-1717	6.29515	0	3488.96	5413.92	12952.9	-0.126	-0.025	0.0362	0.0301	1.6		Guadeloupe	Dominica	0.129408
1603	Feb-13-2019 23:38:25	15.6966	-61.6461	1	0	5			-1618	3.82299	0	2568.42	5490.05	12127.5	-0.126	-0.025	0.0362	0.0301	1.6		Guadeloupe	Dominica	0.129408
1604	Feb-13-2019 23:43:25	15.7049	-61.6483	1	0	5			-1589	2.54104	0	1651.11	5478.13	11333.3	-0.126	-0.025	0.0362	0.0301	1.6		Guadeloupe	Dominica	0.129408
1605	Feb-13-2019 23:48:25	15.7123	-61.6542	1	0	5			-1636	2.02176	0	1081.29	5053.52	10807.9	-0.126	-0.025	0.0362	0.0301	1.6		Guadeloupe	Dominica	0.130745
1606	Feb-13-2019 23:53:25	15.7184	-61.6618	1	0	5			-1670	5.50607	0	798.197	4422.62	10526.8	-0.126	-0.025	0.0362	0.0301	1.6		Guadeloupe	Dominica	0.130531
1607	Feb-13-2019 23:58:25	15.7229	-61.6701	1	0	5			-1717	3.39561	0	807.725	3685.77	10487.8	-0.126	-0.025	0.0362	0.0301	1.6		Guadeloupe	Dominica	0.130531
1608	Feb-14-2019 00:03:25	15.726	-61.6791	1	0	5			-1740	3.38096	0	1303.01	2926.75	10650.3	-0.126	-0.025	0.0362	0.0301	1.6		Guadeloupe	Guadeloupe	0.130531
1609	Feb-14-2019 00:08:25	15.7299	-61.6881	1	0	5			-1819	2.7714	0	1779.71	2219.27	10775.5	-0.126	-0.025	0.0362	0.0301	1.6		Guadeloupe	Guadeloupe	0.131138
1610	Feb-14-2019 00:13:25	15.7366	-61.6957	1	0	5			-1792	3.71083	0	2192.92	1779.33	10603.3	-0.126	-0.025	0.0362	0.0301	1.6		Guadeloupe	Guadeloupe	0.131138
1611	Feb-14-2019 00:18:25	15.7432	-61.7029	1	0	5			-1715	3.69615	0	2581.86	1370.24	10478.2	-0.126	-0.025	0.0362	0.0301	1.6		Guadeloupe	Guadeloupe	0.131138
1612	Feb-14-2019 00:23:25	15.7501	-61.7103	1	0	5			-1604	2.138	0	2976.07	955.075	10388.4	-0.114	-0.032	0.0348	0.0263	1.6		Guadeloupe	Guadeloupe	0.13174
1613	Feb-14-2019 00:28:25	15.7567	-61.7174	1	0	5			-1687	5.92121	0	3363.99	547.265	10319.5	-0.114	-0.032	0.0348	0.0263	1.6		Guadeloupe	Guadeloupe	0.13174
1614	Feb-14-2019 00:33:25	15.7633	-61.7244	1	0	5			-1739	2.65338	0	3847.13	165.112	10197.7	-0.114	-0.032	0.0348	0.0263	1.6		Guadeloupe	Guadeloupe	0.13174
1615	Feb-14-2019 00:38:25	15.7701	-61.7317	1	0	5			-1770	2.72618	0	4421.25	0	10106.9	-0.114	-0.032	0.0348	0.0263	1.6		Guadeloupe	Guadeloupe	0.132914
1616	Feb-14-2019 00:43:25	15.7773	-61.7385	1	0	5			-1736	2.62647	0	4361.68	0	10004.1	-0.114	-0.032	0.0348	0.0263	1.6		Guadeloupe	Guadeloupe	0.132914
1617	Feb-14-2019 00:48:25	15.7849	-61.7452	1	0	5			-1760	2.15418	0	4112.82	0	9935.64	-0.114	-0.032	0.0348	0.0263	1.6		Guadeloupe	Guadeloupe	0.132914
1618	Feb-14-2019 00:53:25	15.7922	-61.7517	1	0	5			-1755	4.14864	0	3756.68	0	9956.69	-0.102	-0.042	0.0413	0.0303	1.6		Guadeloupe	Guadeloupe	0.135796
1619	Feb-14-2019 00:58:25	15.8005	-61.7575	1	0	5			-1653	1.50373	0	3399.39	0	9937.45	-0.102	-0.042	0.0413	0.0303	1.6		Guadeloupe	Guadeloupe	0.135796
1620	Feb-14-2019 01:03:25	15.8081	-61.7634	1	0	5			-1707	2.11832	0	3109.1	0	10052.7	-0.102	-0.042	0.0413	0.0303	1.6		Guadeloupe	Guadeloupe	0.13309
1621	Feb-14-2019 01:08:25	15.8157	-61.7692	1	0	5			-1690	2.26466	0	2811.08	0	10229.2	-0.102	-0.042	0.0413	0.0303	1.6		Guadeloupe	Guadeloupe	0.13309
1622	Feb-14-2019 01:13:25	15.8239	-61.7747	1	0	5			-1633	5.18688	0	2506.67	0	10431.6	-0.102	-0.042	0.0413	0.0303	1.6		Guadeloupe	Guadeloupe	0.13309
1623	Feb-14-2019 01:18:25	15.8323	-61.7792	1	0	5			-1501	2.49536	0	2447.02	0	10600.7	-0.102	-0.042	0.0413	0.0303	1.6		Guadeloupe	Guadeloupe	0.143013
1624	Feb-14-2019 01:23:25	15.8401	-61.7842	1	0	5			-1544	6.51951	0	2525.25	0	10912.6	-0.102	-0.042	0.0413	0.0303	1.6		Guadeloupe	Guadeloupe	0.143013
1625	Feb-14-2019 01:28:25	15.8485	-61.7884	1	0	5			-1504	5.41387	0	2613.85	0	11195.5	-0.102	-0.042	0.0413	0.0303	1.6		Guadeloupe	Guadeloupe	0.143013
1626	Feb-14-2019 01:33:25	15.8553	-61.7937	1	0	5			-1486	2.90652	0	3017.04	0	11680.3	-0.102	-0.042	0.0413	0.0303	1.6		Guadeloupe	Guadeloupe	0.143013
1627	Feb-14-2019 01:38:25	15.863	-61.7973	1	0	5			-1449	2.76734	0	3386.96	0	11857.2	-0.102	-0.042	0.0413	0.0303	1.6		Guadeloupe	Guadeloupe	0.153385
1628	Feb-14-2019 01:43:25	15.8712	-61.8008	1	0	5			-1407	5.15035	0	3846.45	0	11514	-0.102	-0.042	0.0413	0.0303	1.6		Guadeloupe	Guadeloupe	0.147773
1629	Feb-14-2019 01:48:25	15.8797	-61.804	1	0	5			-1430	2.21346	0	4321.83	0	11201.5	-0.102	-0.042	0.0413	0.0303	1.6		Guadeloupe	Guadeloupe	0.147773
1630	Feb-14-2019 01:53:25	15.8887	-61.806	1	0	5			-1311	7.38337	0	4864.9	13.2652	10816.4	-0.102	-0.042	0.0413	0.0303	1.6		Guadeloupe	Guadeloupe	0.147773
1631	Feb-14-2019 01:58:25	15.8975	-61.8092	1	0	5			-1215	3.43627	0	5027.95	214.721	10641.1	-0.102	-0.042	0.0413	0.0303	1.6		Guadeloupe	Guadeloupe	0.147773
1632	Feb-14-2019 02:03:25	15.9056	-61.8134	1	0	5			-1198	2.74314	0	5043.14	290.468	10662.3	-0.102	-0.042	0.0413	0.0303	1.6		Guadeloupe	Guadeloupe	0.146636
1633	Feb-14-2019 02:08:25	15.9141	-61.8174	1	0	5			-1191	1.90507	0	5025.45	401.031	10735.1	-0.102	-0.042	0.0413	0.0303	1.6		Guadeloupe	Guadeloupe	0.146636
1634	Feb-14-2019 02:13:25	15.9221	-61.8216	1	0	5			-1201	2.92619	636.033	5047.73	469.098	10918.9	-0.102	-0.042	0.0413	0.0303	1.6		Guadeloupe	Guadeloupe	0.146636
1635	Feb-14-2019 02:18:25	15.9303	-61.8256	1	0	5			-1235	2.71149	536.816	5036.3	571.481	11136.4	-0.102	-0.042	0.0413	0.0303	1.6		Guadeloupe	Guadeloupe	0.146636
1636	Feb-14-2019 02:23:25	15.9386	-61.8292	1	0	5			-1253	2.8102	0	4790.57	717.476	10968.8	-0.102	-0.042	0.0413	0.0303	1.6		Guadeloupe	Guadeloupe	0.140041
1637	Feb-14-2019 02:28:25	15.9477	-61.8319	1	0	5			-1255	3.60832	0	4418.76	915.014	10625.2	-0.102	-0.042	0.0413	0.0303	1.6		Guadeloupe	Guadeloupe	0.140041
1638	Feb-14-2019 02:33:25	15.9564	-61.8351	1	0	5			-1264	3.52383	0	4277.7	933.718	10367.9	-0.102	-0.042	0.0413	0.0303	1.6		Guadeloupe	Guadeloupe	0.140041
1639	Feb-14-2019 02:38:25	15.9649	-61.8378	1	0	5			-1240	2.46769	0	4133.22	997.259	10105.5	-0.102	-0.042	0.0413	0.0303	1.6		Guadeloupe	Guadeloupe	0.137166
1640	Feb-14-2019 02:43:25	15.973	-61.8406	1	0	5			-1328	6.05133	0	4013.37	1039.17	9907.68	-0.102	-0.042	0.0413	0.0303	1.6		Guadeloupe	Guadeloupe	0.137166
1641	Feb-14-2019 02:48:25	15.9808	-61.8439	1	0	5			-1399	2.2773	0	3857.6	1009.65	9808.67	-0.102	-0.042	0.0413	0.0303	1.6		Guadeloupe	Guadeloupe	0.131807
1642	Feb-14-2019 02:53:25	15.9892	-61.8464	1	0	5			-1412	3.13066	0	3448.15	1090.62	9632.94	-0.102	-0.042	0.0413	0.0303	1.6		Guadeloupe	Guadeloupe	0.131807
1643	Feb-14-2019 02:58:25	15.998	-61.8475	1	0	5			-1374	1.96593	0	2896.46	1326.54	9346.75	-0.102	-0.042	0.0413	0.0303	1.6		Guadeloupe	Guadeloupe	0.131807
1644	Feb-14-2019 03:03:25	16.0056	-61.8497	1	0	5			-1379	1.5494	0	2529.12	1406.09	9263.18	-0.073	-0.012	0.0422	0.0267	1.6		Guadeloupe	Guadeloupe	0.131807
1645	Feb-14-2019 03:08:25	16.0123	-61.8514	1	0	5			-1388	2.1243	0	2332.7	1490.78	9214.01	-0.073	-0.012	0.0422	0.0267	1.6		Guadeloupe	Guadeloupe	0.131807
1646	Feb-14-2019 03:13:25	16.0186	-61.853	1	0	5			-1360	0.657324	0	2186.04	1580	9189.85	-0.073	-0.012	0.0422	0.0267	1.6		Guadeloupe	Guadeloupe	0.125364
1647	Feb-14-2019 03:18:25	16.0246	-61.8555	1	0	5			-1380	3.40501	0	2144.6	1563.78	9298.87	-0.073	-0.012	0.0422	0.0267	1.6		Guadeloupe	Guadeloupe	0.125364
1648	Feb-14-2019 03:23:25	16.0311	-61.8573	1	0	5			-1410	1.76287	0	2015.73	1667.31	9338.39	-0.073	-0.012	0.0422	0.0267	1.6		Guadeloupe	Guadeloupe	0.125364
1649	Feb-14-2019 03:28:25	16.0368	-61.8594	1	0	5			-1413	2.93492	0	1948.05	1877.1	9431.43	-0.073	-0.012	0.0422	0.0267	1.6		Guadeloupe	Guadeloupe	0.125364
1650	Feb-14-2019 03:33:25	16.0422	-61.862	1	0	5			-1364	2.7801	0	1934.24	2046.39	9457.41	-0.073	-0.012	0.0422	0.0267	1.6		Guadeloupe	Guadeloupe	0.125364
1651	Feb-14-2019 03:38:25	16.0439	-61.8653	1	0	5			-1369	2.39478	0	2173.97	1888.45	9684.12	-0.073	-0.012	0.0422	0.0267	1.6		Guadeloupe	Guadeloupe	0.125364
1652	Feb-14-2019 03:43:25	16.0453	-61.8668	1	0	5			-1378	2.36745	0	2268.14	1861.82	9754.23	-0.073	-0.012	0.0422	0.0267	1.6		Guadeloupe	Guadeloupe	0.125364
1653	Feb-14-2019 03:48:25	16.0471	-61.8674	1	0	5			-1382	2.71281	0	2274.26	1939.29	9716.96	-0.073	-0.012	0.0422	0.0267	1.6		Guadeloupe	Guadeloupe	0.125364
1654	Feb-14-2019 03:53:25	16.049	-61.8681	1	0	5			-1382	2.71281	0	2315.29	2005.45	9695.23	-0.073	-0.012	0.0422	0.0267	1.6		Guadeloupe	Guadeloupe	0.125364
1655	Feb-14-2019 03:58:25	16.0504	-61.8681	1	0	5			-1399	2.51179	0	2300.03	2101.46	9627.37	-0.073	-0.012	0.0422	0.0267	1.6		Guadeloupe	Guadeloupe	0.123964
1656	Feb-14-2019 04:03:25	16.0517	-61.868	1	0	5			-1399	2.51179	0	2280.68	2202.79	9550.82	-0.073	-0.012	0.0422	0.0267	1.6		Guadeloupe	Guadeloupe	0.123964
1657	Feb-14-2019 04:08:25	16.0531	-61.8674	1	0	5			-1399	2.51179	0	2229.06	2345.12	9431.86	-0.073	-0.012	0.0422	0.0267	1.6		Guadeloupe	Guadeloupe	0.123964
1658	Feb-14-2019 04:13:25	16.0541	-61.8667	1	0	5			-1380	2.08035	0	2146.69	2477.58	9309.72	-0.073	-0.012	0.0422	0.0267	1.6		Guadeloupe	Guadeloupe	0.123964
1659	Feb-14-2019 04:18:25	16.0548	-61.8658	1	0	5			-1390	1.87836	0	2058.76	2600.24	9192.71	-0.073	-0.012	0.0422	0.0267	1.6		Guadeloupe	Guadeloupe	0.123964
1660	Feb-14-2019 04:23:25	16.0553	-61.8652	1	0	5			-1390	1.87836	0	1991.78	2686.52	9108.61	-0.073	-0.012	0.0422	0.0267	1.6		Guadeloupe	Guadeloupe	0.123964
1661	Feb-14-2019 04:28:25	16.0557	-61.8646	1	0	5			-1390	1.87836	0	1926.37	2764.52	9030.82	-0.073	-0.012	0.0422	0.0267	1.6		Guadeloupe	Guadeloupe	0.123964
1662	Feb-14-2019 04:33:25	16.0562	-61.8637	1	0	5			-1390	1.87836	0	1830.8	2871.94	8921.68	-0.073	-0.012	0.0422	0.0267	1.6		Guadeloupe	Guadeloupe	0.123964
1663	Feb-14-2019 04:38:25	16.0535	-61.8653	1	0	5			-1380	2.08035	0	1999.65	2552.05	9205.88	-0.073	-0.012	0.0422	0.0267	1.6		Guadeloupe	Guadeloupe	0.123964
1664	Feb-14-2019 04:43:25	16.0584	-61.87	1	0	5			-1398	1.39169	0	2514.45	2500.87	9431.37	-0.073	-0.012	0.0422	0.0267	1.6		Guadeloupe	Guadeloupe	0.123964
1665	Feb-14-2019 04:48:25	16.0635	-61.8746	1	0	5			-1424	2.34236	0	3099.09	2472.5	9667.25	-0.073	-0.012	0.0422	0.0267	1.6		Guadeloupe	Guadeloupe	0.123964
1666	Feb-14-2019 04:53:25	16.0688	-61.879	1	0	5			-1445	2.82581	0	3729.91	2466.44	9910.95	-0.073	-0.012	0.0422	0.0267	1.6		Guadeloupe	Guadeloupe	0.127038
1667	Feb-14-2019 04:58:25	16.0743	-61.883	1	0	5			-1422	4.70428	0	4361.02	2523.11	10120	-0.073	-0.012	0.0422	0.0267	2.1		Antigua	Guadeloupe	0.127038
1668	Feb-14-2019 05:03:25	16.0773	-61.8853	1	0	5			-1391	1.55834	0	4735.23	2538.92	10267.3	-0.073	-0.012	0.0422	0.0267	2.1		Antigua	Guadeloupe	0.127038
1669	Feb-14-2019 05:08:25	16.082	-61.8887	1	0	5			-1425	3.66811	0	5287.68	2579.37	10484.8	-0.073	-0.012	0.0422	0.0267	2.1		Antigua	Guadeloupe	0.127038
1670	Feb-14-2019 05:13:25	16.0877	-61.8927	1	0	5			-1479	2.93858	0	5497.03	2646.05	10740.9	-0.073	-0.012	0.0422	0.0267	2.1		Antigua	Guadeloupe	0.119504
1671	Feb-14-2019 05:18:25	16.0933	-61.8966	1	0	5			-1485	3.68426	0	5420.06	2702.8	10913.3	-0.073	-0.012	0.0422	0.0267	2.1		Antigua	Guadeloupe	0.119504
1672	Feb-14-2019 05:23:25	16.0987	-61.9004	1	0	5			-1498	3.32335	0	5438.48	2763.03	10991.8	-0.073	-0.012	0.0422	0.0267	2.1		Antigua	Guadeloupe	0.119504
1673	Feb-14-2019 05:28:25	16.1041	-61.9042	1	0	5			-1508	3.15044	0	5412.47	2648.25	11098	-0.073	-0.012	0.0422	0.0267	2.1		Antigua	Guadeloupe	0.119504
1674	Feb-14-2019 05:33:25	16.1072	-61.9059	1	0	5			-1486	3.00547	0	5071.38	2593.78	11139.6	-0.073	-0.012	0.0422	0.0267	2.1		Antigua	Guadeloupe	0.119504
1675	Feb-14-2019 05:38:25	16.1093	-61.907	1	0	5			-1470	2.72837	0	4837.3	2566.14	11164.1	-0.073	-0.012	0.0422	0.0267	2.1		Antigua	Guadeloupe	0.119504
1676	Feb-14-2019 05:43:25	16.1149	-61.9117	1	0	5			-1477	2.51921	0	4281.78	2315.15	11425.4	-0.073	-0.012	0.0422	0.0267	2.1		Antigua	Guadeloupe	0.119504
1677	Feb-14-2019 05:48:25	16.1204	-61.9164	1	0	5			-1476	3.08819	0	3805.38	2067.09	11731	-0.073	-0.012	0.0422	0.0267	2.1		Antigua	Guadeloupe	0.119309
1678	Feb-14-2019 05:53:25	16.1257	-61.9212	1	0	5			-1505	3.09112	0	3449.35	1792.56	12094.8	-0.073	-0.012	0.0422	0.0267	2.1		Antigua	Guadeloupe	0.115391
1679	Feb-14-2019 05:58:25	16.1308	-61.9257	1	0	5			-1505	4.08833	0	3109.17	1537.57	12464.3	-0.073	-0.012	0.0422	0.0267	2.1		Antigua	Guadeloupe	0.115391
1680	Feb-14-2019 06:03:25	16.1338	-61.9273	1	0	5			-1498	4.51585	0	2867.19	1493.22	12585	-0.073	-0.012	0.0422	0.0267	2.1		Antigua	Guadeloupe	0.115391
1681	Feb-14-2019 06:08:25	16.1371	-61.9293	1	0	5			-1536	4.2083	0	2604.17	1432.97	12738.6	-0.073	-0.012	0.0422	0.0267	2.1		Antigua	Guadeloupe	0.115391
1682	Feb-14-2019 06:13:25	16.1419	-61.9339	1	0	5			-1537	2.50874	0	2370.12	1155.81	13173.1	-0.073	-0.012	0.0422	0.0267	2.1		Antigua	Guadeloupe	0.115391
1683	Feb-14-2019 06:18:25	16.1474	-61.9375	1	0	5			-1518	2.36027	0	2039.03	1011.23	13519.2	-0.073	-0.012	0.0422	0.0267	2.1		Antigua	Guadeloupe	0.115391
1684	Feb-14-2019 06:23:25	16.1531	-61.9412	1	0	5			-1506	2.51484	0	1705.06	856.208	13898.6	-0.073	-0.012	0.0422	0.0267	2.1		Antigua	Guadeloupe	0.115391
1685	Feb-14-2019 06:28:25	16.1587	-61.9449	1	0	5			-1474	2.08415	0	1385.27	706.659	14291.3	-0.073	-0.012	0.0422	0.0267	2.1		Antigua	Guadeloupe	0.115391
1686	Feb-14-2019 06:33:25	16.1613	-61.9459	1	0	5			-1466	1.40147	0	1250.55	715.751	14344.9	-0.073	-0.012	0.0422	0.0267	2.1		Antigua	Guadeloupe	0.115391
1687	Feb-14-2019 06:38:25	16.1666	-61.9498	1	0	5			-1472	0.710604	0	1229.18	529.224	14482.3	-0.073	-0.012	0.0422	0.0267	2.1		Antigua	Guadeloupe	0.116653
1688	Feb-14-2019 06:43:25	16.1725	-61.9534	1	0	5			-1443	1.84154	338.311	1405.4	438.79	14576.1	-0.073	-0.012	0.0422	0.0267	2.1		Antigua	Guadeloupe	0.116113
1689	Feb-14-2019 06:48:25	16.1785	-61.9569	1	0	5			-1416	5.25952	836.053	1649.95	459.063	14697.7	-0.073	-0.012	0.0422	0.0267	2.1		Antigua	Guadeloupe	0.116113
1690	Feb-14-2019 06:53:25	16.1845	-61.9607	1	0	5			-1337	3.20515	1294.31	2054.42	461.655	14864.6	-0.073	-0.012	0.0422	0.0267	2.1		Antigua	Guadeloupe	0.116113
1691	Feb-14-2019 06:58:25	16.1905	-61.9646	1	0	5			-1343	4.74516	1699.65	2484.77	453.754	15069.2	-0.073	-0.012	0.0422	0.0267	2.1		Antigua	Guadeloupe	0.116113
1692	Feb-14-2019 07:03:25	16.1935	-61.9656	1	0	5			-1322	4.88838	1941.23	2628.66	541.535	15080.2	-0.073	-0.012	0.0422	0.0267	2.1		Antigua	Guadeloupe	0.116113
1693	Feb-14-2019 07:08:25	16.1967	-61.9667	1	0	5			-1348	4.37457	2179.54	2823.61	626.403	15108.1	-0.073	-0.012	0.0422	0.0267	2.1		Antigua	Guadeloupe	0.116113
1694	Feb-14-2019 07:13:25	16.2028	-61.9708	1	0	5			-1323	5.55233	2496.58	3426.46	604.53	15389	-0.073	-0.012	0.0422	0.0267	2.1		Antigua	Guadeloupe	0.114303
1695	Feb-14-2019 07:18:25	16.209	-61.9749	1	0	5			-1334	4.89988	1911.97	4032.71	593.142	15693.1	-0.073	-0.012	0.0422	0.0267	2.1		Antigua	Guadeloupe	0.114303
1696	Feb-14-2019 07:23:25	16.2152	-61.9785	1	0	5			-1385	3.39019	1304.27	4661.85	755.734	15984.1	-0.073	-0.012	0.0422	0.0267	2.1		Antigua	Guadeloupe	0.114303
1697	Feb-14-2019 07:28:25	16.2202	-61.9838	1	0	5			-1401	3.08362	872.672	5417.3	879.362	16486.2	-0.073	-0.012	0.0422	0.0267	2.1		Antigua	Guadeloupe	0.114303
1698	Feb-14-2019 07:33:25	16.2228	-61.986	1	0	5			-1378	3.67259	631.381	5758.22	985.859	16689.3	-0.073	-0.012	0.0422	0.0267	2.1		Antigua	Guadeloupe	0.114303
1699	Feb-14-2019 07:38:25	16.2272	-61.9903	1	0	5			-1373	4.44209	240.957	6400.07	1122.05	17116.2	-0.073	-0.012	0.0422	0.0267	2.1		Antigua	Guadeloupe	0.111912
1700	Feb-14-2019 07:43:25	16.2327	-61.995	1	0	5			-1347	6.77771	0	7156.77	1321.38	17602.9	-0.073	-0.012	0.0422	0.0267	2.1		Antigua	Guadeloupe	0.111912
1701	Feb-14-2019 07:48:25	16.2374	-62.0005	1	0	5			-1319	2.88714	0	7930.8	1416.82	18176.4	-0.059	0.006	0.0458	0.0293	2.1		Antigua	Guadeloupe	0.111912
1702	Feb-14-2019 07:53:25	16.2424	-62.0058	1	0	5			-1357	2.64941	0	8716.66	1536.5	18760.2	-0.059	0.006	0.0458	0.0293	2.1		Antigua	Guadeloupe	0.113317
1703	Feb-14-2019 07:58:25	16.2474	-62.0109	1	0	5			-1378	1.25421	0	9483.72	1673.1	19326.2	-0.059	0.006	0.0458	0.0293	2.1		Antigua	Guadeloupe	0.113317
1704	Feb-14-2019 08:03:25	16.2507	-62.0129	1	0	5			-1384	1.2605	0	9866.19	1850.75	19552.1	0.019	0.006	0.0431	0.0257	2.1		Antigua	Guadeloupe	0.113317
1705	Feb-14-2019 08:08:25	16.255	-62.0146	1	0	5			-1377	1.40846	0	10302.3	2130.2	19773.9	0.019	0.006	0.0431	0.0257	2.1		Antigua	Guadeloupe	0.113317
1706	Feb-14-2019 08:13:25	16.2593	-62.0155	1	0	5			-1371	1.52351	0	10659.4	2464.48	19904.1	0.019	0.006	0.0431	0.0257	2.1		Antigua	Guadeloupe	0.113317
1707	Feb-14-2019 08:18:25	16.2632	-62.0198	1	0	5			-1373	1.602	0	11295.3	2555.02	20411.9	0.019	0.006	0.0431	0.0257	2.1		Antigua	Guadeloupe	0.113317
1708	Feb-14-2019 08:23:25	16.2667	-62.0246	1	0	5			-1367	1.57652	0	11934.8	2571.1	20967	0.019	0.006	0.0431	0.0257	2.1		Antigua	Guadeloupe	0.113317
1709	Feb-14-2019 08:28:25	16.2709	-62.0297	1	0	5			-1373	1.43992	0	12654.6	2642.58	21567.2	0.019	0.006	0.0431	0.0257	2.1		Antigua	Guadeloupe	0.108475
1710	Feb-14-2019 08:33:25	16.2751	-62.0352	1	0	5			-1356	1.85862	0	13398.8	2682.39	22210.3	0.019	0.006	0.0431	0.0257	2.1		Antigua	Guadeloupe	0.10668
1711	Feb-14-2019 08:38:25	16.2796	-62.0407	1	0	5			-1331	2.86345	0	14170.2	2744.27	22870.5	0.019	0.006	0.0431	0.0257	2.1		Antigua	Guadeloupe	0.10668
1712	Feb-14-2019 08:43:25	16.2841	-62.0461	1	0	5			-1258	2.9844	0	14913	2826.86	23512.2	0.019	0.006	0.0431	0.0257	2.1		Antigua	Guadeloupe	0.10668
1713	Feb-14-2019 08:48:25	16.2894	-62.0511	1	0	5			-1262	1.67094	0	15663	3131.94	24138.6	0.019	0.006	0.0431	0.0257	2.1		Antigua	Guadeloupe	0.10668
1714	Feb-14-2019 08:53:25	16.2958	-62.0546	1	0	5			-1275	1.56202	0	16325.6	3625.36	24499.1	0.019	0.006	0.0431	0.0257	2.1		Antigua	Guadeloupe	0.10668
1715	Feb-14-2019 08:58:25	16.3024	-62.0577	1	0	5			-1271	1.31611	0	16953.1	4149.4	24804.5	0.019	0.006	0.0431	0.0257	2.1		Antigua	Guadeloupe	0.10668
1716	Feb-14-2019 09:03:25	16.3093	-62.0611	1	0	5			-1276	0.558314	0	17632.7	4707.58	25159	0.019	0.006	0.0431	0.0257	2.1		Antigua	Guadeloupe	0.10668
1717	Feb-14-2019 09:08:25	16.3164	-62.0645	1	0	5			-1272	0.507944	0	18306.1	5277.63	25519.3	0.019	0.006	0.0431	0.0257	2.1		Antigua	Guadeloupe	0.107429
1718	Feb-14-2019 09:13:25	16.3239	-62.0675	1	0	5			-1266	0.919964	0	19001.7	5908.66	25880.2	0.019	0.006	0.0431	0.0257	2.1		Antigua	Guadeloupe	0.107429
1719	Feb-14-2019 09:18:25	16.3312	-62.0709	1	0	5			-1252	1.1917	0	19719.9	6496.11	26292.3	0.019	0.006	0.0431	0.0257	2.1		Antigua	Guadeloupe	0.107429
1720	Feb-14-2019 09:23:25	16.338	-62.0742	1	0	5			-1226	2.03251	0	20420.9	7039.37	26710.8	0.019	0.006	0.0431	0.0257	2.1		Antigua	Guadeloupe	0.107429
1721	Feb-14-2019 09:28:25	16.3434	-62.0775	1	0	5			-1199	2.09194	0	21039.9	7441.52	27123.1	0.019	0.006	0.0431	0.0257	2.1		Antigua	Guadeloupe	0.107429
1722	Feb-14-2019 09:33:25	16.3496	-62.0806	1	0	5			-1180	1.27524	0	21698.7	7932.82	27541.1	0.019	0.006	0.0431	0.0257	2.1		Antigua	Guadeloupe	0.107429
1723	Feb-14-2019 09:38:25	16.3546	-62.0838	1	0	5			-1152	1.87044	352.818	22293.5	8332.81	27954.1	0.019	0.006	0.0431	0.0257	2.1		Antigua	Guadeloupe	0.106614
1724	Feb-14-2019 09:43:25	16.359	-62.0864	1	0	5			-1140	1.66649	840.652	22805	8678.3	28314.7	0.019	0.006	0.0431	0.0257	2.1		Antigua	Guadeloupe	0.106614
1725	Feb-14-2019 09:48:25	16.3629	-62.0894	1	0	5			-1126	1.13863	1337.91	23317.3	8960.33	28707.7	0.019	0.006	0.0431	0.0257	2.1		Antigua	Guadeloupe	0.106614
1726	Feb-14-2019 09:53:25	16.3672	-62.0927	1	0	5			-1114	1.23573	1887.8	23883.1	9278.6	29139.4	0.019	0.006	0.0431	0.0257	2.1		Antigua	Guadeloupe	0.106614
1727	Feb-14-2019 09:58:25	16.3717	-62.0956	1	0	5			-1106	1.10725	2418.86	24428.5	9640.08	29535	0.019	0.006	0.0431	0.0257	2.1		Antigua	Guadeloupe	0.106614
1728	Feb-14-2019 10:03:25	16.3745	-62.0991	1	0	5			-1101	1.08716	2902.08	24913.4	9784.64	29968.5	0.019	0.006	0.0431	0.0257	2.1		Antigua	Guadeloupe	0.106614
1729	Feb-14-2019 10:08:25	16.3779	-62.1027	1	0	5			-1095	0.540864	3433.29	25450.4	10003.6	30424.8	0.019	0.006	0.0431	0.0257	2.1		Antigua	Guadeloupe	0.105008
1730	Feb-14-2019 10:13:25	16.3811	-62.1062	1	0	5			-1084	1.4676	3942.79	25963	10193.5	30871	0.019	0.006	0.0431	0.0257	2.1		Antigua	Montserrat	0.105008
1731	Feb-14-2019 10:18:25	16.3838	-62.1094	1	0	5			-1066	0.881644	3692.2	26412.7	10343.1	31271.2	0.019	0.006	0.0431	0.0257	2.1		Antigua	Montserrat	0.105008
1732	Feb-14-2019 10:23:25	16.3862	-62.1121	1	0	5			-1066	0.881644	3301.35	26802.2	10484.6	31613.9	0.019	0.006	0.0431	0.0257	2.1		Antigua	Montserrat	0.105008
1733	Feb-14-2019 10:28:25	16.3897	-62.1146	1	0	5			-1063	0.394794	2840.92	27110.5	10761.2	31476.7	0.019	0.006	0.0431	0.0257	2.1		Antigua	Montserrat	0.101239
1734	Feb-14-2019 10:33:25	16.3937	-62.1168	1	0	5			-1071	1.44208	2379.81	26655.6	11081.3	31007	0.019	0.006	0.0431	0.0257	2.1		Antigua	Montserrat	0.101239
1735	Feb-14-2019 10:38:25	16.3971	-62.1182	1	0	5			-1091	1.56064	2011.55	26260.7	11381.8	30603.3	0.019	0.006	0.0431	0.0257	2.1		Antigua	Montserrat	0.101239
1736	Feb-14-2019 10:43:25	16.4007	-62.1191	1	0	5			-1098	0.657324	1674.76	25855	11718.3	30193.9	0.019	0.006	0.0431	0.0257	2.1		Antigua	Montserrat	0.101239
1737	Feb-14-2019 10:48:25	16.4047	-62.12	1	0	5			-1095	0.901806	1313.57	25411.1	12091.7	29746.9	0.019	0.006	0.0431	0.0257	2.1		Antigua	Montserrat	0.101239
1738	Feb-14-2019 10:53:25	16.4079	-62.1206	1	0	5			-1095	0.901806	1027.75	25047.3	12404.3	29381.9	0.019	0.006	0.0431	0.0257	2.1		Antigua	Montserrat	0.101239
1739	Feb-14-2019 10:58:25	16.4111	-62.1219	1	0	5			-1101	0.913689	680.126	24679.5	12682	29004.4	0.019	0.006	0.0431	0.0257	2.1		Antigua	Montserrat	0.101239
1740	Feb-14-2019 11:03:25	16.4149	-62.1222	1	0	5			-1103	0.886795	389.73	24261.9	13061	28589.7	0.019	0.006	0.0431	0.0257	2.1		Antigua	Montserrat	0.101239
1741	Feb-14-2019 11:08:25	16.4186	-62.1257	1	0	5			-1111	0.838154	0	23818.8	13320.5	28114.2	0.019	0.006	0.0431	0.0257	2.1		Antigua	Montserrat	0.101239
1742	Feb-14-2019 11:13:25	16.4245	-62.1306	1	0	5			-1119	0.913689	0	23136.7	13779.9	27381.3	0.019	0.006	0.0431	0.0257	2.1		Antigua	Montserrat	0.101239
1743	Feb-14-2019 11:18:25	16.4306	-62.1362	1	0	5			-1123	1.14241	0	22439.3	14281.9	26619.8	0.019	0.006	0.0431	0.0257	2.1		Antigua	Montserrat	0.0993763
1744	Feb-14-2019 11:23:25	16.436	-62.1421	1	0	5			-1129	1.20748	0	21834.1	14738.5	25938.8	0.019	0.006	0.0431	0.0257	2.1		Antigua	Montserrat	0.0998635
1745	Feb-14-2019 11:28:25	16.4408	-62.1485	1	0	5			-1130	1.52351	0	21316.3	15155.6	25330.9	0.019	0.006	0.0431	0.0257	2.1		Antigua	Montserrat	0.0998635
1746	Feb-14-2019 11:33:25	16.4452	-62.1551	1	0	5			-1132	1.68592	0	20852.1	15560.8	24782	0.019	0.006	0.0431	0.0257	2.1		Antigua	Montserrat	0.0998635
1747	Feb-14-2019 11:38:25	16.4496	-62.1621	1	0	5			-1137	1.39667	0	20375.8	16013.4	24231.4	0.019	0.006	0.0431	0.0257	2.1		Antigua	Montserrat	0.0998635
1748	Feb-14-2019 11:43:25	16.455	-62.1686	1	0	5			-1153	1.73383	0	19797.2	16601.2	23601.3	0.019	0.006	0.0431	0.0257	2.1		Antigua	Montserrat	0.0998635
1749	Feb-14-2019 11:48:25	16.46	-62.1754	1	0	5			-1195	1.87925	0	19265.1	17150.8	23036.3	0.019	0.006	0.0431	0.0257	2.1		Antigua	Montserrat	0.103268
1750	Feb-14-2019 11:53:25	16.4653	-62.182	1	0	5			-1173	1.95432	0	18690	17742.8	22443	0.019	0.006	0.0431	0.0257	2.1		Antigua	Montserrat	0.100334
1751	Feb-14-2019 11:58:25	16.4714	-62.189	1	0	5			-1156	1.35416	0	18040.9	18410.4	21798.5	0.019	0.006	0.0431	0.0257	2.1		Antigua	Montserrat	0.100334
1752	Feb-14-2019 12:03:25	16.4766	-62.1964	1	0	5			-1150	1.34333	0	17498.3	18995.1	21266.3	0.019	0.006	0.0431	0.0257	2.1		Antigua	Montserrat	0.100334
1753	Feb-14-2019 12:08:25	16.4821	-62.2037	1	0	5			-1152	1.24423	0	16978	19596.4	20543.2	0.019	0.006	0.0431	0.0257	2.1		Antigua	Montserrat	0.100334
1754	Feb-14-2019 12:13:25	16.4862	-62.2066	1	0	5			-1135	2.41002	0	16571.2	20048.2	20040.2	0.019	0.006	0.0431	0.0257	2.1		Antigua	Montserrat	0.100334
1755	Feb-14-2019 12:18:25	16.4926	-62.2103	1	0	5			-1085	2.51721	345.491	15931.3	20762	19264.2	0.019	0.006	0.0431	0.0257	2.1		Antigua	Montserrat	0.100334
1756	Feb-14-2019 12:23:25	16.4976	-62.2172	1	0	5			-1048	0.98368	1232.57	15537.2	21315.4	18599.3	0.019	0.006	0.0431	0.0257	2.1		Antigua	Montserrat	0.0998722
1757	Feb-14-2019 12:28:25	16.5028	-62.2239	1	0	5			-1046	0.0902942	1599.77	15160.7	21892.8	17934.4	-0.015	-0.028	0.0355	0.0237	2.1		Antigua	Montserrat	0.101562
1758	Feb-14-2019 12:33:25	16.5081	-62.2302	1	0	5			-1049	0.526031	1114.19	14816.2	22482.1	17294.2	-0.015	-0.028	0.0355	0.0237	2.1		Antigua	Montserrat	0.101562
1759	Feb-14-2019 12:38:25	16.5139	-62.2364	1	0	5			-1055	0.931616	612.043	14448.6	23160	16607.2	-0.015	-0.028	0.0355	0.0237	2.1		Antigua	Montserrat	0.101562
1760	Feb-14-2019 12:43:25	16.5195	-62.2428	1	0	5			-1061	1.10552	68.7694	14099.2	23643	15976	-0.015	-0.028	0.0355	0.0237	2.1		Antigua	Montserrat	0.101562
1761	Feb-14-2019 12:48:25	16.5252	-62.2497	1	0	5			-1046	1.75756	0	13691.9	22681	15368.6	-0.015	-0.028	0.0355	0.0237	2.1		Antigua	Montserrat	0.101562
1762	Feb-14-2019 12:53:25	16.5307	-62.2564	1	0	5			-1046	1.58622	0	13345.3	21736	14806.6	-0.005	-0.023	0.0364	0.0255	2.1		Antigua	Montserrat	0.102341
1763	Feb-14-2019 12:58:25	16.5362	-62.2637	1	0	5			-1043	1.35257	0	12999.2	20752.7	14300.8	-0.005	-0.023	0.0364	0.0255	2.1		Antigua	Montserrat	0.102341
1764	Feb-14-2019 13:03:25	16.5417	-62.2708	1	0	5			-1024	1.54583	0	12540.4	19774.4	13836.5	-0.005	-0.023	0.0364	0.0255	2.1		Antigua	Montserrat	0.1015
1765	Feb-14-2019 13:08:25	16.5472	-62.2775	1	0	5			-1000	1.8375	0	12114.5	18838.4	13419.2	-0.005	-0.023	0.0364	0.0255	2.1		Antigua	Montserrat	0.1015
1766	Feb-14-2019 13:13:25	16.5529	-62.2846	1	0	5			-972	1.83333	58.7755	11749.1	17853.3	13052.6	-0.005	-0.023	0.0364	0.0255	2.1		Antigua	Montserrat	0.1015
1767	Feb-14-2019 13:18:25	16.5587	-62.2912	1	0	5			-940	1.63793	994.103	11412.2	16896	12707.5	-0.005	-0.023	0.0364	0.0255	2.1		Antigua	Montserrat	0.103164
1768	Feb-14-2019 13:23:25	16.5641	-62.2973	1	0	5			-919	1.44573	1865.33	11168.4	16015.4	12449	-0.005	-0.023	0.0364	0.0255	2.1		Antigua	Montserrat	0.103164
1769	Feb-14-2019 13:28:25	16.5697	-62.3041	1	0	5			-900	1.78286	2802.81	11010.1	15069.3	12266.7	-0.005	-0.023	0.0364	0.0255	2.1		Antigua	Montserrat	0.103164
1770	Feb-14-2019 13:33:25	16.5752	-62.3105	1	0	5			-872	1.16382	3713.31	10917.1	14156.8	12139.6	-0.005	-0.023	0.0364	0.0255	2.1		Antigua	Montserrat	0.104217
1771	Feb-14-2019 13:38:25	16.5813	-62.3165	1	0	5			-866	5.74793	4643.6	10808.3	13234.2	11999.9	-0.005	-0.023	0.0364	0.0255	2.1		Antigua	Montserrat	0.104217
1772	Feb-14-2019 13:43:25	16.5876	-62.3225	1	0	5			-778	4.93748	5592.35	10684.9	12295.9	11910.1	-0.005	-0.023	0.0364	0.0255	2.1		Antigua	Montserrat	0.104217
1773	Feb-14-2019 13:48:25	16.5937	-62.3284	1	0	5			-768	1.40556	5491.38	10630.7	11383.5	11900.8	-0.005	-0.023	0.0364	0.0255	2.1		Antigua	Montserrat	0.103765
1774	Feb-14-2019 13:53:25	16.5992	-62.3344	1	0	5			-744	1.9941	4708.62	10700.1	10500	12003.6	-0.005	-0.023	0.0364	0.0255	2.1		Antigua	Montserrat	0.103765
1775	Feb-14-2019 13:58:25	16.6055	-62.34	1	0	5			-783	2.19293	3880.61	10710	9601.11	12082.2	-0.005	-0.023	0.0364	0.0255	2.1		Antigua	Montserrat	0.103765
1776	Feb-14-2019 14:03:25	16.612	-62.3457	1	0	5			-795	2.0371	3038.12	10758.1	8672.46	12229.3	-0.005	-0.023	0.0364	0.0255	2.1		Antigua	Montserrat	0.103765
1777	Feb-14-2019 14:08:25	16.6182	-62.3515	1	0	5			-765	0.797106	2248.83	10784.2	7761.2	12467.8	-0.005	-0.023	0.0364	0.0255	2.1		Antigua	Montserrat	0.101091
1778	Feb-14-2019 14:13:25	16.6238	-62.3575	1	0	5			-769	1.5788	1535.36	10813	6878.14	12791.9	-0.005	-0.023	0.0364	0.0255	2.1		Antigua	Montserrat	0.101091
1779	Feb-14-2019 14:18:25	16.6282	-62.3638	1	0	5			-829	7.67866	949.291	11024.7	6041.54	13249.1	-0.005	-0.023	0.0364	0.0255	2.1		Antigua	Montserrat	0.103212
1780	Feb-14-2019 14:23:25	16.6324	-62.3711	1	0	5			-872	6.13275	385.72	11397.3	5149.25	13840.2	-0.005	-0.023	0.0364	0.0255	2.1		Antigua	Montserrat	0.103212
1781	Feb-14-2019 14:28:25	16.6367	-62.3787	1	0	5			-904	5.09901	0	11850.6	4216.37	14489.5	-0.005	-0.023	0.0364	0.0255	2.1		Antigua	Montserrat	0.103212
1782	Feb-14-2019 14:33:25	16.641	-62.3863	1	0	5			-976	4.1765	0	11997.2	3291.51	15155.5	-0.005	-0.023	0.0364	0.0255	2.1		Antigua	Montserrat	0.103212
1783	Feb-14-2019 14:38:25	16.6456	-62.3936	1	0	5			-1040	4.08728	0	11265	2357.92	15813.5	-0.005	-0.023	0.0364	0.0255	2.1		Antigua	Montserrat	0.103212
1784	Feb-14-2019 14:43:25	16.6503	-62.401	1	0	5			-1092	4.7399	0	10555.7	1415.85	16492.7	-0.005	-0.023	0.0364	0.0255	2.1		Antigua	Montserrat	0.106128
1785	Feb-14-2019 14:48:25	16.6548	-62.4084	1	0	5			-1155	3.87574	0	9919.38	497.321	17119	-0.005	-0.023	0.0364	0.0255	2.1		Antigua	Montserrat	0.106128
1786	Feb-14-2019 14:53:25	16.6593	-62.4161	1	0	5			-1178	3.6229	0	9316.93	0	17408.2	-0.005	-0.023	0.0364	0.0255	2.1		Antigua	Montserrat	0.106128
1787	Feb-14-2019 14:58:25	16.6643	-62.4235	1	0	5			-1229	3.17761	0	8721.82	0	16821.9	-0.005	-0.023	0.0364	0.0255	2.1		Antigua	Montserrat	0.106128
1788	Feb-14-2019 15:03:25	16.6697	-62.4307	1	0	5			-1284	3.41991	0	8159.61	0	16230	-0.005	-0.023	0.0364	0.0255	2.1		Antigua	Montserrat	0.106128
1789	Feb-14-2019 15:08:25	16.6751	-62.4376	1	0	5			-1316	2.64941	0	7670.45	0	15668.4	-0.005	-0.023	0.0364	0.0255	2.1		Antigua	Montserrat	0.106109
1790	Feb-14-2019 15:13:25	16.6805	-62.4443	1	0	5			-1307	2.14393	0	7194.61	0	15127.5	-0.005	-0.023	0.0364	0.0255	2.1		Antigua	Montserrat	0.106109
1791	Feb-14-2019 15:18:25	16.6857	-62.4511	1	0	5			-1287	1.71004	0	6827.69	0	14651	-0.005	-0.023	0.0364	0.0255	2.1		Antigua	Montserrat	0.106109
1792	Feb-14-2019 15:23:25	16.6907	-62.4575	1	0	5			-1273	0.834715	0	6572.58	0	14216.9	-0.005	-0.023	0.0364	0.0255	2.1		Antigua	Montserrat	0.108491
1793	Feb-14-2019 15:28:25	16.6958	-62.464	1	0	5			-1264	0.442883	0	6393.53	0	13813.1	-0.005	-0.023	0.0364	0.0255	2.1		Antigua	Montserrat	0.108491
1794	Feb-14-2019 15:33:25	16.7011	-62.4708	1	0	5			-1249	1.16855	0	6211.94	0	13434.4	-0.005	-0.023	0.0364	0.0255	2.1		Antigua	Montserrat	0.108491
1795	Feb-14-2019 15:38:25	16.7065	-62.4773	1	0	5			-1239	1.30073	0	5920.45	0	13093.5	-0.005	-0.023	0.0364	0.0255	2.1		Antigua	Montserrat	0.103154
1796	Feb-14-2019 15:43:25	16.7118	-62.4833	1	0	5			-1230	1.84582	0	5266.24	0	12774.5	-0.005	-0.023	0.0364	0.0255	2.1		Antigua	Montserrat	0.103154
1797	Feb-14-2019 15:48:25	16.7178	-62.4893	1	0	5			-1190	2.9944	0	4552.24	0	12446.7	-0.005	-0.023	0.0364	0.0255	2.1		Antigua	Montserrat	0.103154
1798	Feb-14-2019 15:53:25	16.7235	-62.4956	1	0	5			-1156	3.46566	0	3885.33	0	12216.6	-0.005	-0.023	0.0364	0.0255	2.1		Antigua	Montserrat	0.103154
1799	Feb-14-2019 15:58:25	16.729	-62.5015	1	0	5			-1094	4.29436	0	3294.11	0	12029.8	-0.017	0.01	0.0318	0.0279	2.1		Antigua	Montserrat	0.107509
1800	Feb-14-2019 16:03:25	16.7342	-62.5078	1	0	5			-1018	4.10925	0	2746.45	0	11963.2	-0.017	0.01	0.0318	0.0279	2.1		Antigua	Montserrat	0.107509
1801	Feb-14-2019 16:08:25	16.7402	-62.5138	1	0	5			-970	3.14072	0	2105.73	0	11869.8	-0.017	0.01	0.0318	0.0279	2.1		Antigua	Montserrat	0.107284
1802	Feb-14-2019 16:13:25	16.7456	-62.5196	1	0	5			-951	3.07897	408.854	1613.72	191.747	11873.6	-0.017	0.01	0.0318	0.0279	2.1		Antigua	Montserrat	0.107284
1803	Feb-14-2019 16:18:25	16.7505	-62.5256	1	0	5			-956	2.67965	932.661	1301.84	360.296	11982.5	-0.016	-0.004	0.0241	0.0205	2.1		Antigua	Montserrat	0.107284
1804	Feb-14-2019 16:23:25	16.7561	-62.5314	1	0	5			-978	2.82817	819.901	579.224	558.765	12084.5	-0.016	-0.004	0.0241	0.0205	2.1		Antigua	Montserrat	0.107284
1805	Feb-14-2019 16:28:25	16.7619	-62.5368	1	0	5			-1012	3.6462	0	0	587.969	12199.2	-0.016	-0.004	0.0241	0.0205	2.1		Antigua	Montserrat	0.107284
1806	Feb-14-2019 16:33:25	16.767	-62.5423	1	0	5			-1133	6.41614	0	0	10.4111	12410.6	-0.016	-0.004	0.0241	0.0205	2.1		Antigua	Montserrat	0.108975
1807	Feb-14-2019 16:38:25	16.7715	-62.5478	1	0	5			-1223	3.64862	0	0	0	12710.9	-0.016	-0.004	0.0241	0.0205	2.1		Antigua	Montserrat	0.108975
1808	Feb-14-2019 16:43:25	16.7762	-62.5533	1	0	5			-1204	0.399623	0	0	0	13021.8	-0.016	-0.004	0.0241	0.0205	2.1		Antigua	Montserrat	0.109123
1809	Feb-14-2019 16:48:25	16.7817	-62.5593	1	0	5			-1226	2.50235	0	0	0	13403.7	-0.016	-0.004	0.0241	0.0205	2.1		Antigua	Montserrat	0.109123
1810	Feb-14-2019 16:53:25	16.7874	-62.565	1	0	5			-1239	4.6166	0	222.875	0	13786	-0.016	-0.004	0.0241	0.0205	2.1		Antigua	Montserrat	0.109123
1811	Feb-14-2019 16:58:25	16.7926	-62.5706	1	0	5			-1202	5.9741	0	0	0	14212.1	-0.016	-0.004	0.0241	0.0205	2.1		Antigua	Montserrat	0.109123
1812	Feb-14-2019 17:03:25	16.7981	-62.5759	1	0	5			-1198	5.21206	0	0	0	14640.6	-0.016	-0.004	0.0241	0.0205	2.1		Antigua	Montserrat	0.109123
1813	Feb-14-2019 17:08:25	16.8037	-62.5809	1	0	5			-1155	5.04741	0	0	0	15061.2	-0.016	-0.004	0.0241	0.0205	2.1		Antigua	Montserrat	0.106639
1814	Feb-14-2019 17:13:25	16.8095	-62.5859	1	0	5			-1041	7.41389	0	0	0	15509.9	-0.016	-0.004	0.0241	0.0205	2.1		Antigua	Montserrat	0.106639
1815	Feb-14-2019 17:18:25	16.8154	-62.5908	1	0	5			-981	7.63742	0	0	0	15979.6	-0.016	-0.004	0.0241	0.0205	2.1		Antigua	Montserrat	0.106846
1816	Feb-14-2019 17:23:25	16.8219	-62.5953	1	0	5			-868	4.70033	19.5146	0	0	15919.5	-0.016	-0.004	0.0241	0.0205	2.1		Antigua	Montserrat	0.106846
1817	Feb-14-2019 17:28:25	16.827	-62.6001	1	0	5			-814	4.76021	336.053	0	0	15601.4	-0.016	-0.004	0.0241	0.0205	2.1		Antigua	Montserrat	0.106846
1818	Feb-14-2019 17:33:25	16.831	-62.6056	1	0	5			-802	4.25203	500.413	0	0	15447.3	-0.016	-0.004	0.0241	0.0205	2.1		Antigua	Montserrat	0.106846
1819	Feb-14-2019 17:38:25	16.8345	-62.6118	1	0	5			-829	6.05367	564.695	0	0	15406.4	-0.016	-0.004	0.0241	0.0205	2.1		Antigua	Montserrat	0.106846
1820	Feb-14-2019 17:43:25	16.8366	-62.6169	1	0	5			-929	6.58045	551.101	0	0	15457	-0.016	-0.004	0.0241	0.0205	2.1		Antigua	Montserrat	0.106846
1821	Feb-14-2019 17:48:25	16.8381	-62.6214	1	0	5			-949	5.57888	507.192	0	0	15560	-0.016	-0.004	0.0241	0.0205	2.1		Antigua	Montserrat	0.108027
1822	Feb-14-2019 17:53:25	16.8397	-62.6264	1	0	5			-982	4.82259	475.925	0	0	15702.4	-0.016	-0.004	0.0241	0.0205	2.1		Antigua	St.Kitts	0.106371
1823	Feb-14-2019 17:58:25	16.8421	-62.6313	1	0	5			-981	5.58342	613.349	0	0	15761.5	-0.016	-0.004	0.0241	0.0205	2.1		Antigua	St.Kitts	0.106371
1824	Feb-14-2019 18:03:25	16.844	-62.6369	1	0	5			-1010	5.5025	833.839	0	0	15941.9	-0.016	-0.004	0.0241	0.0205	2.1		Antigua	St.Kitts	0.106371
1825	Feb-14-2019 18:08:25	16.8457	-62.6423	1	0	5			-1051	3.13432	1234.04	76.6651	0	16141.9	-0.016	-0.004	0.0241	0.0205	2.1		Antigua	St.Kitts	0.106371
1826	Feb-14-2019 18:13:25	16.8487	-62.6477	1	0	5			-996	4.38891	1850.22	237.507	0	16239.5	-0.016	-0.004	0.0241	0.0205	2.1		Antigua	St.Kitts	0.106371
1827	Feb-14-2019 18:18:25	16.8536	-62.6536	1	0	5			-957	4.92839	2526.06	145.561	0	16248.3	-0.016	-0.004	0.0241	0.0205	2.1		Antigua	St.Kitts	0.106371
1828	Feb-14-2019 18:23:25	16.8585	-62.6597	1	0	5			-874	5.52861	1999.83	0	0	16297.3	-0.016	-0.004	0.0241	0.0205	2.1		Antigua	St.Kitts	0.106371
1829	Feb-14-2019 18:28:25	16.8644	-62.6646	1	0	5			-847	4.29148	1664	0	0	16205.2	-0.016	-0.004	0.0241	0.0205	2.1		Antigua	St.Kitts	0.103034
1830	Feb-14-2019 18:33:25	16.8693	-62.6695	1	0	5			-809	4.89328	1335.95	0	0	16225	-0.016	-0.004	0.0241	0.0205	2.1		Antigua	St.Kitts	0.103034
1831	Feb-14-2019 18:38:25	16.8719	-62.6752	1	0	5			-791	6.75737	873.525	0	0	16496.1	-0.016	-0.004	0.0241	0.0205	2.1		Antigua	St.Kitts	0.103034
1832	Feb-14-2019 18:43:25	16.874	-62.6805	1	0	5			-837	6.66945	468.507	0	0	16769.6	-0.016	-0.004	0.0241	0.0205	2.1		Antigua	St.Kitts	0.103034
1833	Feb-14-2019 18:48:25	16.8768	-62.6853	1	0	5			-876	7.40135	200.053	54.4574	0	16946.6	-0.016	-0.004	0.0241	0.0205	2.1		Antigua	St.Kitts	0.106794
1834	Feb-14-2019 18:53:25	16.8795	-62.6902	1	0	5			-938	7.49903	0	403.999	0	17147	-0.016	-0.004	0.0241	0.0205	2.1		Antigua	St.Kitts	0.106794
1835	Feb-14-2019 18:58:25	16.8831	-62.6955	1	0	5			-996	6.24823	0	743.916	0	17309.7	-0.016	-0.004	0.0241	0.0205	2.1		Antigua	St.Kitts	0.106794
1836	Feb-14-2019 19:03:25	16.8867	-62.7009	1	0	5			-1035	5.53203	114.186	1195.12	0	17482.1	-0.016	-0.004	0.0241	0.0205	2.1		Antigua	St.Kitts	0.103778
1837	Feb-14-2019 19:08:25	16.891	-62.7059	1	0	5			-961	5.77728	571.611	1664.93	0	17603.4	-0.016	-0.004	0.0241	0.0205	2.1		Antigua	St.Kitts	0.103778
1838	Feb-14-2019 19:13:25	16.8949	-62.711	1	0	5			-914	3.98296	1120.17	2244.67	0	17753.2	-0.016	-0.004	0.0241	0.0205	2.1		Antigua	St.Kitts	0.103778
1839	Feb-14-2019 19:18:25	16.8988	-62.7161	1	0	5			-874	2.41557	1734.7	2860.66	0	17917.4	-0.016	-0.004	0.0241	0.0205	2.1		Antigua	St.Kitts	0.103778
1840	Feb-14-2019 19:23:25	16.9033	-62.7213	1	0	5			-864	1.33975	2433.5	3495.74	0	18065.6	-0.016	-0.004	0.0241	0.0205	2.1		Antigua	St.Kitts	0.103778
1841	Feb-14-2019 19:28:25	16.9076	-62.7264	1	0	5			-868	1.66448	3116.28	4125.42	0	18231.3	-0.016	-0.004	0.0241	0.0205	2.1		Antigua	St.Kitts	0.103778
1842	Feb-14-2019 19:33:25	16.9105	-62.7315	1	0	5			-879	1.77316	3548.78	4736.6	0	18498.8	-0.016	-0.004	0.0241	0.0205	2.1		Antigua	St.Kitts	0.103778
1843	Feb-14-2019 19:38:25	16.9132	-62.7359	1	0	5			-890	1.86274	3022.71	5275.21	0	18723.4	-0.016	-0.004	0.0241	0.0205	2.1		Antigua	St.Kitts	0.10865
1844	Feb-14-2019 19:43:25	16.9166	-62.7403	1	0	5			-905	2.07574	2433.55	5842.34	0	18911.1	-0.016	-0.004	0.0241	0.0205	2.1		Antigua	St.Kitts	0.103813
1845	Feb-14-2019 19:48:25	16.9195	-62.7452	1	0	5			-916	2.23188	1853.81	6453.21	0	19202	-0.016	-0.004	0.0241	0.0205	2.1		Antigua	St.Kitts	0.103813
1846	Feb-14-2019 19:53:25	16.9236	-62.7506	1	0	5			-948	2.28308	1137.97	7154.23	0	19456.6	-0.023	0.065	0.0213	0.0196	2.1		Antigua	St.Kitts	0.103813
1847	Feb-14-2019 19:58:25	16.9279	-62.7562	1	0	5			-962	1.96885	392.996	7897.78	0	19757	-0.023	0.065	0.0213	0.0196	2.1		Antigua	St.Kitts	0.103813
1848	Feb-14-2019 20:03:25	16.9324	-62.7619	1	0	5			-977	1.82179	0	8657.29	0	20064.1	-0.023	0.065	0.0213	0.0196	2.1		Antigua	St.Kitts	0.103813
1849	Feb-14-2019 20:08:25	16.937	-62.7672	1	0	5			-1030	3.87876	0	9390.08	0	20347.1	-0.023	0.065	0.0213	0.0196	2.1		Antigua	St.Kitts	0.103813
1850	Feb-14-2019 20:13:25	16.9418	-62.7724	1	0	5			-1094	4.20994	0	10125.9	0	20626.5	-0.023	0.065	0.0213	0.0196	2.1		Antigua	St.Kitts	0.103813
1851	Feb-14-2019 20:18:25	16.9452	-62.7729	1	0	5			-1094	4.20994	0	10356.6	0	20528.4	-0.023	0.065	0.0213	0.0196	2.1		Antigua	St.Kitts	0.103813
1852	Feb-14-2019 20:23:25	16.9471	-62.7722	1	0	5			-1107	3.99467	0	10409.8	0	20382.4	-0.023	0.065	0.0213	0.0196	2.1		Antigua	St.Kitts	0.103813
1853	Feb-14-2019 20:28:25	16.949	-62.7718	1	0	5			-1107	3.99467	0	10479.2	0	20259.4	-0.023	0.065	0.0213	0.0196	2.1		Antigua	St.Kitts	0.103813
1854	Feb-14-2019 20:33:25	16.9507	-62.7714	1	0	5			-1111	3.96095	0	10553.9	0	20152.6	-0.023	0.065	0.0213	0.0196	2.1		Antigua	St.Kitts	0.106266
1855	Feb-14-2019 20:38:25	16.9524	-62.7711	1	0	5			-1111	3.96095	0	10634.2	0	20053.4	-0.023	0.065	0.0213	0.0196	2.1		Antigua	St.Kitts	0.106266
1856	Feb-14-2019 20:43:25	16.9541	-62.7709	1	0	5			-1111	3.96095	0	10715.8	0	19961.5	-0.023	0.065	0.0213	0.0196	2.1		Antigua	St.Kitts	0.106266
1857	Feb-14-2019 20:48:25	16.9559	-62.7708	1	0	5			-1074	3.54355	0	10827.1	0	19885.2	-0.023	0.065	0.0213	0.0196	2.1		Antigua	St.Kitts	0.106266
1858	Feb-14-2019 20:53:25	16.9577	-62.7705	1	0	5			-1074	3.54355	0	10917	0	19783.9	-0.023	0.065	0.0213	0.0196	2.1		Antigua	St.Kitts	0.106266
1859	Feb-14-2019 20:58:25	16.9594	-62.7703	1	0	5			-1052	4.42706	0	11014.2	0	19699.8	-0.023	0.065	0.0213	0.0196	2.1		Antigua	St.Kitts	0.106266
1860	Feb-14-2019 21:03:25	16.9612	-62.7699	1	0	5			-1052	4.42706	0	11110.9	0	19598.6	-0.023	0.065	0.0213	0.0196	2.1		Antigua	St.Kitts	0.106266
1861	Feb-14-2019 21:08:25	16.9632	-62.7698	1	0	5			-1021	5.14855	0	11244.3	0	19507.8	-0.023	0.065	0.0213	0.0196	2.1		Antigua	St.Kitts	0.106266
1862	Feb-14-2019 21:13:25	16.9655	-62.7694	1	0	5			-1021	5.14855	0	11374.2	0	19389.9	-0.023	0.065	0.0213	0.0196	2.1		Antigua	St.Kitts	0.106266
1863	Feb-14-2019 21:18:25	16.9664	-62.7692	1	0	5			-1021	5.14855	0	11432.8	0	19339	-0.023	0.065	0.0213	0.0196	2.1		Antigua	St.Kitts	0.106266
1864	Feb-14-2019 21:23:25	16.9676	-62.7693	1	0	5			-984	5.31477	0	11517.5	0	19304.4	-0.023	0.065	0.0213	0.0196	2.1		Antigua	St.Kitts	0.106266
1865	Feb-14-2019 21:28:25	16.9688	-62.7694	1	0	5			-984	5.31477	0	11622.7	0	19279.6	-0.023	0.065	0.0213	0.0196	2.1		Antigua	St.Kitts	0.106266
1866	Feb-14-2019 21:33:25	16.97	-62.7695	1	0	5			-984	5.31477	0	11714	0	19252.8	-0.023	0.065	0.0213	0.0196	2.1		Antigua	St.Kitts	0.106266
1867	Feb-14-2019 21:38:25	16.9711	-62.7698	1	0	5			-951	4.68341	0	11819.8	0	19245.5	-0.023	0.065	0.0213	0.0196	2.1		Antigua	St.Kitts	0.106266
1868	Feb-14-2019 21:43:25	16.9722	-62.7699	1	0	5			-951	4.68341	0	11911.1	0	19220.3	-0.023	0.065	0.0213	0.0196	2.1		Antigua	St.Kitts	0.106266
1869	Feb-14-2019 21:48:25	16.9733	-62.77	1	0	5			-951	4.68341	0	11995	0	19170.4	-0.023	0.065	0.0213	0.0196	2.1		Antigua	St.Kitts	0.106266
1870	Feb-14-2019 21:53:25	16.9746	-62.7702	1	0	5			-951	4.68341	0	12108.8	0	19084.8	-0.023	0.065	0.0213	0.0196	2.1		Antigua	St.Kitts	0.106266
1871	Feb-14-2019 21:58:25	16.9752	-62.7704	1	0	5			-928	3.7211	0	12171.4	0	19059.1	-0.023	0.065	0.0213	0.0196	2.1		Antigua	St.Kitts	0.106266
1872	Feb-14-2019 22:03:25	16.9701	-62.771	1	0	5			-1010	5.42226	0	11840.3	0	19393.6	-0.023	0.065	0.0213	0.0196	2.1		Antigua	St.Kitts	0.106266
1873	Feb-14-2019 22:08:25	16.9647	-62.772	1	0	5			-1046	5.52141	0	11524.4	0	19677.2	-0.023	0.065	0.0213	0.0196	2.1		Antigua	St.Kitts	0.106266
1874	Feb-14-2019 22:13:25	16.9589	-62.7731	1	0	5			-1080	5.15454	0	11220.8	0	20001.6	-0.023	0.065	0.0213	0.0196	2.1		Antigua	St.Kitts	0.106266
1875	Feb-14-2019 22:18:25	16.9534	-62.774	1	0	5			-1111	3.96095	0	10944.8	0	20304	-0.023	0.065	0.0213	0.0196	2.1		Antigua	St.Kitts	0.106266
1876	Feb-14-2019 22:23:25	16.9481	-62.7751	1	0	5			-1140	4.37849	0	10732.1	0	20625.4	-0.023	0.065	0.0213	0.0196	2.1		Antigua	St.Kitts	0.104545
1877	Feb-14-2019 22:28:25	16.9427	-62.776	1	0	5			-1127	4.62319	0	10520.8	0	20946.4	-0.023	0.065	0.0213	0.0196	2.1		Antigua	St.Kitts	0.104545
1878	Feb-14-2019 22:33:25	16.938	-62.777	1	0	5			-1107	4.77745	0	10372	0	21247.2	-0.023	0.065	0.0213	0.0196	2.1		Antigua	St.Kitts	0.104545
1879	Feb-14-2019 22:38:25	16.9352	-62.7763	1	0	5			-1081	4.54561	0	10175	0	21309.3	-0.023	0.065	0.0213	0.0196	2.1		Antigua	St.Kitts	0.104545
1880	Feb-14-2019 22:43:25	16.9327	-62.7756	1	0	5			-1057	3.31536	0	9998.75	0	21360.2	-0.023	0.065	0.0213	0.0196	2.1		Antigua	St.Kitts	0.104545
1881	Feb-14-2019 22:48:25	16.9302	-62.775	1	0	5			-1057	3.31536	0	9839.47	0	21421.8	-0.023	0.065	0.0213	0.0196	2.1		Antigua	St.Kitts	0.104545
1882	Feb-14-2019 22:53:25	16.9276	-62.7744	1	0	5			-1029	2.57099	0	9673.29	0	21488.1	-0.023	0.065	0.0213	0.0196	2.1		Antigua	St.Kitts	0.103813
1883	Feb-14-2019 22:58:25	16.9254	-62.7737	1	0	5			-1029	2.57099	0	9527.44	0	21540.2	-0.023	0.065	0.0213	0.0196	2.1		Antigua	St.Kitts	0.103813
1884	Feb-14-2019 23:03:25	16.9233	-62.7738	1	0	5			-1026	2.46876	0	9459.09	0	21648.7	-0.023	0.065	0.0213	0.0196	2.1		Antigua	St.Kitts	0.103813
1885	Feb-14-2019 23:08:25	16.9207	-62.7735	1	0	5			-1023	2.41676	0	9348.54	0	21755	-0.023	0.065	0.0213	0.0196	2.1		Antigua	St.Kitts	0.103813
1886	Feb-14-2019 23:13:25	16.9179	-62.7731	1	0	5			-1023	2.41676	143.936	9234.35	0	21867.3	-0.023	0.065	0.0213	0.0196	2.1		Antigua	St.Kitts	0.103813
1887	Feb-14-2019 23:18:25	16.9152	-62.7727	1	0	5			-1020	2.0717	403.265	9118.89	0	21967.5	-0.023	0.065	0.0213	0.0196	2.1		Antigua	St.Kitts	0.103813
1888	Feb-14-2019 23:23:25	16.9125	-62.7722	1	0	5			-1018	1.54816	663.739	9010.8	0	22072.1	-0.023	0.065	0.0213	0.0196	2.1		Antigua	St.Kitts	0.103831
1889	Feb-14-2019 23:28:25	16.9099	-62.7719	1	0	5			-1018	1.54816	889.574	8929.24	0	22183.9	-0.023	0.065	0.0213	0.0196	2.1		Antigua	St.Kitts	0.103831
1890	Feb-14-2019 23:33:25	16.9071	-62.7714	1	0	5			-1012	1.18423	1143.56	8825.61	0	22296.6	-0.023	0.065	0.0213	0.0196	2.1		Antigua	St.Kitts	0.103831
1891	Feb-14-2019 23:38:25	16.9045	-62.7711	1	0	5			-1012	1.18423	1363.99	8739.1	0	22415.6	-0.023	0.065	0.0213	0.0196	2.1		Antigua	St.Kitts	0.103831
1892	Feb-14-2019 23:43:25	16.9016	-62.7705	1	0	5			-1004	0.876462	1608.59	8628.14	0	22526.7	-0.023	0.065	0.0213	0.0196	2.1		Antigua	St.Kitts	0.103831
1893	Feb-14-2019 23:48:25	16.8989	-62.77	1	0	5			-997	1.17713	1815.64	8537.63	0	22636	-0.023	0.065	0.0213	0.0196	2.1		Antigua	St.Kitts	0.103831
1894	Feb-14-2019 23:53:25	16.8968	-62.7698	1	0	5			-997	1.17713	1945.59	8494.71	0	22746.1	-0.023	0.065	0.0213	0.0196	2.1		Antigua	St.Kitts	0.103831
1895	Feb-14-2019 23:58:25	16.8942	-62.7694	1	0	5			-989	1.2045	2102.32	8433.46	0	22859	-0.023	0.065	0.0213	0.0196	2.1		Antigua	St.Kitts	0.103831
1896	Feb-15-2019 00:03:25	16.8954	-62.7665	1	0	5			-983	1.12102	2324.55	8137.02	0	22533.5	-0.023	0.065	0.0213	0.0196	2.1		Antigua	St.Kitts	0.103831
1897	Feb-15-2019 00:08:25	16.9007	-62.7602	1	0	5			-998	1.42469	2482.64	7529.47	0	21651.4	-0.023	0.065	0.0213	0.0196	2.1		Antigua	St.Kitts	0.103831
1898	Feb-15-2019 00:13:25	16.9061	-62.7542	1	0	5			-989	2.10711	2420.86	7000.98	0	20795.3	-0.023	0.065	0.0213	0.0196	2.1		Antigua	St.Kitts	0.103831
1899	Feb-15-2019 00:18:25	16.9112	-62.7481	1	0	5			-946	2.3727	2369.33	6472.62	0	19938.2	-0.016	-0.004	0.0241	0.0205	2.1		Antigua	St.Kitts	0.103831
1900	Feb-15-2019 00:23:25	16.9144	-62.7443	1	0	5			-922	2.28077	2349.22	6175.88	0	19410.5	-0.016	-0.004	0.0241	0.0205	2.1		Antigua	St.Kitts	0.103813
1901	Feb-15-2019 00:28:25	16.9156	-62.7439	1	0	5			-922	2.28077	2271.05	6176.8	0	19303.1	-0.016	-0.004	0.0241	0.0205	2.1		Antigua	St.Kitts	0.103813
1902	Feb-15-2019 00:33:25	16.9169	-62.7432	1	0	5			-916	2.23188	2212.85	6145.01	0	19157.5	-0.016	-0.004	0.0241	0.0205	2.1		Antigua	St.Kitts	0.103813
1903	Feb-15-2019 00:38:25	16.9182	-62.7426	1	0	5			-916	2.23188	2135.28	6144.73	0	19035.6	-0.016	-0.004	0.0241	0.0205	2.1		Antigua	St.Kitts	0.103813
1904	Feb-15-2019 00:43:25	16.9195	-62.7419	1	0	5			-916	2.23188	2073	6124.44	0	18890.3	-0.016	-0.004	0.0241	0.0205	2.1		Antigua	St.Kitts	0.103813
1905	Feb-15-2019 00:48:25	16.9208	-62.7411	1	0	5			-900	1.958	2015.04	6106.35	0	18748.2	-0.016	-0.004	0.0241	0.0205	2.1		Antigua	St.Kitts	0.103813
1906	Feb-15-2019 00:53:25	16.9222	-62.7401	1	0	5			-895	1.86081	1958.47	6075.93	0	18578.2	-0.016	-0.004	0.0241	0.0205	2.1		Antigua	St.Kitts	0.103813
1907	Feb-15-2019 00:58:25	16.9235	-62.7394	1	0	5			-895	1.86081	1890.72	6071.21	0	18434.9	-0.016	-0.004	0.0241	0.0205	2.1		Antigua	St.Kitts	0.103813
1908	Feb-15-2019 01:03:25	16.9247	-62.7389	1	0	5			-895	1.86081	1813.31	6089.69	0	18319.2	-0.016	-0.004	0.0241	0.0205	2.1		Antigua	St.Kitts	0.103813
1909	Feb-15-2019 01:08:25	16.9261	-62.7383	1	0	5			-891	1.81547	1729.23	6109.67	0	18190.2	-0.016	-0.004	0.0241	0.0205	2.1		Antigua	St.Kitts	0.103813
1910	Feb-15-2019 01:13:25	16.9275	-62.7375	1	0	5			-891	1.81547	1650.89	6121.74	0	18043.5	-0.016	-0.004	0.0241	0.0205	2.1		Antigua	St.Kitts	0.103813
1911	Feb-15-2019 01:18:25	16.9288	-62.7369	1	0	5			-878	1.65234	1565.8	6147.72	0	17914.9	-0.016	-0.004	0.0241	0.0205	2.1		Antigua	St.Kitts	0.10865
1912	Feb-15-2019 01:23:25	16.93	-62.7363	1	0	5			-876	1.66232	1484.5	6174.56	0	17789.4	-0.016	-0.004	0.0241	0.0205	2.1		Antigua	St.Kitts	0.10865
1913	Feb-15-2019 01:28:25	16.9316	-62.7353	1	0	5			-876	1.66232	1397.56	6189.5	0	17609.4	-0.016	-0.004	0.0241	0.0205	2.1		Antigua	St.Kitts	0.10865
1914	Feb-15-2019 01:33:25	16.9329	-62.7345	1	0	5			-876	1.66232	1322.75	6206.46	0	17459.9	-0.016	-0.004	0.0241	0.0205	2.1		Antigua	St.Kitts	0.10865
1915	Feb-15-2019 01:38:25	16.9341	-62.7337	1	0	5			-876	1.89599	1251.39	6229.02	0	17325.5	-0.016	-0.004	0.0241	0.0205	2.1		Antigua	St.Kitts	0.10865
1916	Feb-15-2019 01:43:25	16.9354	-62.7332	1	0	5			-861	1.87402	1157.04	6277.39	0	17205.3	-0.016	-0.004	0.0241	0.0205	2.1		Antigua	St.Kitts	0.10865
1917	Feb-15-2019 01:48:25	16.9367	-62.7321	1	0	5			-861	1.87402	1082.72	6291.66	0	17031	-0.016	-0.004	0.0241	0.0205	2.1		Antigua	St.Kitts	0.10865
1918	Feb-15-2019 01:53:25	16.9381	-62.7313	1	0	5			-865	2.41795	995.11	6323.37	0	16881.8	-0.016	-0.004	0.0241	0.0205	2.1		Antigua	St.Kitts	0.10865
1919	Feb-15-2019 01:58:25	16.9392	-62.7304	1	0	5			-865	2.41795	923.468	6343	0	16746.4	-0.016	-0.004	0.0241	0.0205	2.1		Antigua	St.Kitts	0.10865
1920	Feb-15-2019 02:03:25	16.9404	-62.7297	1	0	5			-865	2.41795	847.701	6366.41	0	16610.9	-0.016	-0.004	0.0241	0.0205	2.1		Antigua	St.Kitts	0.10865
1921	Feb-15-2019 02:08:25	16.9416	-62.7287	1	0	5			-852	2.14616	772.628	6379.13	0	16460.9	-0.016	-0.004	0.0241	0.0205	2.1		Antigua	St.Kitts	0.10865
1922	Feb-15-2019 02:13:25	16.9428	-62.728	1	0	5			-872	3.59069	684.818	6411.66	0	16332.2	-0.016	-0.004	0.0241	0.0205	2.1		Antigua	St.Kitts	0.10865
1923	Feb-15-2019 02:18:25	16.9441	-62.7273	1	0	5			-872	3.59069	583.623	6453.42	0	16191.3	-0.016	-0.004	0.0241	0.0205	2.1		Antigua	St.Kitts	0.10865
1924	Feb-15-2019 02:23:25	16.9453	-62.7264	1	0	5			-872	3.59069	500.938	6476.34	0	16047	-0.016	-0.004	0.0241	0.0205	2.1		Antigua	St.Kitts	0.10865
1925	Feb-15-2019 02:28:25	16.9465	-62.7257	1	0	5			-907	4.63844	411.631	6516.52	0	15922.8	-0.016	-0.004	0.0241	0.0205	2.1		Antigua	St.Kitts	0.10865
1926	Feb-15-2019 02:33:25	16.9478	-62.725	1	0	5			-901	4.57065	308.996	6565.88	0	15785.9	-0.016	-0.004	0.0241	0.0205	2.1		Antigua	St.Kitts	0.10865
1927	Feb-15-2019 02:38:25	16.9489	-62.7242	1	0	5			-901	4.57065	219.039	6606.81	0	15654.7	-0.016	-0.004	0.0241	0.0205	2.1		Antigua	St.Kitts	0.10865
1928	Feb-15-2019 02:43:25	16.9501	-62.7236	1	0	5			-941	4.75142	124.309	6661.01	0	15540.3	-0.016	-0.004	0.0241	0.0205	2.1		Antigua	St.Kitts	0.111148
1929	Feb-15-2019 02:48:25	16.9513	-62.7227	1	0	5			-941	4.75142	37.9107	6695.72	115.355	15391.7	-0.016	-0.004	0.0241	0.0205	2.1		Antigua	St.Kitts	0.111148
1930	Feb-15-2019 02:53:25	16.9524	-62.7219	1	0	5			-941	4.75142	0	6749.72	253.071	15262.9	-0.016	-0.004	0.0241	0.0205	2.1		Antigua	St.Kitts	0.111148
1931	Feb-15-2019 02:58:25	16.9536	-62.7213	1	0	5			-941	4.75142	0	6814.22	388.03	15145.3	-0.016	-0.004	0.0241	0.0205	2.1		Antigua	St.Kitts	0.111148
1932	Feb-15-2019 03:03:25	16.9549	-62.7205	1	0	5			-958	3.83513	0	6876.37	545.301	15004.7	-0.016	-0.004	0.0241	0.0205	2.1		Antigua	St.Kitts	0.111148
1933	Feb-15-2019 03:08:25	16.9561	-62.7195	1	0	5			-958	3.83513	0	6925.35	715.162	14847.9	-0.016	-0.004	0.0241	0.0205	2.1		Antigua	St.Kitts	0.111148
1934	Feb-15-2019 03:13:25	16.9572	-62.7182	1	0	5			-958	3.83513	0	6955.49	896.617	14674	-0.016	-0.004	0.0241	0.0205	2.1		Antigua	St.Kitts	0.111148
1935	Feb-15-2019 03:18:25	16.9583	-62.7172	1	0	5			-977	3.21786	0	7006.64	1057.75	14525.1	-0.016	-0.004	0.0241	0.0205	2.1		Antigua	St.Kitts	0.111148
1936	Feb-15-2019 03:23:25	16.9594	-62.7164	1	0	5			-955	2.99822	0	7059.56	1199.49	14395.7	-0.016	-0.004	0.0241	0.0205	2.1		Antigua	St.Kitts	0.111148
1937	Feb-15-2019 03:28:25	16.9606	-62.7156	1	0	5			-955	2.99822	0	7133.83	1345.29	14267.6	-0.016	-0.004	0.0241	0.0205	2.1		Antigua	St.Kitts	0.111148
1938	Feb-15-2019 03:33:25	16.9616	-62.7148	1	0	5			-955	2.99822	0	7196.77	1486.79	14140.5	-0.016	-0.004	0.0241	0.0205	2.1		Antigua	St.Kitts	0.111148
1939	Feb-15-2019 03:38:25	16.963	-62.7136	1	0	5			-963	2.853	0	7274.25	1691.27	13952.5	-0.016	-0.004	0.0241	0.0205	2.1		Antigua	St.Kitts	0.111148
1940	Feb-15-2019 03:43:25	16.9642	-62.7127	1	0	5			-963	2.853	0	7350.56	1843.94	13816.9	-0.016	-0.004	0.0241	0.0205	2.1		Antigua	St.Kitts	0.111148
1941	Feb-15-2019 03:48:25	16.9654	-62.7119	1	0	5			-942	2.54959	0	7432.86	1999.06	13680.2	-0.016	-0.004	0.0241	0.0205	2.1		Antigua	St.Kitts	0.111148
1942	Feb-15-2019 03:53:25	16.9667	-62.7109	1	0	5			-942	2.56959	0	7522.26	2172.13	13526.2	-0.016	-0.004	0.0241	0.0205	2.1		Antigua	St.Kitts	0.111148
1943	Feb-15-2019 03:58:25	16.968	-62.7097	1	0	5			-942	2.56959	0	7606.13	2362.77	13351	-0.016	-0.004	0.0241	0.0205	2.1		Antigua	St.Kitts	0.111148
1944	Feb-15-2019 04:03:25	16.9692	-62.7089	1	0	5			-942	2.56959	0	7696.5	2508.79	13224	-0.016	-0.004	0.0241	0.0205	2.1		Antigua	St.Kitts	0.111148
1945	Feb-15-2019 04:08:25	16.9703	-62.708	1	0	5			-923	2.40754	0	7776.34	2667.41	13079.8	-0.016	-0.004	0.0241	0.0205	2.1		Antigua	St.Kitts	0.111148
1946	Feb-15-2019 04:13:25	16.9715	-62.7071	1	0	5			-917	2.63792	0	7873.67	2822.29	12944.6	-0.016	-0.004	0.0241	0.0205	2.1		Antigua	St.Kitts	0.111148
1947	Feb-15-2019 04:18:25	16.9727	-62.7064	1	0	5			-917	2.63792	0	7973.56	2970.69	12817.3	-0.016	-0.004	0.0241	0.0205	2.1		Antigua	St.Kitts	0.111148
1948	Feb-15-2019 04:23:25	16.9738	-62.7056	1	0	5			-917	2.63792	0	7846.83	3117.01	12690.1	-0.016	-0.004	0.0241	0.0205	2.1		Antigua	St.Kitts	0.111148
1949	Feb-15-2019 04:28:25	16.975	-62.7048	1	0	5			-917	2.63792	0	7703.33	3261.72	12566.2	-0.016	-0.004	0.0241	0.0205	2.1		Antigua	St.Kitts	0.111148
1950	Feb-15-2019 04:33:25	16.9761	-62.704	1	0	5			-884	2.86645	0	7556.79	3409.5	12437.5	-0.016	-0.004	0.0241	0.0205	2.1		Antigua	St.Kitts	0.111148
1951	Feb-15-2019 04:38:25	16.9773	-62.7033	1	0	5			-884	2.86645	0	7414.81	3553.69	12318.6	-0.016	-0.004	0.0241	0.0205	2.1		Antigua	St.Kitts	0.111148
1952	Feb-15-2019 04:43:25	16.9785	-62.7025	1	0	5			-884	2.86645	0	7272.47	3698.33	12197.4	-0.016	-0.004	0.0241	0.0205	2.1		Antigua	St.Kitts	0.111148
1953	Feb-15-2019 04:48:25	16.9797	-62.7017	1	0	5			-865	3.04307	0	7125	3848.24	12070.4	-0.016	-0.004	0.0241	0.0205	2.1		Antigua	St.Kitts	0.111148
1954	Feb-15-2019 04:53:25	16.9808	-62.701	1	0	5			-865	3.04307	0	6995.86	3980.2	11962.2	-0.016	-0.004	0.0241	0.0205	2.1		Antigua	St.Kitts	0.111148
1955	Feb-15-2019 04:58:25	16.9824	-62.6999	1	0	5			-852	2.78216	0	6788.71	4190.88	11784	-0.016	-0.004	0.0241	0.0205	2.1		Antigua	St.Kitts	0.114557
1956	Feb-15-2019 05:03:25	16.9837	-62.699	1	0	5			-832	2.95738	0	6624.52	4358.3	11644.9	-0.016	-0.004	0.0241	0.0205	2.1		Antigua	St.Kitts	0.114557
1957	Feb-15-2019 05:08:25	16.9848	-62.6982	1	0	5			-832	2.95738	0	6483.4	4501.94	11524.2	-0.016	-0.004	0.0241	0.0205	2.1		Antigua	St.Kitts	0.114557
1958	Feb-15-2019 05:13:25	16.9848	-62.6988	1	0	5			-832	2.95738	0	6537.08	4450.71	11587.5	-0.016	-0.004	0.0241	0.0205	2.1		Antigua	St.Kitts	0.114557
1959	Feb-15-2019 05:18:25	16.9802	-62.7008	1	0	5			-865	3.04307	0	7011.51	3960.87	11958.3	-0.016	-0.004	0.0241	0.0205	2.1		Antigua	St.Kitts	0.111148
1960	Feb-15-2019 05:23:25	16.9746	-62.703	1	0	5			-898	2.54067	0	7586.91	3375.05	12408.1	-0.016	-0.004	0.0241	0.0205	2.1		Antigua	St.Kitts	0.111148
1961	Feb-15-2019 05:28:25	16.9695	-62.7062	1	0	5			-923	2.40754	0	7626.25	2751.73	12943.5	-0.016	-0.004	0.0241	0.0205	2.1		Antigua	St.Kitts	0.111148
1962	Feb-15-2019 05:33:25	16.9646	-62.709	1	0	5			-942	2.54959	0	7229.54	2174.87	13436.5	-0.016	-0.004	0.0241	0.0205	2.1		Antigua	St.Kitts	0.111148
1963	Feb-15-2019 05:38:25	16.9601	-62.7114	1	0	5			-935	2.61827	0	6881.71	1655.73	13884	-0.016	-0.004	0.0241	0.0205	2.1		Antigua	St.Kitts	0.111148
1964	Feb-15-2019 05:43:25	16.9556	-62.7138	1	0	5			-938	3.37721	0	6556.08	1169.98	14336.5	-0.016	-0.004	0.0241	0.0205	2.1		Antigua	St.Kitts	0.111148
1965	Feb-15-2019 05:48:25	16.9515	-62.7158	1	0	5			-914	3.63106	243.178	6280.92	828.236	14728.8	-0.016	-0.004	0.0241	0.0205	2.1		Antigua	St.Kitts	0.111148
1966	Feb-15-2019 05:53:25	16.9479	-62.7184	1	0	5			-894	4.12486	539.914	6123	454.068	15164.2	-0.016	-0.004	0.0241	0.0205	2.1		Antigua	St.Kitts	0.10865
1967	Feb-15-2019 05:58:25	16.9444	-62.7212	1	0	5			-865	3.71231	805.386	6019.73	67.2478	15611.4	-0.016	-0.004	0.0241	0.0205	2.1		Antigua	St.Kitts	0.10865
1968	Feb-15-2019 06:03:25	16.9397	-62.7243	1	0	5			-838	2.07309	1155.86	5890.14	0	16144.4	-0.016	-0.004	0.0241	0.0205	2.1		Antigua	St.Kitts	0.10865
1969	Feb-15-2019 06:08:25	16.9343	-62.7273	1	0	5			-846	1.69937	1561.9	5729.39	0	16718.4	-0.016	-0.004	0.0241	0.0205	2.1		Antigua	St.Kitts	0.10865
1970	Feb-15-2019 06:13:25	16.9283	-62.73	1	0	5			-865	1.63749	2006.59	5518.29	0	17310.9	-0.016	-0.004	0.0241	0.0205	2.1		Antigua	St.Kitts	0.10865
1971	Feb-15-2019 06:18:25	16.9219	-62.732	1	0	5			-869	1.59601	2482.96	5304.82	0	17855.9	-0.016	-0.004	0.0241	0.0205	2.1		Antigua	St.Kitts	0.10865
1972	Feb-15-2019 06:23:25	16.9159	-62.7343	1	0	5			-890	1.86274	2882.53	5226.05	0	18415.3	-0.016	-0.004	0.0241	0.0205	2.1		Antigua	St.Kitts	0.10865
1973	Feb-15-2019 06:28:25	16.9097	-62.7367	1	0	5			-894	1.9823	3267.61	5251.37	0	19011.5	-0.016	-0.004	0.0241	0.0205	2.1		Antigua	St.Kitts	0.103778
1974	Feb-15-2019 06:33:25	16.9038	-62.7388	1	0	5			-918	2.07678	3623.76	5334.44	0	19555.5	-0.016	-0.004	0.0241	0.0205	2.1		Antigua	St.Kitts	0.103831
1975	Feb-15-2019 06:38:25	16.9022	-62.7443	1	0	5			-936	2.16802	3406.61	5885.55	0	20142.9	-0.016	-0.004	0.0241	0.0205	2.1		Antigua	St.Kitts	0.103831
1976	Feb-15-2019 06:43:25	16.8978	-62.7474	1	0	5			-955	1.90406	3590	6130.89	0	20688.4	-0.016	-0.004	0.0241	0.0205	2.1		Antigua	St.Kitts	0.103831
1977	Feb-15-2019 06:48:25	16.8927	-62.7487	1	0	5			-954	1.68749	3670.19	6224.81	0	21122.7	-0.016	-0.004	0.0241	0.0205	2.1		Antigua	St.Kitts	0.103831
1978	Feb-15-2019 06:53:25	16.8877	-62.7499	1	0	5			-955	1.58077	3484.61	6360.81	0	21546.4	-0.016	-0.004	0.0241	0.0205	2.1		Antigua	St.Kitts	0.103831
1979	Feb-15-2019 06:58:25	16.8814	-62.7501	1	0	5			-979	1.71899	3159.3	6452.41	0	21967.4	-0.023	0.065	0.0213	0.0196	2.1		Antigua	St.Kitts	0.103831
1980	Feb-15-2019 07:03:25	16.8752	-62.7487	1	0	5			-975	2.03898	2729.83	6445.42	0	22264.7	-0.016	-0.004	0.0241	0.0205	2.1		Antigua	St.Kitts	0.103831
1981	Feb-15-2019 07:08:25	16.8692	-62.7473	1	0	5			-993	2.36027	2329.28	6464.01	0	22560.7	-0.016	-0.004	0.0241	0.0205	2.1		Antigua	St.Kitts	0.105342
1982	Feb-15-2019 07:13:25	16.8631	-62.7465	1	0	5			-971	3.61526	2019.75	6611.47	0	22908.4	-0.016	-0.004	0.0241	0.0205	2.1		Antigua	St.Kitts	0.105342
1983	Feb-15-2019 07:18:25	16.8569	-62.7452	1	0	5			-917	2.00404	1693.37	6774.02	0	23236	-0.016	-0.004	0.0241	0.0205	2.1		Antigua	St.Kitts	0.105342
1984	Feb-15-2019 07:23:25	16.8507	-62.7435	1	0	5			-914	1.60065	1351.81	6892.72	0	23523.8	-0.016	-0.004	0.0241	0.0205	2.1		Antigua	St.Kitts	0.105342
1985	Feb-15-2019 07:28:25	16.8444	-62.7419	1	0	5			-932	1.99866	1076.88	7029.35	0	23845	-0.016	-0.004	0.0241	0.0205	2.1		Antigua	St.Kitts	0.105342
1986	Feb-15-2019 07:33:25	16.838	-62.7405	1	0	5			-974	5.1555	860.289	6679.72	0	24198.9	-0.016	-0.004	0.0241	0.0205	2.1		Antigua	St.Kitts	0.105342
1987	Feb-15-2019 07:38:25	16.8319	-62.739	1	0	5			-990	4.6371	676.267	6385.8	0	24520.4	-0.016	-0.004	0.0241	0.0205	2.1		Antigua	St.Kitts	0.102907
1988	Feb-15-2019 07:43:25	16.8255	-62.7384	1	0	5			-975	3.47563	624.527	6223.61	0	24946	-0.016	-0.004	0.0241	0.0205	2.1		Antigua	St.Kitts	0.102907
1989	Feb-15-2019 07:48:25	16.8191	-62.7377	1	0	5			-975	2.62292	566.317	6129.31	0	25356.6	-0.016	-0.004	0.0241	0.0205	2.1		Antigua	St.Kitts	0.102907
1990	Feb-15-2019 07:53:25	16.813	-62.7366	1	0	5			-1001	2.87843	451.547	6063.31	0	25716.3	-0.016	-0.004	0.0241	0.0205	2.1		Antigua	St.Kitts	0.105274
1991	Feb-15-2019 07:58:25	16.8071	-62.7358	1	0	5			-1034	4.14169	347.881	6096.55	0	26087.8	-0.016	-0.004	0.0241	0.0205	2.1		Antigua	St.Kitts	0.105274
1992	Feb-15-2019 08:03:25	16.8026	-62.7373	1	0	5			-1066	4.96611	491.946	6391.38	0	26544.8	-0.016	-0.004	0.0241	0.0205	2.1		Antigua	St.Kitts	0.105274
1993	Feb-15-2019 08:08:25	16.7977	-62.737	1	0	5			-1103	5.64603	426.082	6318.35	0	26888.8	-0.016	-0.004	0.0241	0.0205	2.1		Antigua	St.Kitts	0.102974
1994	Feb-15-2019 08:13:25	16.7908	-62.7354	1	0	5			-1186	6.09695	181.39	5905.38	0	27302.5	-0.016	-0.004	0.0241	0.0205	2.1		Antigua	St.Kitts	0.102974
1995	Feb-15-2019 08:18:25	16.7841	-62.7344	1	0	5			-1223	5.89688	0	5637.76	0	27755.5	-0.016	-0.004	0.0241	0.0205	2.1		Antigua	St.Kitts	0.102974
1996	Feb-15-2019 08:23:25	16.7772	-62.733	1	0	5			-1317	4.47771	0	5411.84	0	28194.7	-0.016	-0.004	0.0241	0.0205	2.1		Antigua	St.Kitts	0.102974
1997	Feb-15-2019 08:28:25	16.7706	-62.7315	1	0	5			-1345	2.31358	0	5209.21	0	28621.7	-0.016	-0.004	0.0241	0.0205	2.1		Antigua	St.Kitts	0.102974
1998	Feb-15-2019 08:33:25	16.7636	-62.7303	1	0	5			-1351	2.07621	0	5102.13	0	29121.8	-0.016	-0.004	0.0241	0.0205	2.1		Antigua	Montserrat	0.102974
1999	Feb-15-2019 08:38:25	16.7569	-62.7292	1	0	5			-1379	2.38928	0	5099.73	0	29600.4	-0.016	-0.004	0.0241	0.0205	2.1		Antigua	Montserrat	0.103789
2000	Feb-15-2019 08:43:25	16.75	-62.7274	1	0	5			-1392	2.49632	0	5075.05	0	30076.7	-0.017	0.01	0.0318	0.0279	2.1		Antigua	Montserrat	0.103789
2001	Feb-15-2019 08:48:25	16.7432	-62.7258	1	0	5			-1399	2.47785	0	5140.7	0	30559.1	-0.017	0.01	0.0318	0.0279	2.1		Antigua	Montserrat	0.103789
2002	Feb-15-2019 08:53:25	16.736	-62.7246	1	0	5			-1431	5.08246	0	5371.19	0	31110.2	-0.017	0.01	0.0318	0.0279	2.1		Antigua	Montserrat	0.103789
2003	Feb-15-2019 08:58:25	16.729	-62.7235	1	0	5			-1499	2.77915	0	5624.1	0	31660.5	-0.017	0.01	0.0318	0.0279	2.1		Antigua	Montserrat	0.103789
2004	Feb-15-2019 09:03:25	16.7221	-62.7227	1	0	5			-1493	3.3651	0	5902.4	0	32023.2	-0.017	0.01	0.0318	0.0279	2.1		Antigua	Montserrat	0.104261
2005	Feb-15-2019 09:08:25	16.7152	-62.7214	1	0	5			-1495	2.79288	0	6185.02	0	32177	-0.017	0.01	0.0318	0.0279	2.1		Antigua	Montserrat	0.104261
2006	Feb-15-2019 09:13:25	16.7084	-62.7196	1	0	5			-1523	3.14323	0	6482.67	0	32276.1	-0.017	0.01	0.0318	0.0279	2.1		Antigua	Montserrat	0.104261
2007	Feb-15-2019 09:18:25	16.7016	-62.7182	1	0	5			-1551	2.88697	0	6891.6	0	32439.7	-0.017	0.01	0.0318	0.0279	2.1		Antigua	Montserrat	0.104261
2008	Feb-15-2019 09:23:25	16.6947	-62.7166	1	0	5			-1587	2.80168	0	7357.36	0	32613.2	-0.017	0.01	0.0318	0.0279	2.1		Antigua	Montserrat	0.104261
2009	Feb-15-2019 09:28:25	16.6879	-62.7144	1	0	5			-1581	2.73292	0	7821.8	0	32735.8	-0.017	0.01	0.0318	0.0279	2.1		Antigua	Montserrat	0.104261
2010	Feb-15-2019 09:33:25	16.6813	-62.7123	1	0	5			-1639	2.7573	0	8304.9	0	32868.6	-0.017	0.01	0.0318	0.0279	2.1		Antigua	Montserrat	0.102352
2011	Feb-15-2019 09:38:25	16.6748	-62.7104	1	0	5			-1670	2.02968	0	8796.23	0	33036.1	-0.017	0.01	0.0318	0.0279	2.1		Antigua	Montserrat	0.102352
2012	Feb-15-2019 09:43:25	16.668	-62.7091	1	0	5			-1684	1.5531	0	9387.61	0	33299.1	-0.017	0.01	0.0318	0.0279	2.1		Antigua	Montserrat	0.102352
2013	Feb-15-2019 09:48:25	16.6611	-62.7078	1	0	5			-1701	0.589237	0	9996.19	0	33566.1	-0.017	0.01	0.0318	0.0279	2.1		Antigua	Montserrat	0.102352
2014	Feb-15-2019 09:53:25	16.6544	-62.706	1	0	5			-1705	0.446657	0	10600.7	0	33807.8	-0.017	0.01	0.0318	0.0279	2.1		Antigua	Montserrat	0.102352
2015	Feb-15-2019 09:58:25	16.6478	-62.7045	1	0	5			-1705	0.644059	0	11220.6	0	34080.8	-0.017	0.01	0.0318	0.0279	2.1		Antigua	Montserrat	0.104976
2016	Feb-15-2019 10:03:25	16.641	-62.7031	1	0	5			-1690	1.16073	0	11880.2	0	34387.6	-0.017	0.01	0.0318	0.0279	2.1		Antigua	Montserrat	0.104976
2017	Feb-15-2019 10:08:25	16.6346	-62.7016	1	0	5			-1683	1.44573	0	12503.2	0	34671.5	-0.017	0.01	0.0318	0.0279	2.1		Antigua	Montserrat	0.104976
2018	Feb-15-2019 10:13:25	16.6281	-62.6999	1	0	5			-1652	1.97079	0	13148.9	0	34962.5	-0.017	0.01	0.0318	0.0279	2.1		Antigua	Montserrat	0.1052
2019	Feb-15-2019 10:18:25	16.6215	-62.6979	1	0	5			-1637	2.20729	0	13483.2	0	35245.1	-0.017	0.01	0.0318	0.0279	2.1		Antigua	Montserrat	0.1052
2020	Feb-15-2019 10:23:25	16.6151	-62.6961	1	0	5			-1615	2.04472	0	13774	0	35549.2	-0.017	0.01	0.0318	0.0279	2.1		Antigua	Montserrat	0.1052
2021	Feb-15-2019 10:28:25	16.6084	-62.6943	1	0	5			-1594	1.72968	0	14114.7	0	35881.3	-0.017	0.01	0.0318	0.0279	2.1		Antigua	Montserrat	0.104122
2022	Feb-15-2019 10:33:25	16.6016	-62.6928	1	0	5			-1577	1.89094	0	14518.3	0	36256.2	-0.017	0.01	0.0318	0.0279	2.1		Antigua	Montserrat	0.104122
2023	Feb-15-2019 10:38:25	16.5952	-62.6901	1	0	5			-1549	2.25715	223.425	14830.4	0	36518.3	-0.017	0.01	0.0318	0.0279	2.1		Antigua	Montserrat	0.104122
2024	Feb-15-2019 10:43:25	16.5885	-62.6881	1	0	5			-1542	2.44001	758.968	15257.7	0	36881.5	-0.017	0.01	0.0318	0.0279	2.1		Antigua	Montserrat	0.104122
2025	Feb-15-2019 10:48:25	16.5817	-62.6865	1	0	5			-1506	2.76881	1130.25	15727.2	0	37275.8	-0.017	0.01	0.0318	0.0279	2.1		Antigua	Montserrat	0.104122
2026	Feb-15-2019 10:53:25	16.5752	-62.685	1	0	5			-1496	3.02417	1393.12	16220.7	0	37687	-0.017	0.01	0.0318	0.0279	2.1		Antigua	Montserrat	0.104122
2027	Feb-15-2019 10:58:25	16.5684	-62.6834	1	0	5			-1468	3.814	1642.35	16739.3	367.424	38109.9	-0.017	0.01	0.0318	0.0279	2.1		Antigua	Montserrat	0.103375
2028	Feb-15-2019 11:03:25	16.5616	-62.6825	1	0	5			-1404	4.61413	1793.01	17316.8	1100.31	38595.8	-0.017	0.01	0.0318	0.0279	2.1		Antigua	Montserrat	0.103375
2029	Feb-15-2019 11:08:25	16.5549	-62.6809	1	0	5			-1393	4.47341	1994.61	17872.1	1860.44	39043.4	-0.017	0.01	0.0318	0.0279	2.1		Antigua	Montserrat	0.103375
2030	Feb-15-2019 11:13:25	16.5482	-62.68	1	0	5			-1394	3.58538	2092.11	18463.8	2581.83	39535.6	-0.017	0.01	0.0318	0.0279	2.1		Antigua	Montserrat	0.103375
2031	Feb-15-2019 11:18:25	16.5417	-62.677	1	0	5			-1384	1.88853	2378.82	18956.2	3375.22	39886	-0.017	0.01	0.0318	0.0279	2.1		Antigua	Montserrat	0.103375
2032	Feb-15-2019 11:23:25	16.5355	-62.6739	1	0	5			-1365	2.2383	2642.62	19419.8	4128.01	40202.6	-0.017	0.01	0.0318	0.0279	2.1		Antigua	Montserrat	0.104164
2033	Feb-15-2019 11:28:25	16.5295	-62.6709	1	0	5			-1344	3.21237	2847.03	19899	4863.58	40532.4	-0.017	0.01	0.0318	0.0279	2.1		Antigua	Montserrat	0.104164
2034	Feb-15-2019 11:33:25	16.5239	-62.6677	1	0	5			-1289	2.21951	3049.73	20343.4	5566.45	40822.6	-0.017	0.01	0.0318	0.0279	2.1		Antigua	Montserrat	0.104164
2035	Feb-15-2019 11:38:25	16.5178	-62.6649	1	0	5			-1263	3.08362	3205.13	20857.2	6301.71	41182.6	-0.017	0.01	0.0318	0.0279	2.1		Antigua	Montserrat	0.104164
2036	Feb-15-2019 11:43:25	16.5123	-62.662	1	0	5			-1217	4.02112	3402.16	21310.3	6930.82	41498.2	-0.017	0.01	0.0318	0.0279	2.1		Antigua	Montserrat	0.103841
2037	Feb-15-2019 11:48:25	16.507	-62.6594	1	0	5			-1211	4.05698	3610.7	21763.6	7434.92	41824.8	-0.017	0.01	0.0318	0.0279	2.1		Antigua	Montserrat	0.103841
2038	Feb-15-2019 11:53:25	16.5019	-62.657	1	0	5			-1175	3.49118	3854.71	22212	7923.02	42148.4	-0.017	0.01	0.0318	0.0279	2.1		Antigua	Montserrat	0.103841
2039	Feb-15-2019 11:58:25	16.4963	-62.6544	1	0	5			-1171	2.99495	4147.16	22704.9	8405.71	42508	-0.011	0.058	0.0401	0.0334	2.1		Antigua	Montserrat	0.103497
2040	Feb-15-2019 12:03:25	16.4913	-62.6531	1	0	5			-1164	2.48267	4331.02	23204.7	8606.72	42913.8	-0.011	0.058	0.0401	0.0334	2.1		Antigua	Montserrat	0.103497
2041	Feb-15-2019 12:08:25	16.4868	-62.6533	1	0	5			-1177	2.15584	4396.3	23679.7	8657.48	43337.5	-0.011	0.058	0.0401	0.0334	2.1		Antigua	Montserrat	0.103497
2042	Feb-15-2019 12:13:25	16.4816	-62.6528	1	0	5			-1183	1.86081	4570.56	24217	8782.3	43799.9	-0.011	0.058	0.0401	0.0334	2.1		Antigua	Montserrat	0.103497
2043	Feb-15-2019 12:18:25	16.4765	-62.6513	1	0	5			-1188	1.82232	4879.93	24714.7	9013.18	44198.1	-0.011	0.058	0.0401	0.0334	2.1		Antigua	Montserrat	0.103497
2044	Feb-15-2019 12:23:25	16.4708	-62.6499	1	0	5			-1165	2.73196	5233.69	25282.4	9243.76	44662.1	-0.011	0.058	0.0401	0.0334	2.1		Antigua	Montserrat	0.103497
2045	Feb-15-2019 12:28:25	16.4657	-62.6486	1	0	5			-1165	2.98633	5578.21	25797.9	9446.84	45086	-0.011	0.058	0.0401	0.0334	2.1		Antigua	Montserrat	0.103497
2046	Feb-15-2019 12:33:25	16.4607	-62.6476	1	0	5			-1164	2.98992	5916.96	26312.6	9625.86	45516.6	-0.011	0.058	0.0401	0.0334	2.1		Antigua	Montserrat	0.106792
2047	Feb-15-2019 12:38:25	16.4567	-62.6474	1	0	5			-1159	2.60095	6145.03	26735.3	9699.66	45890.8	-0.011	0.058	0.0401	0.0334	2.1		Antigua	Montserrat	0.106792
2048	Feb-15-2019 12:43:25	16.453	-62.6477	1	0	5			-1154	2.09503	6334.23	27147.1	9726.55	46267.5	-0.011	0.058	0.0401	0.0334	2.1		Antigua	Montserrat	0.106792
2049	Feb-15-2019 12:48:25	16.4486	-62.6473	1	0	5			-1148	1.73397	6636.22	27608.6	9829.1	46670.5	-0.011	0.058	0.0401	0.0334	2.1		Antigua	Montserrat	0.106792
2050	Feb-15-2019 12:53:25	16.4439	-62.6459	1	0	5			-1144	1.42973	7055.32	28079.8	10043.5	47052.7	-0.011	0.058	0.0401	0.0334	2.1		Antigua	Montserrat	0.106792
2051	Feb-15-2019 12:58:25	16.4393	-62.6454	1	0	5			-1132	1.05334	7408.51	28566.5	10159.9	47477.2	-0.011	0.058	0.0401	0.0334	2.1		Antigua	Montserrat	0.106792
2052	Feb-15-2019 13:03:25	16.4348	-62.6452	1	0	5			-1133	0.8718	7366.27	29051.8	10250.6	47908.4	-0.011	0.058	0.0401	0.0334	2.1		Antigua	Montserrat	0.106792
2053	Feb-15-2019 13:08:25	16.4286	-62.6456	1	0	5			-1147	1.29704	6679.42	29731.9	10297.9	48535.9	-0.011	0.058	0.0401	0.0334	2.1		Antigua	Montserrat	0.106792
2054	Feb-15-2019 13:13:25	16.4224	-62.647	1	0	5			-1162	1.87632	5985.78	30431.2	9969.61	49212.8	-0.011	0.058	0.0401	0.0334	2.1		Antigua	Montserrat	0.106631
2055	Feb-15-2019 13:18:25	16.4164	-62.6484	1	0	5			-1188	2.52148	5312.61	31110.7	9558.61	49869.7	-0.011	0.058	0.0401	0.0334	2.1		Antigua	Montserrat	0.106631
2056	Feb-15-2019 13:23:25	16.4111	-62.6492	1	0	5			-1202	2.58249	4717.46	31706.6	9228.82	50436.6	-0.011	0.058	0.0401	0.0334	2.1		Antigua	Montserrat	0.106631
2057	Feb-15-2019 13:28:25	16.406	-62.6493	1	0	5			-1218	2.5194	4157.75	32257.6	8985.63	50941.2	-0.011	0.058	0.0401	0.0334	2.1		Antigua	Montserrat	0.106631
2058	Feb-15-2019 13:33:25	16.4009	-62.6488	1	0	5			-1235	2.72065	3600.84	32799.5	8793.4	51423.6	-0.011	0.058	0.0401	0.0334	2.1		Antigua	Montserrat	0.106631
2059	Feb-15-2019 13:38:25	16.396	-62.6482	1	0	5			-1257	3.35822	3059.88	33328	8614.62	51892.1	-0.011	0.058	0.0401	0.0334	2.1		Antigua	Montserrat	0.106631
2060	Feb-15-2019 13:43:25	16.3912	-62.6475	1	0	5			-1320	4.47771	2543.9	33831.4	8464.61	52333	-0.011	0.058	0.0401	0.0334	2.1		Antigua	Montserrat	0.106631
2061	Feb-15-2019 13:48:25	16.3877	-62.6465	1	0	5			-1320	4.47771	2173.31	34190.2	8396.3	52635.7	-0.011	0.058	0.0401	0.0334	2.1		Antigua	Montserrat	0.106631
2062	Feb-15-2019 13:53:25	16.3847	-62.6456	1	0	5			-1343	4.58498	1848.2	34507.1	8341.73	52835.7	-0.011	0.058	0.0401	0.0334	2.1		Antigua	Montserrat	0.107073
2063	Feb-15-2019 13:58:25	16.3814	-62.6452	1	0	5			-1379	4.85381	1496.37	34856.7	8223.06	53019.6	-0.011	0.058	0.0401	0.0334	2.1		Antigua	Montserrat	0.107073
2064	Feb-15-2019 14:03:25	16.377	-62.6445	1	0	5			-1416	5.11058	1023.35	35326.6	8090.22	53247.2	-0.011	0.058	0.0401	0.0334	2.1		Antigua	Montserrat	0.107073
2065	Feb-15-2019 14:08:25	16.3719	-62.6433	1	0	5			-1455	5.34523	498.232	35853.1	7973.77	53479.6	-0.011	0.058	0.0401	0.0334	2.1		Antigua	Montserrat	0.107073
2066	Feb-15-2019 14:13:25	16.3669	-62.6418	1	0	5			-1495	5.45615	0	36376.1	7886.24	53691.9	-0.011	0.058	0.0401	0.0334	2.1		Antigua	Montserrat	0.107073
2067	Feb-15-2019 14:18:25	16.3619	-62.641	1	0	5			-1538	5.15435	0	36914.3	7725.43	53973.2	-0.011	0.058	0.0401	0.0334	2.1		Antigua	Montserrat	0.107073
2068	Feb-15-2019 14:23:25	16.357	-62.6398	1	0	5			-1567	5.25587	0	37433.7	7613.63	54212	-0.011	0.058	0.0401	0.0334	2.1		Antigua	Montserrat	0.107073
2069	Feb-15-2019 14:28:25	16.3526	-62.6386	1	0	5			-1594	5.39607	0	37892.7	7523.38	54419.7	-0.011	0.058	0.0401	0.0334	2.1		Antigua	Montserrat	0.107073
2070	Feb-15-2019 14:33:25	16.3483	-62.6375	1	0	5			-1616	5.15937	0	38358	7420.35	54642.9	-0.011	0.058	0.0401	0.0334	2.1		Antigua	Montserrat	0.112084
2071	Feb-15-2019 14:38:25	16.3438	-62.6365	1	0	5			-1585	5.11281	0	38829.5	7313.48	54872	-0.011	0.058	0.0401	0.0334	2.1		Antigua	Montserrat	0.112084
2072	Feb-15-2019 14:43:25	16.3394	-62.636	1	0	5			-1591	5.1037	0	39309.5	7044.05	55152	-0.011	0.058	0.0401	0.0334	2.1		Antigua	Montserrat	0.112084
2073	Feb-15-2019 14:48:25	16.3336	-62.6356	1	0	5			-1593	5.19113	0	39942.8	6671.13	55542.5	-0.011	0.058	0.0401	0.0334	2.1		Antigua	Montserrat	0.112084
2074	Feb-15-2019 14:53:25	16.3279	-62.6363	1	0	5			-1576	5.29707	0	40575.9	6217.77	56014.2	-0.011	0.058	0.0401	0.0334	2.1		Antigua	Montserrat	0.112084
2075	Feb-15-2019 14:58:25	16.3252	-62.6362	1	0	5			-1576	5.29707	0	40869.1	6040.17	56203.1	-0.011	0.058	0.0401	0.0334	2.1		Antigua	Montserrat	0.112084
2076	Feb-15-2019 15:03:25	16.328	-62.6301	1	0	5			-1535	5.23489	59.3944	40491.1	6734.89	55518.2	-0.011	0.058	0.0401	0.0334	2.1		Antigua	Montserrat	0.112084
2077	Feb-15-2019 15:08:25	16.3314	-62.6235	1	0	5			-1468	5.16915	312.209	40046.5	7523.62	54739.4	-0.011	0.058	0.0401	0.0334	2.1		Antigua	Montserrat	0.111124
2078	Feb-15-2019 15:13:25	16.3352	-62.6168	1	0	5			-1427	5.30137	754.09	39561.3	8347.9	53923.7	-0.011	0.058	0.0401	0.0334	2.1		Antigua	Montserrat	0.111124
2079	Feb-15-2019 15:18:25	16.3395	-62.6105	1	0	5			-1346	4.86486	1298.1	39035	9165.29	53111.3	-0.011	0.058	0.0401	0.0334	2.1		Antigua	Montserrat	0.111124
2080	Feb-15-2019 15:23:25	16.3437	-62.6043	1	0	5			-1312	4.18857	1923.09	38524.9	9968.6	52313.2	-0.011	0.058	0.0401	0.0334	2.1		Antigua	Montserrat	0.111124
2081	Feb-15-2019 15:28:25	16.3477	-62.598	1	0	5			-1264	4.35451	2617.67	38040.5	10776.7	51512.3	-0.011	0.058	0.0401	0.0334	2.1		Antigua	Montserrat	0.111124
2082	Feb-15-2019 15:33:25	16.3518	-62.5918	1	0	5			-1244	5.14219	3324.11	37557	11576.5	50718.5	-0.011	0.058	0.0401	0.0334	2.1		Antigua	Montserrat	0.109189
2083	Feb-15-2019 15:38:25	16.3554	-62.5856	1	0	5			-1171	4.30211	4047.98	37147.1	12342.2	49962.7	-0.011	0.058	0.0401	0.0334	2.1		Antigua	Montserrat	0.108399
2084	Feb-15-2019 15:43:25	16.3591	-62.5788	1	0	5			-1126	1.82232	4836.67	36732.6	13161.3	49156.2	-0.011	0.058	0.0401	0.0334	2.1		Antigua	Montserrat	0.108399
2085	Feb-15-2019 15:48:25	16.3625	-62.5724	1	0	5			-1109	1.67595	5600.06	36364.8	13937.3	48393.9	-0.011	0.058	0.0401	0.0334	2.1		Antigua	Montserrat	0.108399
2086	Feb-15-2019 15:53:25	16.3661	-62.5659	1	0	5			-1087	1.53323	6367.59	35995.7	14721.3	47623.4	-0.011	0.058	0.0401	0.0334	2.1		Antigua	Montserrat	0.108399
2087	Feb-15-2019 15:58:25	16.369	-62.559	1	0	5			-1069	1.64435	7163.41	35711.4	15496.7	46869.7	-0.011	0.058	0.0401	0.0334	2.1		Antigua	Montserrat	0.108399
2088	Feb-15-2019 16:03:25	16.3721	-62.5524	1	0	5			-1045	1.37034	7939.17	35427.9	16259.6	46127.4	-0.011	0.058	0.0401	0.0334	2.1		Antigua	Montserrat	0.108399
2089	Feb-15-2019 16:08:25	16.3746	-62.5453	1	0	5			-1032	1.20748	8743.27	35220.6	17022.3	45394.3	-0.011	0.058	0.0401	0.0334	2.1		Antigua	Montserrat	0.110058
2090	Feb-15-2019 16:13:25	16.3773	-62.5386	1	0	5			-1020	1.07496	9516.45	34993.5	17767.4	44676.8	-0.011	0.058	0.0401	0.0334	2.1		Antigua	Montserrat	0.110058
2091	Feb-15-2019 16:18:25	16.3803	-62.5315	1	0	5			-999	1.12593	10339.4	34738	18565.3	43908.8	-0.011	0.058	0.0401	0.0334	2.1		Antigua	Montserrat	0.110058
2092	Feb-15-2019 16:23:25	16.3829	-62.524	1	0	5			-983	1.3385	11189.7	34554.6	19157.8	43149.8	-0.011	0.058	0.0401	0.0334	2.1		Antigua	Montserrat	0.110058
2093	Feb-15-2019 16:28:25	16.3852	-62.5164	1	0	5			-961	0.977814	12039.4	34410.1	19153.9	42403.9	-0.011	0.058	0.0401	0.0334	2.1		Antigua	Montserrat	0.110058
2094	Feb-15-2019 16:33:25	16.3881	-62.509	1	0	5			-954	0.472736	12893.9	34225.5	19210.1	41628.2	-0.011	0.058	0.0401	0.0334	2.1		Antigua	Montserrat	0.106371
2095	Feb-15-2019 16:38:07	16.3913	-62.5018	1	0	5			-954	0.425205	13735	34023.9	19305.7	40847.9	-0.011	0.058	0.0401	0.0334	2.1		Antigua	Montserrat	0.106371
2096	Feb-15-2019 16:43:07	16.3943	-62.4945	1	0	5			-964	0.667099	14364.2	33868.9	19374.6	40084.8	0.005	0.02	0.0446	0.0308	2.1		Antigua	Montserrat	0.106371
2097	Feb-15-2019 16:48:07	16.3972	-62.4875	1	0	5			-950	1.13947	13936.9	33734.4	19382.5	39343.2	0.005	0.02	0.0446	0.0308	2.1		Antigua	Montserrat	0.106371
2098	Feb-15-2019 16:53:07	16.4	-62.4799	1	0	5			-944	1.06556	13545.2	33648.8	19284.1	38585	0.005	0.02	0.0446	0.0308	2.1		Antigua	Montserrat	0.106371
2099	Feb-15-2019 16:58:07	16.4027	-62.4723	1	0	5			-928	1.22795	13189	33598.2	19170.8	37829	0.005	0.02	0.0446	0.0308	2.1		Antigua	Montserrat	0.106357
2100	Feb-15-2019 17:03:07	16.4054	-62.4648	1	0	5			-916	1.17835	12853.6	33551.5	19079.1	37085.3	0.005	0.02	0.0446	0.0308	2.1		Antigua	Montserrat	0.106357
2101	Feb-15-2019 17:08:07	16.4082	-62.4578	1	0	5			-918	1.06014	12550.6	33512.3	19006.1	36372	0.005	0.02	0.0446	0.0308	2.1		Antigua	Montserrat	0.106357
2102	Feb-15-2019 17:13:07	16.4108	-62.4509	1	0	5			-911	0.886795	12299	33503	18925.8	35693.2	0.005	0.02	0.0446	0.0308	2.1		Antigua	Montserrat	0.106357
2103	Feb-15-2019 17:18:07	16.414	-62.4448	1	0	5			-909	0.674604	12009.6	33426.4	18934.7	35017.1	0.005	0.02	0.0446	0.0308	2.1		Antigua	Montserrat	0.106357
2104	Feb-15-2019 17:23:07	16.4171	-62.4394	1	0	5			-904	0.72298	11613.7	33178.5	18969.1	34391.5	0.005	0.02	0.0446	0.0308	2.1		Antigua	Montserrat	0.106357
2105	Feb-15-2019 17:28:07	16.4194	-62.4349	1	0	5			-905	0.755095	11259.8	32683	18977.4	33899.7	0.005	0.02	0.0446	0.0308	2.1		Antigua	Montserrat	0.104824
2106	Feb-15-2019 17:33:07	16.4211	-62.4294	1	0	5			-901	0.695601	10780.9	32173.7	18875.1	33396.5	0.005	0.02	0.0446	0.0308	2.1		Antigua	Montserrat	0.104824
2107	Feb-15-2019 17:38:07	16.4226	-62.4235	1	0	5			-903	0.658417	10263.2	31665.4	18728.5	32895.1	0.005	0.02	0.0446	0.0308	2.1		Antigua	Montserrat	0.104824
2108	Feb-15-2019 17:43:07	16.4236	-62.4158	1	0	5			-917	1.0087	9562.02	31094.8	18455.1	32334.5	0.005	0.02	0.0446	0.0308	2.1		Antigua	Montserrat	0.104824
2109	Feb-15-2019 17:48:07	16.4245	-62.4091	1	0	5			-925	1.1191	8952.67	30598.2	18215.3	31844.9	0.005	0.02	0.0446	0.0308	2.1		Antigua	Montserrat	0.104824
2110	Feb-15-2019 17:53:07	16.426	-62.4022	1	0	5			-941	1.16793	8359.78	30054.4	18021.9	31307.5	0.005	0.02	0.0446	0.0308	2.1		Antigua	Montserrat	0.105558
2111	Feb-15-2019 17:58:07	16.4272	-62.3957	1	0	5			-960	1.25802	7798.31	29567.6	17844.3	30826.7	0.005	0.02	0.0446	0.0308	2.1		Antigua	Montserrat	0.106008
2112	Feb-15-2019 18:03:07	16.428	-62.3887	1	0	5			-970	1.2846	7178.41	29096.7	17635.6	30362.3	0.005	0.02	0.0446	0.0308	2.1		Antigua	Montserrat	0.106008
2113	Feb-15-2019 18:08:07	16.4287	-62.3821	1	0	5			-990	1.31228	6594.64	28676.2	17457.4	29947.8	0.005	0.02	0.0446	0.0308	2.1		Antigua	Montserrat	0.106008
2114	Feb-15-2019 18:13:07	16.4291	-62.376	1	0	5			-1000	1.30533	6036.63	28306.4	17297	29583.2	0.005	0.02	0.0446	0.0308	2.1		Antigua	Montserrat	0.106008
2115	Feb-15-2019 18:18:07	16.4291	-62.3701	1	0	5			-1019	1.17366	5479.6	28010.2	17115.3	29292	0.005	0.02	0.0446	0.0308	2.1		Antigua	Montserrat	0.106008
2116	Feb-15-2019 18:23:07	16.4295	-62.3644	1	0	5			-1021	1.17366	4959.79	27691.9	17003	28978.1	0.005	0.02	0.0446	0.0308	2.1		Antigua	Montserrat	0.106008
2117	Feb-15-2019 18:28:07	16.4298	-62.3583	1	0	5			-1036	1.13884	4398.2	27373.3	16879.2	28663.7	0.005	0.02	0.0446	0.0308	2.1		Antigua	Montserrat	0.106473
2118	Feb-15-2019 18:33:07	16.4307	-62.3522	1	0	5			-1042	1.1176	3867.53	27011	16817.1	28304.9	0.005	0.02	0.0446	0.0308	2.1		Antigua	Montserrat	0.106473
2119	Feb-15-2019 18:38:07	16.4317	-62.3461	1	0	5			-1048	1.16135	3327.23	26645.3	16763.3	27942.4	0.005	0.02	0.0446	0.0308	2.1		Antigua	Montserrat	0.106473
2120	Feb-15-2019 18:43:07	16.4326	-62.3397	1	0	5			-1060	1.14199	2762.14	26287.2	16697.9	27587.2	0.005	0.02	0.0446	0.0308	2.1		Antigua	Montserrat	0.106473
2121	Feb-15-2019 18:48:07	16.4337	-62.3338	1	0	5			-1059	1.28516	2249.51	25937.7	16667.9	27239.8	0.005	0.02	0.0446	0.0308	2.1		Antigua	Montserrat	0.106473
2122	Feb-15-2019 18:53:07	16.4358	-62.3279	1	0	5			-1070	1.21874	1778.59	25507.7	16732.8	26811.2	0.005	0.02	0.0446	0.0308	2.1		Antigua	Montserrat	0.106473
2123	Feb-15-2019 18:58:07	16.4379	-62.3223	1	0	5			-1065	1.21992	1339.67	25090.1	16814.9	26394.7	0.005	0.02	0.0446	0.0308	2.1		Antigua	Montserrat	0.106912
2124	Feb-15-2019 19:03:07	16.4404	-62.3175	1	0	5			-1069	1.16361	998.419	24664	16965.6	25969	0.005	0.02	0.0446	0.0308	2.1		Antigua	Montserrat	0.106912
2125	Feb-15-2019 19:08:07	16.4435	-62.3143	1	0	5			-1065	1.22717	824.76	24233.8	17215	25538.9	0.005	0.02	0.0446	0.0308	2.1		Antigua	Montserrat	0.106912
2126	Feb-15-2019 19:13:07	16.4464	-62.3114	1	0	5			-1061	1.3385	666.76	23840.1	17447.7	25145.2	0.005	0.02	0.0446	0.0308	2.1		Antigua	Montserrat	0.106912
2127	Feb-15-2019 19:18:07	16.4493	-62.3095	1	0	5			-1061	1.3385	595.892	23470.6	17712.9	24775.8	0.005	0.02	0.0446	0.0308	2.1		Antigua	Montserrat	0.106912
2128	Feb-15-2019 19:23:07	16.4517	-62.3075	1	0	5			-1058	1.31447	487.325	23154.8	17917.9	24459.9	0.005	0.02	0.0446	0.0308	2.1		Antigua	Montserrat	0.106912
2129	Feb-15-2019 19:28:07	16.454	-62.3055	1	0	5			-1058	1.31447	372.208	22860.1	18107.1	24165	0.005	0.02	0.0446	0.0308	2.1		Antigua	Montserrat	0.106912
2130	Feb-15-2019 19:33:07	16.4556	-62.304	1	0	5			-1063	0.89781	281.806	22646	18243.1	23950.6	0.005	0.02	0.0446	0.0308	2.1		Antigua	Montserrat	0.106912
2131	Feb-15-2019 19:38:07	16.4544	-62.2983	1	0	5			-1057	0.891378	0	22619.2	17966.2	23920.9	0.005	0.02	0.0446	0.0308	2.1		Antigua	Montserrat	0.106912
2132	Feb-15-2019 19:43:07	16.4504	-62.2924	1	0	5			-1073	1.33563	0	22903.9	17386.6	24201.2	0.005	0.02	0.0446	0.0308	2.1		Antigua	Montserrat	0.106912
2133	Feb-15-2019 19:48:07	16.446	-62.2863	1	0	5			-1104	2.07574	0	23239	16761.2	24543.5	0.005	0.02	0.0446	0.0308	2.1		Antigua	Montserrat	0.104539
2134	Feb-15-2019 19:53:07	16.4416	-62.2804	1	0	5			-1122	1.48061	0	23495.2	16131	24916.4	0.005	0.02	0.0446	0.0308	2.1		Antigua	Montserrat	0.104539
2135	Feb-15-2019 19:58:07	16.4369	-62.2748	1	0	5			-1145	1.92905	0	23817.5	15477.4	25346.7	0.005	0.02	0.0446	0.0308	2.1		Antigua	Montserrat	0.104539
2136	Feb-15-2019 20:03:07	16.4344	-62.2711	1	0	5			-1145	1.92905	0	23979.5	15113.1	25574.6	0.005	0.02	0.0446	0.0308	2.1		Antigua	Montserrat	0.104539
2137	Feb-15-2019 20:08:07	16.435	-62.2707	1	0	5			-1161	2.23445	0	23896.6	15173.9	25496.1	0.005	0.02	0.0446	0.0308	2.1		Antigua	Montserrat	0.104539
2138	Feb-15-2019 20:13:07	16.4367	-62.2663	1	0	5			-1180	2.35174	0	23572.4	15232.8	25267.6	0.005	0.02	0.0446	0.0308	2.1		Antigua	Montserrat	0.104539
2139	Feb-15-2019 20:18:07	16.4394	-62.2617	1	0	5			-1200	2.5054	0	23109.5	15408.9	24920.9	0.005	0.02	0.0446	0.0308	2.1		Antigua	Montserrat	0.104539
2140	Feb-15-2019 20:23:07	16.443	-62.2601	1	0	5			-1199	2.67706	0	22680.5	15750.8	24514.5	0.005	0.02	0.0446	0.0308	2.1		Antigua	Montserrat	0.104539
2141	Feb-15-2019 20:28:07	16.4465	-62.2591	1	0	5			-1200	2.50015	0	22276.5	16104.5	24116.6	0.005	0.02	0.0446	0.0308	2.1		Antigua	Montserrat	0.104539
2142	Feb-15-2019 20:33:07	16.4504	-62.2562	1	0	5			-1202	2.14493	0	21760	16460.6	23662.3	0.005	0.02	0.0446	0.0308	2.1		Antigua	Montserrat	0.104539
2143	Feb-15-2019 20:38:07	16.4533	-62.2523	1	0	5			-1181	2.7054	0	21315.9	16689.1	23324.2	0.005	0.02	0.0446	0.0308	2.1		Antigua	Montserrat	0.104539
2144	Feb-15-2019 20:43:07	16.456	-62.2482	1	0	5			-1158	1.99866	0	20892.5	16909.9	23013.4	0.019	0.006	0.0431	0.0257	2.1		Antigua	Montserrat	0.101432
2145	Feb-15-2019 20:48:07	16.4591	-62.2439	1	0	5			-1141	1.28963	0	20413.4	17190.4	22658.4	0.019	0.006	0.0431	0.0257	2.1		Antigua	Montserrat	0.101432
2146	Feb-15-2019 20:53:07	16.462	-62.2396	1	0	5			-1145	1.34208	0	19969.5	17456.8	22341.6	0.019	0.006	0.0431	0.0257	2.1		Antigua	Montserrat	0.101432
2147	Feb-15-2019 20:58:07	16.4648	-62.2356	1	0	5			-1139	1.49814	0	19547	17731.7	22040.4	0.019	0.006	0.0431	0.0257	2.1		Antigua	Montserrat	0.0998722
2148	Feb-15-2019 21:03:07	16.4675	-62.2314	1	0	5			-1110	2.61671	0	19144.8	17996.9	21769.3	0.019	0.006	0.0431	0.0257	2.1		Antigua	Montserrat	0.0998722
2149	Feb-15-2019 21:08:07	16.4706	-62.2275	1	0	5			-1104	2.10062	0	18698.9	18333.5	21446.9	0.019	0.006	0.0431	0.0257	2.1		Antigua	Montserrat	0.0998722
2150	Feb-15-2019 21:13:07	16.4734	-62.2234	1	0	5			-1102	2.84872	77.2737	18295.7	18637.4	21177.7	0.019	0.006	0.0431	0.0257	2.1		Antigua	Montserrat	0.0998722
2151	Feb-15-2019 21:18:07	16.4761	-62.2195	1	0	5			-1098	3.0574	339.925	17914.5	18934.4	20927	0.019	0.006	0.0431	0.0257	2.1		Antigua	Montserrat	0.0998722
2152	Feb-15-2019 21:23:07	16.4787	-62.2158	1	0	5			-1115	3.58178	203.654	17555.4	19218.3	20696.8	0.019	0.006	0.0431	0.0257	2.1		Antigua	Montserrat	0.0998722
2153	Feb-15-2019 21:28:07	16.4814	-62.2121	1	0	5			-1111	3.52248	7.17202	17189.8	19517.1	20459.7	0.019	0.006	0.0431	0.0257	2.1		Antigua	Montserrat	0.100334
2154	Feb-15-2019 21:33:07	16.484	-62.2085	1	0	5			-1113	2.94613	0	16844.1	19803	20243.4	0.019	0.006	0.0431	0.0257	2.1		Antigua	Montserrat	0.100334
2155	Feb-15-2019 21:38:07	16.4866	-62.2049	1	0	5			-1135	2.41002	0	16499.6	20094.4	20031.4	0.019	0.006	0.0431	0.0257	2.1		Antigua	Montserrat	0.100334
2156	Feb-15-2019 21:43:07	16.4888	-62.2014	1	0	5			-1122	1.82127	0	16206.2	20343.3	19866.8	0.019	0.006	0.0431	0.0257	2.1		Antigua	Montserrat	0.100334
2157	Feb-15-2019 21:48:07	16.4846	-62.2002	1	0	5			-1137	1.82691	0	16659.6	19873	20354.2	0.019	0.006	0.0431	0.0257	2.1		Antigua	Montserrat	0.100334
2158	Feb-15-2019 21:53:07	16.4786	-62.1987	1	0	5			-1150	1.34333	0	17306	19209	21034.8	0.019	0.006	0.0431	0.0257	2.1		Antigua	Montserrat	0.100334
2159	Feb-15-2019 21:58:07	16.4741	-62.1988	1	0	5			-1163	1.52854	0	17797.1	18716.6	21513.6	0.019	0.006	0.0431	0.0257	2.1		Antigua	Montserrat	0.100334
2160	Feb-15-2019 22:03:07	16.4696	-62.1986	1	0	5			-1176	1.39341	0	18298.7	18211.2	22011.7	0.019	0.006	0.0431	0.0257	2.1		Antigua	Montserrat	0.100334
2161	Feb-15-2019 22:08:07	16.4644	-62.1983	1	0	5			-1185	1.28591	0	18861.9	17643.1	22574.4	0.019	0.006	0.0431	0.0257	2.1		Antigua	Montserrat	0.100334
2162	Feb-15-2019 22:13:07	16.4596	-62.1961	1	0	5			-1196	1.50181	0	19379.7	17106.4	23147.2	0.019	0.006	0.0431	0.0257	2.1		Antigua	Montserrat	0.103268
2163	Feb-15-2019 22:18:07	16.4552	-62.1933	1	0	5			-1208	1.67452	0	19841.1	16626.9	23604.6	0.019	0.006	0.0431	0.0257	2.1		Antigua	Montserrat	0.103268
2164	Feb-15-2019 22:23:07	16.4504	-62.1907	1	0	5			-1220	1.24481	0	20362.2	16093.9	24121.3	0.019	0.006	0.0431	0.0257	2.1		Antigua	Montserrat	0.103268
2165	Feb-15-2019 22:28:07	16.446	-62.1878	1	0	5			-1228	0.864067	0	20843.8	15603.3	24597.6	0.019	0.006	0.0431	0.0257	2.1		Antigua	Montserrat	0.103268
2166	Feb-15-2019 22:33:07	16.4414	-62.185	1	0	5			-1224	1.30643	0	21340.1	15099.8	25091.8	0.019	0.006	0.0431	0.0257	2.1		Antigua	Montserrat	0.103268
2167	Feb-15-2019 22:38:07	16.4368	-62.1824	1	0	5			-1227	1.79958	0	21847.7	14585.2	25600.9	0.019	0.006	0.0431	0.0257	2.1		Antigua	Montserrat	0.103268
[truncated: 24,777 more rows]

## Sheet: ChartPlotter_VCLAN
ID	dateLOCAL	lat	long	survey	Pres	Line_Id	encNUM_audio	clan	GEBCO_depth	Slope_deg	dist_canyon	dist_escarp	dist_abyss	dist_shelf	Ecurr	Ncurr	Zvelv	Mvelv	Inflow	Channel	ChannelID	Island	Chla
531	Feb-10-2019 06:17:46	12.778	-61.6332	1	0	1	1	EC1	-2917	0.382454	24466.4	9761.46	0	21806.9	-0.185	0.137	0.0363	0.0521	5.2		St.Vincent	St.Vincent	0.247967
532	Feb-10-2019 06:22:46	12.7748	-61.6298	1	0	1	1	EC1	-2916	0.411449	24265.6	9246.04	0	21301.4	-0.185	0.137	0.0363	0.0521	5.2		St.Vincent	St.Vincent	0.247967
533	Feb-10-2019 06:27:46	12.7716	-61.6262	1	0	1	1	EC1	-2913	0.415508	24064.4	8723.35	0	20786.6	-0.185	0.137	0.0363	0.0521	5.2		St.Vincent	St.Vincent	0.247967
534	Feb-10-2019 06:32:46	12.7687	-61.6224	1	0	1	1	EC1	-2908	0.468149	23845	8207.99	0	20268.5	-0.185	0.137	0.0363	0.0521	5.2		St.Vincent	St.Vincent	0.247967
535	Feb-10-2019 06:37:46	12.7659	-61.6184	1	0	1	1	EC1	-2902	0.592888	23601.8	7690.63	0	19738.7	-0.185	0.137	0.0363	0.0521	5.2		St.Vincent	St.Vincent	0.247967
536	Feb-10-2019 06:42:46	12.7626	-61.614	1	0	1	1	EC1	-2899	0.635439	23350.3	7093.83	0	19130.6	-0.185	0.137	0.0363	0.0521	5.2		St.Vincent	St.Vincent	0.247967
537	Feb-10-2019 06:47:46	12.7599	-61.61	1	0	1	1	EC1	-2891	0.756047	23126.4	6590.44	0	18608.7	-0.185	0.137	0.0363	0.0521	5.2		St.Vincent	St.Vincent	0.2739
538	Feb-10-2019 06:52:46	12.7569	-61.606	1	0	1	1	EC1	-2882	0.940579	22929.2	6061.42	0	18066.6	-0.185	0.137	0.0363	0.0521	5.2		St.Vincent	St.Vincent	0.2739
539	Feb-10-2019 06:57:46	12.7539	-61.6019	1	0	1	1	EC1	-2872	1.42436	22725	5530.4	0	17513.8	-0.185	0.137	0.0363	0.0521	5.2		St.Vincent	St.Vincent	0.2739
540	Feb-10-2019 07:02:46	12.751	-61.5976	1	0	1	1	EC1	-2874	1.45663	22506.5	4998.85	0	16945.7	-0.185	0.137	0.0363	0.0521	5.2		St.Vincent	St.Vincent	0.2739
541	Feb-10-2019 07:07:46	12.7477	-61.5935	1	0	1	1	EC1	-2854	2.76034	22352.2	4446.68	0	16373.6	-0.135	0.074	0.0352	0.0461	5.2		St.Vincent	St.Vincent	0.274713
542	Feb-10-2019 07:12:46	12.745	-61.5891	1	0	1	1	EC1	-2820	3.0513	22142	3953.45	0	15815.1	-0.135	0.074	0.0352	0.0461	5.2		St.Vincent	St.Vincent	0.274713
543	Feb-10-2019 07:17:46	12.7405	-61.5877	1	0	1	1	EC1	-2799	2.8457	21722.7	3448.66	0	15426.9	-0.135	0.074	0.0352	0.0461	5.2		St.Vincent	St.Vincent	0.274713
544	Feb-10-2019 07:22:46	12.7356	-61.5856	1	0	1	1	EC1	-2767	2.25969	21150	2862.6	0	14943.1	-0.135	0.074	0.0352	0.0461	5.2		St.Vincent	St.Vincent	0.274713
545	Feb-10-2019 07:27:46	12.7313	-61.5801	1	0	1	1	EC1	-2750	1.24885	20591.6	2150.46	0	14177.2	-0.135	0.074	0.0352	0.0461	5.2		St.Vincent	St.Vincent	0.274713
546	Feb-10-2019 07:32:46	12.7267	-61.5752	1	0	1	1	EC1	-2730	2.58961	20001.6	1457.93	0	13461.8	-0.135	0.074	0.0352	0.0461	5.2		St.Vincent	St.Vincent	0.274713
547	Feb-10-2019 07:37:46	12.722	-61.5702	1	0	1	1	EC1	-2695	2.56157	19316.4	745.379	0	12724	-0.135	0.074	0.0352	0.0461	5.2		St.Vincent	St.Vincent	0.295169
548	Feb-10-2019 07:42:46	12.7162	-61.5659	1	0	1	1	EC1	-2630	8.32178	18550.9	0	718.735	11994.9	-0.135	0.074	0.0352	0.0461	5.2		St.Vincent	St.Vincent	0.295169
549	Feb-10-2019 07:47:46	12.7109	-61.5654	1	0	1	1	EC1	-2570	17.0425	17976.6	0	1097.66	11631.1	-0.135	0.074	0.0352	0.0461	5.2		St.Vincent	St.Vincent	0.329374
550	Feb-10-2019 07:52:46	12.7067	-61.563	1	0	1	1	EC1	-2454	26.0805	17458.9	0	1566.11	11171.5	-0.135	0.074	0.0352	0.0461	5.2		St.Vincent	St.Vincent	0.329374
551	Feb-10-2019 07:57:46	12.7035	-61.5607	1	0	1	1	EC1	-1977	40.8117	17036.6	0	1971.35	10773.2	-0.135	0.074	0.0352	0.0461	5.2		St.Vincent	St.Vincent	0.329374
552	Feb-10-2019 08:02:46	12.7007	-61.5583	1	0	1	1	EC1	-1977	40.8117	16653.3	0	2356.02	10393.9	-0.135	0.074	0.0352	0.0461	5.2		St.Vincent	St.Vincent	0.329374
553	Feb-10-2019 08:07:46	12.699	-61.5576	1	0	1	1	EC1	-1530	30.9899	16445.5	0	2532.23	10222.4	-0.135	0.074	0.0352	0.0461	5.2		St.Vincent	St.Vincent	0.329374
554	Feb-10-2019 08:12:46	12.7	-61.5596	1	0	1	1	EC1	-1977	40.8117	16634.3	0	2280.99	10474.6	-0.135	0.074	0.0352	0.0461	5.2		St.Vincent	St.Vincent	0.329374
555	Feb-10-2019 08:17:46	12.701	-61.5618	1	0	1	1	EC1	-1977	40.8117	16824.3	0	2022.34	10734.7	-0.135	0.074	0.0352	0.0461	5.2		St.Vincent	St.Vincent	0.329374
556	Feb-10-2019 08:22:46	12.702	-61.5638	1	0	1	1	EC1	-2384	32.0253	17007.5	0	1783.7	10974.1	-0.135	0.074	0.0352	0.0461	5.2		St.Vincent	St.Vincent	0.329374
557	Feb-10-2019 08:27:46	12.698	-61.5656	1	0	1	1	EC1	-2259	32.9236	16665.8	0	1871.58	10911.4	-0.135	0.074	0.0352	0.0461	5.2		St.Vincent	St.Vincent	0.329374
558	Feb-10-2019 08:32:46	12.6919	-61.5663	1	0	1	1	EC1	-2226	31.1496	16077.8	0	2183.54	10638.6	-0.135	0.074	0.0352	0.0461	5.2		St.Vincent	St.Vincent	0.329374
559	Feb-10-2019 08:37:46	12.6868	-61.5684	1	0	1	1	EC1	-2480	23.0157	15561.1	0	2302.98	10572.1	-0.135	0.074	0.0352	0.0461	5.2		St.Vincent	St.Vincent	0.329374
560	Feb-10-2019 08:42:46	12.6831	-61.5723	1	0	1	1	EC1	-2611	15.0698	15203.9	0	2176.03	10756.7	-0.135	0.074	0.0352	0.0461	5.2		St.Vincent	St.Vincent	0.329374
561	Feb-10-2019 08:47:46	12.6768	-61.5761	1	0	1	1	EC1	-2655	7.83256	14567.8	0	2213.48	10827	-0.135	0.074	0.0352	0.0461	5		Grenada	St.Vincent	0.283267
562	Feb-10-2019 08:52:46	12.6709	-61.5786	1	0	1	1	EC1	-2631	6.97529	13963.5	0	2350.5	10800.4	-0.135	0.074	0.0352	0.0461	5		Grenada	St.Vincent	0.292977
563	Feb-10-2019 08:57:46	12.6731	-61.5843	1	0	1	1	EC1	-2688	2.2928	14304.9	104.215	1703.27	11461.8	-0.135	0.074	0.0352	0.0461	5		Grenada	St.Vincent	0.292977
564	Feb-10-2019 09:02:46	12.6744	-61.5876	1	0	1	1	EC1	-2691	3.12876	14507.8	465.83	1325.31	11848.8	-0.135	0.074	0.0352	0.0461	5		Grenada	St.Vincent	0.292977
565	Feb-10-2019 09:07:46	12.6774	-61.5921	1	0	1	1	EC1	-2728	4.33056	14933.3	957.286	730.383	12434.6	-0.135	0.074	0.0352	0.0461	5		Grenada	St.Vincent	0.283267
566	Feb-10-2019 09:12:46	12.6796	-61.5947	1	0	1	1	EC1	-2763	4.24435	15228.5	1238.94	360.404	12791.8	-0.135	0.074	0.0352	0.0461	5		Grenada	St.Vincent	0.283267
567	Feb-10-2019 09:17:46	12.6795	-61.597	1	0	1	1	EC1	-2775	4.14077	15271.3	1481.52	163.705	13009.4	-0.135	0.074	0.0352	0.0461	5		Grenada	St.Vincent	0.283267
568	Feb-10-2019 09:22:46	12.6801	-61.5993	1	0	1	1	EC1	-2775	4.14077	15395.8	1734.72	0	13268.6	-0.135	0.074	0.0352	0.0461	5		Grenada	St.Vincent	0.283267
569	Feb-10-2019 09:27:46	12.6802	-61.6012	1	0	1	1	EC1	-2789	3.8033	15448	1935.66	0	13453.6	-0.135	0.074	0.0352	0.0461	5		Grenada	St.Vincent	0.283267
570	Feb-10-2019 09:32:46	12.6816	-61.6014	1	0	1	1	EC1	-2789	3.8033	15611.9	1962.3	0	13544.5	-0.135	0.074	0.0352	0.0461	5		Grenada	St.Vincent	0.283267
571	Feb-10-2019 09:37:46	12.6884	-61.5986	1	0	1	1	EC1	-2829	2.87045	16269.2	1715.56	0	13577.9	-0.135	0.074	0.0352	0.0461	5.2		St.Vincent	St.Vincent	0.283267
572	Feb-10-2019 09:42:46	12.6935	-61.5947	1	0	1	1	EC1	-2842	2.7714	16729.1	1398.88	0	13449.4	-0.135	0.074	0.0352	0.0461	5.2		St.Vincent	St.Vincent	0.283267
573	Feb-10-2019 09:47:46	12.6944	-61.5967	1	0	1	1	EC1	-2849	2.37854	16875.2	1628.69	0	13689.1	-0.135	0.074	0.0352	0.0461	5.2		St.Vincent	St.Vincent	0.283267
574	Feb-10-2019 09:52:46	12.6984	-61.5925	1	0	1	1	EC1	-2861	2.2383	17215.7	1251.74	0	13489.5	-0.135	0.074	0.0352	0.0461	5.2		St.Vincent	St.Vincent	0.283267
575	Feb-10-2019 09:57:46	12.703	-61.5883	1	0	1	1	EC1	-2855	2.36836	17640.9	990.4	0	13333	-0.135	0.074	0.0352	0.0461	5.2		St.Vincent	St.Vincent	0.283267
576	Feb-10-2019 10:02:46	12.7069	-61.5876	1	0	1	1	EC1	-2844	3.09112	18047.4	1134.71	0	13481.7	-0.135	0.074	0.0352	0.0461	5.2		St.Vincent	St.Vincent	0.283267
577	Feb-10-2019 10:07:46	12.7136	-61.5909	1	0	1	1	EC1	-2803	3.44106	18843.1	1804.01	0	14157.3	-0.135	0.074	0.0352	0.0461	5.2		St.Vincent	St.Vincent	0.274713
578	Feb-10-2019 10:12:46	12.7162	-61.5914	1	0	1	1	EC1	-2803	3.44106	19132.4	1991.73	0	14349.8	-0.135	0.074	0.0352	0.0461	5.2		St.Vincent	St.Vincent	0.274713
579	Feb-10-2019 10:17:46	12.7187	-61.5928	1	0	1	1	EC1	-2804	2.50655	19428.4	2262.58	0	14625.9	-0.135	0.074	0.0352	0.0461	5.2		St.Vincent	St.Vincent	0.274713
580	Feb-10-2019 10:22:46	12.7227	-61.5909	1	0	1	1	EC1	-2778	2.34072	19828.2	2299.72	0	14680.1	-0.135	0.074	0.0352	0.0461	5.2		St.Vincent	St.Vincent	0.274713
581	Feb-10-2019 10:27:46	12.7236	-61.5921	1	0	1	1	EC1	-2795	2.05593	19951.3	2462.32	0	14843.5	-0.135	0.074	0.0352	0.0461	5.2		St.Vincent	St.Vincent	0.274713
582	Feb-10-2019 10:32:46	12.7244	-61.5933	1	0	1	1	EC1	-2795	2.05593	20059.1	2619.97	0	15001.5	-0.135	0.074	0.0352	0.0461	5.2		St.Vincent	St.Vincent	0.274713
583	Feb-10-2019 10:37:46	12.7293	-61.5897	1	0	1	1	EC1	-2775	1.70106	20527.3	2605.99	0	14952.4	-0.135	0.074	0.0352	0.0461	5.2		St.Vincent	St.Vincent	0.274713
584	Feb-10-2019 10:42:46	12.7338	-61.5861	1	0	1	1	EC1	-2767	2.25969	20953.7	2718.16	0	14878.8	-0.135	0.074	0.0352	0.0461	5.2		St.Vincent	St.Vincent	0.274713
585	Feb-10-2019 10:47:46	12.7357	-61.5863	1	0	1	1	EC1	-2767	2.25969	21171.4	2909.37	0	15008.9	-0.135	0.074	0.0352	0.0461	5.2		St.Vincent	St.Vincent	0.274713
586	Feb-10-2019 10:52:46	12.7394	-61.5855	1	0	1	1	EC1	-2786	2.9694	21564.2	3223.71	0	15155.6	-0.135	0.074	0.0352	0.0461	5.2		St.Vincent	St.Vincent	0.274713
587	Feb-10-2019 10:57:46	12.7453	-61.5828	1	0	1	1	EC1	-2794	2.61232	21578.3	3662.12	0	15249.4	-0.135	0.074	0.0352	0.0461	5.2		St.Vincent	St.Vincent	0.274713
588	Feb-10-2019 11:02:46	12.7485	-61.5836	1	0	1	1	EC1	-2827	2.9094	21432.5	4015.21	0	15505	-0.135	0.074	0.0352	0.0461	5.2		St.Vincent	St.Vincent	0.274713
589	Feb-10-2019 11:07:46	12.7534	-61.5813	1	0	1	1	EC1	-2829	2.13049	20911.2	4380.64	0	15571.3	-0.185	0.137	0.0363	0.0521	5.2		St.Vincent	St.Vincent	0.2739
590	Feb-10-2019 11:12:46	12.7556	-61.5809	1	0	1	1	EC1	-2835	1.90745	20726.4	4581.07	0	15660	-0.185	0.137	0.0363	0.0521	5.2		St.Vincent	St.Vincent	0.2739
591	Feb-10-2019 11:17:46	12.7567	-61.5827	1	0	1	1	EC1	-2835	1.90745	20820.8	4777.92	0	15891.4	-0.185	0.137	0.0363	0.0521	5.2		St.Vincent	St.Vincent	0.2739
592	Feb-10-2019 11:22:46	12.7577	-61.5852	1	0	1	1	EC1	-2852	2.10699	20977.8	5004.16	0	16181.4	-0.185	0.137	0.0363	0.0521	5.2		St.Vincent	St.Vincent	0.2739
593	Feb-10-2019 11:27:46	12.7603	-61.589	1	0	1	1	EC1	-2868	1.48916	21166.6	5446.25	0	16682	-0.185	0.137	0.0363	0.0521	5.2		St.Vincent	St.Vincent	0.2739
594	Feb-10-2019 11:32:46	12.7622	-61.5899	1	0	1	1	EC1	-2868	1.48916	21126.7	5681.85	0	16873.1	-0.185	0.137	0.0363	0.0521	5.2		St.Vincent	St.Vincent	0.2739
595	Feb-10-2019 11:37:46	12.766	-61.5928	1	0	1	1	EC1	-2879	0.960501	21168.5	6198.65	0	17356.3	-0.185	0.137	0.0363	0.0521	5.2		St.Vincent	St.Vincent	0.2739
596	Feb-10-2019 11:42:46	12.766	-61.6	1	0	1	1	EC1	-2884	0.66602	21841.5	6561.88	0	18028.2	-0.185	0.137	0.0363	0.0521	5.2		St.Vincent	St.Vincent	0.2739
597	Feb-10-2019 11:47:46	12.7679	-61.6013	1	0	1	1	EC1	-2892	0.613556	21870.5	6811.4	0	18261.4	-0.185	0.137	0.0363	0.0521	5.2		St.Vincent	St.Vincent	0.2739
598	Feb-10-2019 11:52:46	12.7689	-61.6022	1	0	1	1	EC1	-2892	0.613556	21893.5	6946.71	0	18391	-0.185	0.137	0.0363	0.0521	5.2		St.Vincent	St.Vincent	0.2739
599	Feb-10-2019 11:57:46	12.7735	-61.5983	1	0	1	1	EC1	-2891	0.671755	21273.8	7209.82	0	18295.8	-0.185	0.137	0.0363	0.0521	5.2		St.Vincent	St.Vincent	0.2739
600	Feb-10-2019 12:02:46	12.7776	-61.5945	1	0	1	1	EC1	-2887	0.989511	20697.1	7417.21	0	18173.5	-0.185	0.137	0.0363	0.0521	5.2		St.Vincent	St.Vincent	0.2739
601	Feb-10-2019 12:07:46	12.7803	-61.5933	1	0	1	1	EC1	-2890	0.943378	20445.9	7623.19	0	18219.3	-0.185	0.137	0.0363	0.0521	5.2		St.Vincent	St.Vincent	0.2739
602	Feb-10-2019 12:12:46	12.788	-61.592	1	0	1	1	EC1	-2894	0.71732	19938.8	8309.22	0	18544	-0.185	0.137	0.0363	0.0521	5.2		St.Vincent	St.Vincent	0.264205
603	Feb-10-2019 12:17:46	12.7911	-61.5883	1	0	1	1	EC1	-2888	0.881372	19424.1	8427.29	0	18384.9	-0.185	0.137	0.0363	0.0521	5.2		St.Vincent	St.Vincent	0.264205
604	Feb-10-2019 12:22:46	12.7939	-61.5889	1	0	1	1	EC1	-2890	0.784983	19356.2	8685.87	0	18607.5	-0.185	0.137	0.0363	0.0521	5.2		St.Vincent	St.Vincent	0.264205
605	Feb-10-2019 12:27:46	12.7951	-61.5899	1	0	1	1	EC1	-2890	0.784983	19398.8	8850.4	0	18765.1	-0.185	0.137	0.0363	0.0521	5.2		St.Vincent	St.Vincent	0.264205
606	Feb-10-2019 12:32:46	12.7977	-61.5894	1	0	1	1	EC1	-2891	0.759211	19233.7	9000.14	0	18879.9	-0.185	0.137	0.0363	0.0521	5.2		St.Vincent	St.Vincent	0.264205
607	Feb-10-2019 12:37:46	12.8022	-61.587	1	0	1	1	EC1	-2886	0.762677	18799.4	8980.8	0	18920.2	-0.185	0.137	0.0363	0.0521	5.2		St.Vincent	St.Vincent	0.264205
608	Feb-10-2019 12:42:46	12.8067	-61.5847	1	0	1	1	EC1	-2886	0.7439	18379.6	8977.66	0	18983.5	-0.185	0.137	0.0363	0.0521	5.2		St.Vincent	St.Vincent	0.264205
609	Feb-10-2019 12:47:46	12.8112	-61.5834	1	0	1	1	EC1	-2887	0.729253	18069	9069.57	0	19137.5	-0.185	0.137	0.0363	0.0521	5.2		St.Vincent	St.Vincent	0.264205
610	Feb-10-2019 12:52:46	12.8177	-61.5811	1	0	1	1	EC1	-2882	0.753506	17600.9	9168.53	0	19340.8	-0.185	0.137	0.0363	0.0521	5.2		St.Vincent	St.Vincent	0.264205
611	Feb-10-2019 12:57:46	12.8199	-61.5784	1	0	1	1	EC1	-2875	0.856543	17245.9	9014.55	0	19227.7	-0.185	0.137	0.0363	0.0521	5.2		St.Vincent	St.Vincent	0.264205
612	Feb-10-2019 13:02:46	12.823	-61.5767	1	0	1	1	EC1	-2877	0.822855	16973.5	9033.49	0	19279	-0.185	0.137	0.0363	0.0521	5.2		St.Vincent	St.Vincent	0.264205
613	Feb-10-2019 13:07:46	12.8248	-61.5769	1	0	1	1	EC1	-2877	0.822855	16933.3	9154.69	0	19410.8	-0.185	0.137	0.0363	0.0521	5.2		St.Vincent	St.Vincent	0.264205
614	Feb-10-2019 13:12:46	12.8259	-61.5783	1	0	1	1	EC1	-2880	0.784983	17046.8	9346.24	0	19603.2	-0.185	0.137	0.0363	0.0521	5.2		St.Vincent	St.Vincent	0.25066
615	Feb-10-2019 13:17:46	12.8267	-61.5798	1	0	1	1	EC1	-2885	0.618227	17175.3	9530	0	19786.2	-0.185	0.137	0.0363	0.0521	5.2		St.Vincent	St.Vincent	0.25066
616	Feb-10-2019 13:22:46	12.8289	-61.579	1	0	1	1	EC1	-2880	0.784983	17032.8	9596.63	0	19864.5	-0.185	0.137	0.0363	0.0521	5.2		St.Vincent	St.Vincent	0.25066
617	Feb-10-2019 13:27:46	12.8339	-61.5739	1	0	1	1	EC1	-2879	0.736124	16355.6	9472.69	0	19748	-0.185	0.137	0.0363	0.0521	5.2		St.Vincent	St.Vincent	0.267689
618	Feb-10-2019 13:32:46	12.8398	-61.5697	1	0	1	1	EC1	-2875	0.734494	15774.1	9511.21	0	19785.7	-0.185	0.137	0.0363	0.0521	5.2		St.Vincent	St.Vincent	0.267689
619	Feb-10-2019 13:37:46	12.8422	-61.5702	1	0	1	1	EC1	-2877	0.705185	15772.4	9705.7	0	19987	-0.185	0.137	0.0363	0.0521	5.2		St.Vincent	St.Vincent	0.267689
620	Feb-10-2019 13:42:46	12.8465	-61.567	1	0	1	1	EC1	-2877	0.712289	15341.6	9588.17	0	20016.7	-0.185	0.137	0.0363	0.0521	5.2		St.Vincent	St.Vincent	0.267689
621	Feb-10-2019 13:47:46	12.8499	-61.5611	1	0	1	1	EC1	-2864	0.913689	14655.2	9163.1	0	19760.4	-0.185	0.137	0.0363	0.0521	5.2		St.Vincent	St.Vincent	0.267689
622	Feb-10-2019 13:52:46	12.8501	-61.5543	1	0	1	1	EC1	-2857	0.929555	13919.4	8501.74	0	19214.6	-0.185	0.137	0.0363	0.0521	5.2		St.Vincent	St.Vincent	0.267689
623	Feb-10-2019 13:57:46	12.8523	-61.5527	1	0	1	1	EC1	-2850	0.650357	13710.6	8444.12	0	19243	-0.185	0.137	0.0363	0.0521	5.2		St.Vincent	St.Vincent	0.267689
624	Feb-10-2019 14:02:46	12.854	-61.5541	1	0	1	1	EC1	-2850	0.650357	13834.7	8656.56	0	19476.1	-0.185	0.137	0.0363	0.0521	5.2		St.Vincent	St.Vincent	0.267689
625	Feb-10-2019 14:07:46	12.8557	-61.5558	1	0	1	1	EC1	-2856	0.855143	13996.9	8903.49	0	19738.9	-0.185	0.137	0.0363	0.0521	5.2		St.Vincent	St.Vincent	0.267689
626	Feb-10-2019 14:12:46	12.8611	-61.5543	1	0	1	1	EC1	-2856	0.684132	13776.7	9018.5	0	20007.5	-0.185	0.137	0.0363	0.0521	5.2		St.Vincent	St.Vincent	0.267689
627	Feb-10-2019 14:17:46	12.8658	-61.5491	1	0	1	1	EC1	-2850	0.382454	13191.3	8791.39	0	19945.6	-0.185	0.137	0.0363	0.0521	5.2		St.Vincent	St.Vincent	0.259521
628	Feb-10-2019 14:22:46	12.87	-61.5468	1	0	1	1	EC1	-2853	0.277008	12927.1	8807.63	0	20085.4	-0.185	0.137	0.0363	0.0521	5.2		St.Vincent	St.Vincent	0.259521
629	Feb-10-2019 14:27:46	12.8719	-61.548	1	0	1	1	EC1	-2854	0.0875983	13051	9021.87	0	20322	-0.185	0.137	0.0363	0.0521	5.2		St.Vincent	St.Vincent	0.259521
630	Feb-10-2019 14:32:46	12.8735	-61.549	1	0	1	1	EC1	-2854	0.0875983	13168.4	9206.95	0	20522.7	-0.185	0.137	0.0363	0.0521	5.2		St.Vincent	St.Vincent	0.259521
631	Feb-10-2019 14:37:46	12.8751	-61.5504	1	0	1	1	EC1	-2854	0.154853	13320.8	9424.01	0	20752.2	-0.185	0.137	0.0363	0.0521	5.2		St.Vincent	St.Vincent	0.259521
632	Feb-10-2019 14:42:46	12.8728	-61.5475	1	0	1	1	EC1	-2854	0.0875983	12999.2	9027.2	0	20353.8	-0.185	0.137	0.0363	0.0521	5.2		St.Vincent	St.Vincent	0.259521
633	Feb-10-2019 14:47:46	12.8694	-61.5437	1	0	1	1	EC1	-2852	0.394186	12595.3	8485.35	0	19797.2	-0.185	0.137	0.0363	0.0521	5.2		St.Vincent	St.Vincent	0.259521
634	Feb-10-2019 14:52:46	12.8701	-61.543	1	0	1	1	EC1	-2852	0.394186	12512.8	8450.9	0	19787.7	-0.185	0.137	0.0363	0.0521	5.2		St.Vincent	St.Vincent	0.259521
635	Feb-10-2019 14:57:46	12.8699	-61.5368	1	0	1	1	EC1	-2843	0.649988	11843.8	7861.31	0	19289	-0.185	0.137	0.0363	0.0521	5.2		St.Vincent	St.Vincent	0.273315
636	Feb-10-2019 15:02:46	12.8694	-61.5311	1	0	1	1	EC1	-2838	0.684132	11224.4	7297.53	0	18808.6	-0.185	0.137	0.0363	0.0521	5.2		St.Vincent	St.Vincent	0.273315
637	Feb-10-2019 15:07:46	12.8698	-61.5282	1	0	1	1	EC1	-2832	0.66602	10912.4	7051.28	0	18620.1	-0.185	0.137	0.0363	0.0521	5.2		St.Vincent	St.Vincent	0.273315
638	Feb-10-2019 15:12:46	12.8712	-61.5224	1	0	1	1	EC1	-2827	0.60569	10277.7	6595.24	406.706	18285.5	-0.185	0.137	0.0363	0.0521	5.2		St.Vincent	St.Vincent	0.273315
639	Feb-10-2019 15:17:46	12.8719	-61.5162	1	0	1	1	EC1	-2814	1.24423	9602.98	6086.11	1015.83	17862.2	-0.185	0.137	0.0363	0.0521	5.2		St.Vincent	St.Vincent	0.273315
640	Feb-10-2019 15:22:46	12.8733	-61.51	1	0	1	1	EC1	-2806	1.55695	8937.47	5673.21	1590.08	17508.3	-0.185	0.137	0.0363	0.0521	5.2		St.Vincent	St.Vincent	0.273315
641	Feb-10-2019 15:27:46	12.8776	-61.5051	1	0	1	1	EC1	-2786	1.06421	8425.34	5653.65	1927.52	17489.1	-0.185	0.137	0.0363	0.0521	5.2		St.Vincent	St.Vincent	0.273315
642	Feb-10-2019 15:32:46	12.8799	-61.5042	1	0	1	1	EC1	-2783	0.89781	8350.06	5785.79	1934.98	17601.2	-0.185	0.137	0.0363	0.0521	5.2		St.Vincent	St.Vincent	0.273315
643	Feb-10-2019 15:37:46	12.8833	-61.4983	1	0	1	1	EC1	-2779	1.05924	7769.8	5751.8	2396.68	17443.5	-0.245	0.233	0.0335	0.0551	5.2		St.Vincent	St.Vincent	0.293608
644	Feb-10-2019 15:42:46	12.8855	-61.4922	1	0	1	1	EC1	-2781	1.10118	7151.04	5650.28	2942.41	17136.2	-0.245	0.233	0.0335	0.0551	5.2		St.Vincent	St.Vincent	0.293608
645	Feb-10-2019 15:47:46	12.8877	-61.489	1	0	1	1	EC1	-2786	1.08716	6864.1	5699.64	3186.2	17033.4	-0.245	0.233	0.0335	0.0551	5.2		St.Vincent	St.Vincent	0.293608
646	Feb-10-2019 15:52:46	12.8893	-61.4924	1	0	1	1	EC1	-2789	1.0294	7269.11	6031.1	2774.76	17431.5	-0.245	0.233	0.0335	0.0551	5.2		St.Vincent	St.Vincent	0.293608
647	Feb-10-2019 15:57:46	12.8913	-61.4983	1	0	1	1	EC1	-2792	0.8946	7945.98	6525.29	2095.67	18059.2	-0.245	0.233	0.0335	0.0551	5.2		St.Vincent	St.Vincent	0.293608
648	Feb-10-2019 16:02:46	12.8945	-61.5038	1	0	1	1	EC1	-2800	0.699725	8615.37	7121.28	1410.98	18740.7	-0.185	0.137	0.0363	0.0521	5.2		St.Vincent	St.Vincent	0.273315
649	Feb-10-2019 16:07:46	12.8983	-61.5085	1	0	1	1	EC1	-2811	0.791371	9226.02	7743.12	783.639	19402.9	-0.185	0.137	0.0363	0.0521	5.2		St.Vincent	St.Vincent	0.273315
650	Feb-10-2019 16:12:46	12.901	-61.5071	1	0	1	1	EC1	-2811	0.483766	9170.21	7926.19	826.888	19489.1	-0.185	0.137	0.0363	0.0521	5.2		St.Vincent	St.Vincent	0.282113
651	Feb-10-2019 16:17:46	12.9063	-61.5062	1	0	1	1	EC1	-2813	0.351073	9286.79	8393.9	716.373	19796.5	-0.185	0.137	0.0363	0.0521	5.2		St.Vincent	St.Vincent	0.282113
652	Feb-10-2019 16:22:46	12.9033	-61.5047	1	0	1	1	EC1	-2811	0.483766	9012.26	8022.71	984.401	19455.7	-0.185	0.137	0.0363	0.0521	5.2		St.Vincent	St.Vincent	0.282113
653	Feb-10-2019 16:27:46	12.9064	-61.5037	1	0	1	1	EC1	-2812	0.359175	9031.89	8271.03	975.199	19588.9	-0.185	0.137	0.0363	0.0521	5.2		St.Vincent	St.Vincent	0.282113
654	Feb-10-2019 16:32:46	12.9087	-61.505	1	0	1	1	EC1	-2815	0.256326	9268.09	8570.13	749.012	19868.1	-0.185	0.137	0.0363	0.0521	5.2		St.Vincent	St.Vincent	0.282113
655	Feb-10-2019 16:37:46	12.9125	-61.5082	1	0	1	1	EC1	-2817	0.387437	9764.23	9107.9	272.194	20409.8	-0.185	0.137	0.0363	0.0521	5.2		St.Vincent	St.Vincent	0.282113
656	Feb-10-2019 16:42:46	12.9131	-61.506	1	0	1	1	EC1	-2817	0.387437	9568.12	8894.06	482.722	20259.3	-0.185	0.137	0.0363	0.0521	5.2		St.Vincent	St.Vincent	0.282113
657	Feb-10-2019 16:47:46	12.9137	-61.5041	1	0	1	1	EC1	-2818	0.431919	9417.71	8697.29	649.669	20149	-0.185	0.137	0.0363	0.0521	5.2		St.Vincent	St.Vincent	0.282113
658	Feb-10-2019 16:52:46	12.9144	-61.5028	1	0	1	1	EC1	-2818	0.431919	9330.02	8566.81	753.597	20092.2	-0.185	0.137	0.0363	0.0521	5.2		St.Vincent	St.Vincent	0.282113
659	Feb-10-2019 16:57:46	12.9146	-61.5001	1	0	1	1	EC1	-2818	0.431919	9082.61	8279.43	1020.57	19879.9	-0.185	0.137	0.0363	0.0521	5.2		St.Vincent	St.Vincent	0.282113
660	Feb-10-2019 17:02:46	12.9137	-61.499	1	0	1	1	EC1	-2819	0.425205	8930.62	8152.96	1165.43	19723.8	-0.245	0.233	0.0335	0.0551	5.2		St.Vincent	St.Vincent	0.306099
661	Feb-10-2019 17:07:46	12.9138	-61.4962	1	0	1	1	EC1	-2819	0.425205	8666.39	7843.73	1452.82	19494.4	-0.245	0.233	0.0335	0.0551	5.2		St.Vincent	St.Vincent	0.306099
662	Feb-10-2019 17:12:46	12.914	-61.4954	1	0	1	1	EC1	-2820	0.411449	8608.21	7767.17	1519.83	19447.2	-0.245	0.233	0.0335	0.0551	5.2		St.Vincent	St.Vincent	0.306099
663	Feb-10-2019 17:17:46	12.9128	-61.495	1	0	1	1	EC1	-2820	0.411449	8500.49	7707.57	1610.05	19324.2	-0.245	0.233	0.0335	0.0551	5.2		St.Vincent	St.Vincent	0.306099
664	Feb-10-2019 17:22:46	12.9135	-61.4944	1	0	1	1	EC1	-2820	0.411449	8480.02	7647.37	1647.13	19321.8	-0.245	0.233	0.0335	0.0551	5.2		St.Vincent	St.Vincent	0.306099
665	Feb-10-2019 17:27:46	12.915	-61.4911	1	0	1	1	EC1	-2817	0.48178	8257.55	7312.63	1924.65	19154.1	-0.245	0.233	0.0335	0.0551	5.2		St.Vincent	St.Vincent	0.306099
666	Feb-10-2019 17:32:46	12.9166	-61.4883	1	0	1	1	EC1	-2817	0.48178	8097.96	7043.2	2146.11	19030.2	-0.245	0.233	0.0335	0.0551	5.2		St.Vincent	St.Vincent	0.306099
667	Feb-10-2019 17:37:46	12.9182	-61.4853	1	0	1	1	EC1	-2816	0.529212	7930.87	6753.5	2392.23	18887.8	-0.245	0.233	0.0335	0.0551	5.2		St.Vincent	St.Vincent	0.306099
668	Feb-10-2019 17:42:46	12.919	-61.4852	1	0	1	1	EC1	-2816	0.529212	7976.15	6759.11	2372.69	18937.1	-0.245	0.233	0.0335	0.0551	5.2		St.Vincent	St.Vincent	0.306099
669	Feb-10-2019 17:47:46	12.9183	-61.4834	1	0	1	1	EC1	-2816	0.529212	7780.42	6559.35	2575.28	18743.5	-0.245	0.233	0.0335	0.0551	5.2		St.Vincent	St.Vincent	0.306099
670	Feb-10-2019 17:52:46	12.9188	-61.4845	1	0	1	1	EC1	-2816	0.529212	7903.89	6683.3	2448.87	18865.8	-0.245	0.233	0.0335	0.0551	5.2		St.Vincent	St.Vincent	0.306099
671	Feb-10-2019 17:57:46	12.9162	-61.4846	1	0	1	1	EC1	-2814	0.468149	7741.08	6634.32	2541.86	18690.9	-0.245	0.233	0.0335	0.0551	5.2		St.Vincent	St.Vincent	0.306099
672	Feb-10-2019 18:02:46	12.919	-61.4832	1	0	1	1	EC1	-2812	0.51311	7797.09	6542.5	2581.65	18762.4	-0.245	0.233	0.0335	0.0551	5.2		St.Vincent	St.Vincent	0.306099
673	Feb-10-2019 18:07:46	12.9213	-61.4827	1	0	1	1	EC1	-2812	0.653299	7915.05	6552.05	2540.2	18883.9	-0.245	0.233	0.0335	0.0551	5.2		St.Vincent	St.Vincent	0.306099
674	Feb-10-2019 18:12:46	12.9227	-61.4835	1	0	1	1	EC1	-2817	0.622479	8077.79	6668.54	2408.09	19047.2	-0.245	0.233	0.0335	0.0551	5.2		St.Vincent	St.Vincent	0.306099
675	Feb-10-2019 18:17:46	12.9238	-61.4849	1	0	1	1	EC1	-2817	0.622479	8274.21	6847.3	2220.63	19243.6	-0.245	0.233	0.0335	0.0551	5.2		St.Vincent	St.Vincent	0.306099
676	Feb-10-2019 18:22:46	12.9253	-61.4863	1	0	1	1	EC1	-2817	0.760158	8497.32	7030.57	2022.29	19466.8	-0.245	0.233	0.0335	0.0551	5.2		St.Vincent	St.Vincent	0.306099
677	Feb-10-2019 18:27:46	12.9286	-61.4879	1	0	1	1	EC1	-2823	0.710604	8868.24	7287.76	1728.17	19833.4	-0.245	0.233	0.0335	0.0551	5.2		St.Vincent	St.Vincent	0.306099
678	Feb-10-2019 18:32:46	12.9313	-61.4895	1	0	1	1	EC1	-2824	0.862956	9189.51	7524.25	1465.61	20149.8	-0.245	0.233	0.0335	0.0551	5.2		St.Vincent	St.Vincent	0.306099
679	Feb-10-2019 18:37:46	12.9336	-61.4909	1	0	1	1	EC1	-2821	1.01793	9471.44	7738.25	1235.16	20426.5	-0.245	0.233	0.0335	0.0551	5.2		St.Vincent	St.Vincent	0.306099
680	Feb-10-2019 18:42:46	12.9356	-61.4926	1	0	1	1	EC1	-2827	0.687628	9766.47	7986.53	977.364	20718.3	-0.245	0.233	0.0335	0.0551	5.2		St.Vincent	St.Vincent	0.306099
681	Feb-10-2019 18:47:46	12.9377	-61.4941	1	0	1	1	EC1	-2824	0.77422	10037.4	8206.14	751.201	20984.1	-0.245	0.233	0.0335	0.0551	5.2		St.Vincent	St.Vincent	0.304718
682	Feb-10-2019 18:52:46	12.94	-61.4956	1	0	1	1	EC1	-2824	0.77422	10330.7	8447.5	506.745	21271.4	-0.245	0.233	0.0335	0.0551	5.2		St.Vincent	St.Vincent	0.304718
683	Feb-10-2019 18:57:46	12.942	-61.4972	1	0	1	1	EC1	-2823	0.561312	10607.1	8686.5	268.05	21457	-0.245	0.233	0.0335	0.0551	5.2		St.Vincent	St.Vincent	0.304718
684	Feb-10-2019 19:02:46	12.9439	-61.499	1	0	1	1	EC1	-2823	0.561312	10852.7	8942.66	14.2612	21622.1	-0.245	0.233	0.0335	0.0551	5.2		St.Vincent	St.Vincent	0.304718
685	Feb-10-2019 19:07:46	12.9461	-61.5007	1	0	1	1	EC1	-2819	0.7439	11052.1	9203.13	0	21777.1	-0.185	0.137	0.0363	0.0521	5.2		St.Vincent	St.Vincent	0.28538
686	Feb-10-2019 19:12:46	12.9493	-61.5022	1	0	1	1	EC1	-2819	0.7439	11243.2	9493.72	0	21896.4	-0.185	0.137	0.0363	0.0521	5.2		St.Vincent	St.Vincent	0.28538
687	Feb-10-2019 19:17:46	12.9552	-61.5016	1	0	1	1	EC1	-2806	0.774839	11268.5	9726.87	0	21779	-0.185	0.137	0.0363	0.0521	5.2		St.Vincent	St.Vincent	0.28538
688	Feb-10-2019 19:22:46	12.961	-61.5015	1	0	1	1	EC1	-2800	0.670326	10847.3	10025.8	0	21717.2	-0.185	0.137	0.0363	0.0521	5.2		St.Vincent	St.Vincent	0.28538
689	Feb-10-2019 19:27:46	12.9667	-61.5013	1	0	1	1	EC1	-2790	0.680267	10235.1	10310.3	0	21659.9	-0.185	0.137	0.0363	0.0521	5.2		St.Vincent	St.Vincent	0.28538
690	Feb-10-2019 19:32:46	12.9726	-61.5012	1	0	1	1	EC1	-2784	0.669968	9614.35	10614	0	21625.2	-0.185	0.137	0.0363	0.0521	5.2		St.Vincent	St.Vincent	0.28538
691	Feb-10-2019 19:37:46	12.9785	-61.5007	1	0	1	1	EC1	-2781	0.685882	8993.94	10887.5	0	21577.6	-0.185	0.137	0.0363	0.0521	5.2		St.Vincent	St.Vincent	0.28784
692	Feb-10-2019 19:42:46	12.9841	-61.5004	1	0	1	1	EC1	-2781	0.969938	8405.51	11176.1	136.31	21558.7	-0.185	0.137	0.0363	0.0521	5.2		St.Vincent	St.Vincent	0.28784
693	Feb-10-2019 19:47:46	12.9898	-61.5	1	0	1	1	EC1	-2783	1.11674	7810.4	11490.3	330.805	21543.3	-0.185	0.137	0.0363	0.0521	5.2		St.Vincent	St.Vincent	0.28784
694	Feb-10-2019 19:52:46	12.9957	-61.4993	1	0	1	1	EC1	-2776	1.0087	7181.93	11789.4	564.526	21513.4	-0.245	0.233	0.0335	0.0551	5.2		St.Vincent	St.Vincent	0.297491
695	Feb-10-2019 19:57:46	13.0013	-61.4986	1	0	1	1	EC1	-2783	1.26959	6581.33	11686.3	799.755	21490.1	-0.13	0.312	0.0333	0.0569	5.2		St.Vincent	St.Vincent	0.297491
696	Feb-10-2019 20:02:46	13.0072	-61.4982	1	0	1	1	EC1	-2785	1.36807	5984.2	11660.8	999.314	21524	-0.13	0.312	0.0333	0.0569	5.2		St.Vincent	St.Vincent	0.297491
697	Feb-10-2019 20:07:46	13.0128	-61.4973	1	0	1	1	EC1	-2781	1.70373	5397.59	11613.4	1241.91	21520.7	-0.13	0.312	0.0333	0.0569	5.2		St.Vincent	St.Vincent	0.306388
698	Feb-10-2019 20:12:46	13.0184	-61.4969	1	0	1	1	EC1	-2776	1.89448	4834.13	11627	1435.17	21590.5	-0.13	0.312	0.0333	0.0569	5.2		St.Vincent	St.Vincent	0.306388
699	Feb-10-2019 20:17:46	13.0242	-61.4963	1	0	1	1	EC1	-2769	2.06105	4268.77	11629.1	1660.41	21639.4	-0.13	0.312	0.0333	0.0569	5.2		St.Vincent	St.Vincent	0.306388
700	Feb-10-2019 20:22:46	13.03	-61.4956	1	0	1	1	EC1	-2746	1.2963	3705.65	11671.1	1887.96	21712.2	-0.13	0.312	0.0333	0.0569	5.2		St.Vincent	St.Vincent	0.306388
701	Feb-10-2019 20:27:46	13.0357	-61.4953	1	0	1	1	EC1	-2746	1.10465	3210.75	11783.1	2072.38	21838	-0.13	0.312	0.0333	0.0569	5.2		St.Vincent	St.Vincent	0.306388
702	Feb-10-2019 20:32:46	13.0414	-61.495	1	0	1	1	EC1	-2749	1.31174	2756.2	11925.2	2258.13	21974.7	-0.13	0.312	0.0333	0.0569	5.2		St.Vincent	St.Vincent	0.306388
703	Feb-10-2019 20:37:46	13.0469	-61.4949	1	0	1	1	EC1	-2760	1.10205	2380.46	12105	2424.93	22132.2	-0.13	0.312	0.0333	0.0569	5.2		St.Vincent	St.Vincent	0.306388
704	Feb-10-2019 20:42:46	13.0523	-61.4945	1	0	1	1	EC1	-2755	1.27298	2067.27	12292.1	2606.92	22285.1	-0.13	0.312	0.0333	0.0569	5.2		St.Vincent	St.Vincent	0.289049
705	Feb-10-2019 20:47:46	13.0573	-61.4939	1	0	1	1	EC1	-2744	2.44001	1830.56	12458.4	2805.68	22409.9	-0.13	0.312	0.0333	0.0569	5.2		St.Vincent	St.Vincent	0.289049
706	Feb-10-2019 20:52:46	13.0619	-61.4943	1	0	1	1	EC1	-2717	3.20954	1789.82	12304.6	2896.27	22622.6	-0.13	0.312	0.0333	0.0569	5.2		St.Vincent	St.Vincent	0.289049
707	Feb-10-2019 20:57:46	13.0667	-61.4949	1	0	1	1	EC1	-2697	1.81706	1883.7	12107.8	2957.24	22883.5	-0.13	0.312	0.0333	0.0569	5.2		St.Vincent	St.Vincent	0.289049
708	Feb-10-2019 21:02:46	13.0709	-61.4964	1	0	1	1	EC1	-2718	1.67895	2137.87	12044.1	2893.32	23211.9	-0.13	0.312	0.0333	0.0569	5.2		St.Vincent	St.Vincent	0.289049
709	Feb-10-2019 21:07:46	13.0744	-61.4985	1	0	1	1	EC1	-2718	1.67895	2477.83	12087	2681.02	23575.1	-0.13	0.312	0.0333	0.0569	5.2		St.Vincent	St.Vincent	0.289049
710	Feb-10-2019 21:12:46	13.0776	-61.5007	1	0	1	1	EC1	-2734	1.16361	2831.37	12166.3	2460.09	23933.8	-0.222	0.184	0.0396	0.0534	5.2		St.Vincent	St.Vincent	0.270753
1470	Feb-13-2019 12:33:05	15.3248	-61.4631	1	0	2	7	EC1	-1422	8.58387	5865.41	0	15139.9	5499.55	-0.097	0.023	0.0281	0.0313	1.9		Dominica	Dominica	0.122354
1471	Feb-13-2019 12:38:05	15.3279	-61.466	1	0	2	7	EC1	-1432	7.7435	5398.8	0	14916.7	5626.56	-0.097	0.023	0.0281	0.0313	1.9		Dominica	Dominica	0.122354
1472	Feb-13-2019 12:43:05	15.3327	-61.4692	1	0	2	7	EC1	-1479	5.79804	4776.1	0	14691.9	5642.1	-0.097	0.023	0.0281	0.0313	1.9		Dominica	Dominica	0.122354
1473	Feb-13-2019 12:48:05	15.332	-61.4729	1	0	2	7	EC1	-1523	5.61901	4593.41	0	14289.9	6022.78	-0.097	0.023	0.0281	0.0313	1.9		Dominica	Dominica	0.122354
1474	Feb-13-2019 12:53:05	15.3295	-61.4763	1	0	2	7	EC1	-1585	6.25317	4590.02	0	13868.9	6479.23	-0.097	0.023	0.0281	0.0313	1.9		Dominica	Dominica	0.122354
1475	Feb-13-2019 12:58:05	15.3273	-61.4793	1	0	2	7	EC1	-1639	5.1823	4622.56	0	13505.1	6878.08	-0.097	0.023	0.0281	0.0313	1.9		Dominica	Dominica	0.122354
1476	Feb-13-2019 13:03:05	15.3247	-61.4826	1	0	2	7	EC1	-1641	6.0076	4699.13	0	13102	7325.58	-0.097	0.023	0.0281	0.0313	1.9		Dominica	Dominica	0.122354
1477	Feb-13-2019 13:08:05	15.3219	-61.4858	1	0	2	7	EC1	-1690	5.11986	4817.04	0	12702.3	7775.43	-0.097	0.023	0.0281	0.0313	1.9		Dominica	Dominica	0.122354
1478	Feb-13-2019 13:13:05	15.3194	-61.4891	1	0	2	7	EC1	-1738	5.14551	4918.53	0	12288.4	8227.86	-0.097	0.023	0.0281	0.0313	1.9		Dominica	Dominica	0.122354
1479	Feb-13-2019 13:18:05	15.3167	-61.493	1	0	2	7	EC1	-1783	4.69072	5047.47	0	11812.6	8744.03	-0.097	0.023	0.0281	0.0313	1.9		Dominica	Dominica	0.122354
1480	Feb-13-2019 13:23:05	15.3137	-61.4968	1	0	2	7	EC1	-1817	5.2157	5241.05	462.232	11345.1	9236.84	-0.097	0.023	0.0281	0.0313	1.9		Dominica	Dominica	0.122354
1481	Feb-13-2019 13:28:05	15.311	-61.5005	1	0	2	7	EC1	-1849	4.42728	5425.51	911.152	10899.3	9665.44	-0.093	0.003	0.0355	0.0322	1.9		Dominica	Dominica	0.121413
1482	Feb-13-2019 13:33:05	15.308	-61.5014	1	0	2	7	EC1	-1848	3.89507	5717.28	1017.84	10729.5	9816.39	-0.093	0.003	0.0355	0.0322	1.9		Dominica	Dominica	0.121413
1483	Feb-13-2019 13:38:05	15.3027	-61.5014	1	0	2	7	EC1	-1867	3.11774	6287.58	1016.12	10601.7	9933.7	-0.093	0.003	0.0355	0.0322	1.9		Dominica	Dominica	0.121413
1484	Feb-13-2019 13:43:05	15.2953	-61.5013	1	0	2	7	EC1	-1926	4.2862	7088.29	995.235	10442.2	10111.5	-0.093	0.003	0.0355	0.0322	1.9		Dominica	Dominica	0.126951
1485	Feb-13-2019 13:48:05	15.2912	-61.5003	1	0	2	7	EC1	-1951	4.12977	7563.25	885.122	10447.6	10145.1	-0.093	0.003	0.0355	0.0322	1.9		Dominica	Dominica	0.126951
1486	Feb-13-2019 13:53:05	15.2872	-61.496	1	0	2	7	EC1	-1925	4.43206	8086.81	426.115	10800.2	9856.89	-0.097	0.023	0.0281	0.0313	1.9		Dominica	Dominica	0.128306
1487	Feb-13-2019 13:58:05	15.2842	-61.4928	1	0	2	7	EC1	-1888	5.19707	8500.52	84.0637	11059	9663.08	-0.097	0.023	0.0281	0.0313	1.9		Dominica	Dominica	0.128306
1488	Feb-13-2019 14:03:05	15.2836	-61.4922	1	0	2	7	EC1	-1888	5.19707	8578.71	13.8802	11113.6	9622.93	-0.097	0.023	0.0281	0.0313	1.9		Dominica	Dominica	0.128306
1489	Feb-13-2019 14:08:05	15.2791	-61.4874	1	0	2	7	EC1	-1804	5.50091	9193.23	0	11507.5	9361.09	-0.097	0.023	0.0281	0.0313	1.9		Dominica	Dominica	0.128306
1490	Feb-13-2019 14:13:05	15.2732	-61.484	1	0	2	7	EC1	-1842	5.50194	9924.2	0	11605.1	9337.19	-0.097	0.023	0.0281	0.0313	1.9		Dominica	Dominica	0.128306
1491	Feb-13-2019 14:18:05	15.2709	-61.4813	1	0	2	7	EC1	-1806	4.97026	10250.7	0	11753.2	9203.21	-0.097	0.023	0.0281	0.0313	1.9		Dominica	Dominica	0.128306
1492	Feb-13-2019 14:23:05	15.2683	-61.4764	1	0	2	7	EC1	-1772	5.36285	10692.3	0	12088.1	8907.2	-0.097	0.023	0.0281	0.0313	1.9		Dominica	Dominica	0.128306
1493	Feb-13-2019 14:28:05	15.2617	-61.4756	1	0	2	7	EC1	-1801	5.01482	11415.5	0	11835.4	9233.37	-0.097	0.023	0.0281	0.0313	1.9		Dominica	Dominica	0.130383
1494	Feb-13-2019 14:33:05	15.2591	-61.4764	1	0	2	7	EC1	-1801	5.01482	11664	0	11626.8	9467.95	-0.097	0.023	0.0281	0.0313	1.9		Dominica	Dominica	0.130383
1495	Feb-13-2019 14:38:05	15.2604	-61.4769	1	0	2	7	EC1	-1801	5.01482	11508.2	0	11649	9426.52	-0.097	0.023	0.0281	0.0313	1.9		Dominica	Dominica	0.130383
1496	Feb-13-2019 14:43:05	15.2618	-61.4772	1	0	2	7	EC1	-1801	5.01482	11350.5	0	11688.8	9368.25	-0.097	0.023	0.0281	0.0313	1.9		Dominica	Dominica	0.130383
1497	Feb-13-2019 14:48:05	15.2627	-61.4772	1	0	2	7	EC1	-1785	5.19711	11253.6	0	11738.7	9307.65	-0.097	0.023	0.0281	0.0313	1.9		Dominica	Dominica	0.128306
1498	Feb-13-2019 14:53:05	15.2585	-61.4781	1	0	2	7	EC1	-1801	5.01482	11668.6	0	11431.5	9658.04	-0.097	0.023	0.0281	0.0313	1.9		Dominica	Dominica	0.130383
1499	Feb-13-2019 14:58:05	15.254	-61.4783	1	0	2	7	EC1	-1827	4.53786	12130.8	0	11194.2	9953.66	-0.097	0.023	0.0281	0.0313	1.9		Dominica	Dominica	0.130383
1500	Feb-13-2019 15:03:05	15.2502	-61.479	1	0	2	7	EC1	-1827	4.53786	12517.3	0	10936.6	10260.6	-0.097	0.023	0.0281	0.0313	1.9		Dominica	Dominica	0.130383
1501	Feb-13-2019 15:08:05	15.248	-61.4823	1	0	2	7	EC1	-1874	4.28282	12660.2	0	10504.6	10662.1	-0.092	0.046	0.031	0.0373	1.9		Dominica	Dominica	0.130383
1502	Feb-13-2019 15:13:05	15.2464	-61.4878	1	0	2	7	EC1	-1920	3.4123	12605	0	9901.72	11260.3	-0.092	0.046	0.031	0.0373	1.9		Dominica	Dominica	0.130383
1503	Feb-13-2019 15:18:05	15.2452	-61.4939	1	0	2	7	EC1	-1970	3.87285	12006.1	0	9252.53	11891.7	-0.092	0.046	0.031	0.0373	1.9		Dominica	Dominica	0.130383
1504	Feb-13-2019 15:23:05	15.2474	-61.499	1	0	2	7	EC1	-1987	3.7177	11408.3	0	8873.65	12205.6	-0.092	0.046	0.031	0.0373	1.9		Dominica	Dominica	0.130383
1505	Feb-13-2019 15:28:05	15.2465	-61.5011	1	0	2	7	EC1	-2013	3.3414	11222.9	184.371	8632.21	12443.9	-0.103	0.036	0.0343	0.0353	1.9		Dominica	Dominica	0.127932
1506	Feb-13-2019 15:33:05	15.2452	-61.504	1	0	2	7	EC1	-2016	3.30664	10960	517.209	8284.52	12787.1	-0.103	0.036	0.0343	0.0353	1.9		Dominica	Dominica	0.127932
1507	Feb-13-2019 15:38:05	15.2439	-61.5071	1	0	2	7	EC1	-2044	3.05834	10687.9	863.989	7924.9	13141.2	-0.103	0.036	0.0343	0.0353	1.9		Dominica	Dominica	0.127932
1508	Feb-13-2019 15:43:05	15.2434	-61.5107	1	0	2	7	EC1	-2068	2.83358	10341.4	1250.63	7559.94	13489.3	-0.103	0.036	0.0343	0.0353	1.9		Dominica	Dominica	0.127932
1509	Feb-13-2019 15:48:05	15.2418	-61.5129	1	0	2	7	EC1	-2092	2.86745	10180.9	1505.21	7268.92	13785	-0.103	0.036	0.0343	0.0353	1.9		Dominica	Dominica	0.127932
1510	Feb-13-2019 15:53:05	15.2407	-61.5151	1	0	2	7	EC1	-2088	2.89656	10002.9	1754.07	7002.96	14049.9	-0.103	0.036	0.0343	0.0353	1.9		Dominica	Dominica	0.127932
1511	Feb-13-2019 15:58:05	15.2404	-61.5175	1	0	2	7	EC1	-2111	2.85768	9767.37	2018.89	6754.95	14287	-0.103	0.036	0.0343	0.0353	1.9		Dominica	Dominica	0.127932
1512	Feb-13-2019 16:03:05	15.2414	-61.5181	1	0	2	7	EC1	-2111	2.85768	9665.7	2067.78	6750.14	14279.2	-0.103	0.036	0.0343	0.0353	1.9		Dominica	Dominica	0.127932
1513	Feb-13-2019 16:08:05	15.2408	-61.5188	1	0	2	7	EC1	-2111	2.85768	9621.15	2151.65	6650.51	14381.1	-0.103	0.036	0.0343	0.0353	1.9		Dominica	Dominica	0.127932
1514	Feb-13-2019 16:13:05	15.2405	-61.5218	1	0	2	7	EC1	-2136	2.58499	9337.97	2472.15	6350.57	14669.9	-0.103	0.036	0.0343	0.0353	1.9		Dominica	Dominica	0.127932
1515	Feb-13-2019 16:18:05	15.2425	-61.5272	1	0	2	7	EC1	-2154	2.53614	8711.76	3021.68	5932.99	15047.6	-0.103	0.036	0.0343	0.0353	1.9		Dominica	Dominica	0.127932
1516	Feb-13-2019 16:23:05	15.2434	-61.5323	1	0	2	7	EC1	-2173	2.14694	8167.85	3381.98	5493.07	15467	-0.103	0.036	0.0343	0.0353	1.9		Dominica	Dominica	0.127932
1517	Feb-13-2019 16:28:05	15.2447	-61.5355	1	0	2	7	EC1	-2189	1.98737	7794.58	3557.29	5242.03	15707.2	-0.103	0.036	0.0343	0.0353	1.9		Dominica	Dominica	0.127932
1518	Feb-13-2019 16:33:05	15.2455	-61.5379	1	0	2	7	EC1	-2207	1.99026	7524.97	3705.47	5063.76	15878.3	-0.103	0.036	0.0343	0.0353	1.9		Dominica	Dominica	0.12788
1519	Feb-13-2019 16:38:25	15.2474	-61.5412	1	0	2	7	EC1	-2202	2.2599	7113.11	4001.25	4836.55	16097.1	-0.103	0.036	0.0343	0.0353	1.9		Dominica	Dominica	0.12788
1520	Feb-13-2019 16:43:25	15.2487	-61.5436	1	0	2	7	EC1	-2217	2.48624	6815.72	4224.71	4669.54	16262.8	-0.103	0.036	0.0343	0.0353	1.9		Dominica	Dominica	0.12788
1521	Feb-13-2019 16:48:25	15.2487	-61.5452	1	0	2	7	EC1	-2217	2.48624	6661.75	4280.45	4514.59	16418.1	-0.103	0.036	0.0343	0.0353	1.9		Dominica	Dominica	0.12788
1522	Feb-13-2019 16:53:25	15.2471	-61.5453	1	0	2	7	EC1	-2217	2.48624	6723.36	4124.71	4428.1	16504.3	-0.103	0.036	0.0343	0.0353	1.9		Dominica	Dominica	0.12788
1523	Feb-13-2019 16:58:25	15.2478	-61.5483	1	0	2	7	EC1	-2236	2.84964	6403.59	4329.26	4179.88	16753.3	-0.103	0.036	0.0343	0.0353	1.9		Dominica	Dominica	0.12788
1524	Feb-13-2019 17:03:25	15.2491	-61.5494	1	0	2	7	EC1	-2236	2.84964	6231.62	4513.86	4134.96	16801.1	-0.103	0.036	0.0343	0.0353	1.9		Dominica	Dominica	0.12788
1525	Feb-13-2019 17:08:25	15.2501	-61.5504	1	0	2	7	EC1	-2281	2.49536	6091.98	4665.18	4099.05	16840.9	-0.093	0.003	0.0355	0.0322	1.9		Dominica	Dominica	0.12788
1526	Feb-13-2019 17:13:25	15.2456	-61.5539	1	0	2	7	EC1	-2252	2.29145	5959.69	4440.85	3536.66	17397.2	-0.103	0.036	0.0343	0.0353	1.9		Dominica	Dominica	0.12788
1527	Feb-13-2019 17:18:25	15.2415	-61.5575	1	0	2	7	EC1	-2277	1.94831	5847.96	4330.84	2983.78	17948.5	-0.103	0.036	0.0343	0.0353	1.9		Dominica	Dominica	0.12788
1528	Feb-13-2019 17:23:25	15.241	-61.5612	1	0	2	7	EC1	-2288	2.51388	5533.09	4580.9	2603.65	18329.2	-0.103	0.036	0.0343	0.0353	1.9		Dominica	Dominica	0.12788
1529	Feb-13-2019 17:28:25	15.2399	-61.5608	1	0	2	7	EC1	-2288	2.51388	5638.29	4463.63	2579.4	18352.9	-0.103	0.036	0.0343	0.0353	1.9		Dominica	Dominica	0.12788
1530	Feb-13-2019 17:33:25	15.2417	-61.567	1	0	2	7	EC1	-2350	1.65958	4981.39	5098.45	2081.66	18856.8	-0.103	0.036	0.0343	0.0353	1.9		Dominica	Dominica	0.12788
1531	Feb-13-2019 17:38:25	15.2428	-61.5699	1	0	2	7	EC1	-2350	1.65958	4653.64	5422.26	1861.66	19084.8	-0.103	0.036	0.0343	0.0353	1.9		Dominica	Dominica	0.12788
1532	Feb-13-2019 17:43:25	15.2436	-61.5728	1	0	2	7	EC1	-2351	1.95714	4353.88	5720.1	1620.75	19333.3	-0.103	0.036	0.0343	0.0353	1.9		Dominica	Dominica	0.12788
1533	Feb-13-2019 17:48:25	15.2452	-61.5739	1	0	2	7	EC1	-2351	1.95714	4156.78	5917.73	1598.85	19363.4	-0.103	0.036	0.0343	0.0353	1.9		Dominica	Dominica	0.12788
1534	Feb-13-2019 17:53:25	15.2464	-61.5744	1	0	2	7	EC1	-2316	3.17069	4027.4	6049.77	1606.36	19359.7	-0.103	0.036	0.0343	0.0353	1.9		Dominica	Dominica	0.12788
1535	Feb-13-2019 17:58:25	15.2433	-61.5791	1	0	2	7	EC1	-2351	1.74731	3847.26	6261.69	1003.32	19961.4	-0.103	0.036	0.0343	0.0353	1.9		Dominica	Dominica	0.128209
1536	Feb-13-2019 18:03:25	15.2423	-61.5845	1	0	2	7	EC1	-2371	2.66596	3494.82	6709.1	435.445	20537.1	-0.103	0.036	0.0343	0.0353	1.9		Dominica	Dominica	0.128209
1537	Feb-13-2019 18:08:25	15.2435	-61.5863	1	0	2	7	EC1	-2371	2.66596	3271.95	6937.77	287.271	20662.3	-0.103	0.036	0.0343	0.0353	1.9		Dominica	Dominica	0.128209
1538	Feb-13-2019 18:13:25	15.2465	-61.587	1	0	2	7	EC1	-2335	3.14095	2980.21	7172.26	286.144	20600.8	-0.103	0.036	0.0343	0.0353	1.9		Dominica	Dominica	0.128209
1539	Feb-13-2019 18:18:25	15.255	-61.5856	1	0	2	7	EC1	-2308	1.92656	2498.1	7581.09	637.748	20116.7	-0.093	0.003	0.0355	0.0322	1.9		Dominica	Dominica	0.128209
1540	Feb-13-2019 18:23:25	15.2631	-61.5847	1	0	2	7	EC1	-2284	1.36614	2134.36	8095.08	917.784	19735.6	-0.093	0.003	0.0355	0.0322	1.9		Dominica	Dominica	0.124832
1541	Feb-13-2019 18:28:25	15.2709	-61.584	1	0	2	7	EC1	-2288	3.77429	1927.52	8650.86	1185.5	19396	-0.093	0.003	0.0355	0.0322	1.9		Dominica	Dominica	0.124832
1542	Feb-13-2019 18:33:25	15.2776	-61.5837	1	0	2	7	EC1	-2287	4.66857	1830.27	9197.4	1377.83	19167.8	-0.093	0.003	0.0355	0.0322	1.9		Dominica	Dominica	0.124832
1543	Feb-13-2019 18:38:25	15.2838	-61.5849	1	0	2	7	EC1	-2306	4.51279	1680.17	9633.36	1392.29	19143.5	-0.093	0.003	0.0355	0.0322	1.9		Dominica	Dominica	0.124832
1544	Feb-13-2019 18:43:25	15.2903	-61.5856	1	0	2	7	EC1	-2318	4.04799	1694.14	8988.64	1478.23	18905.1	-0.093	0.003	0.0355	0.0322	1.9		Dominica	Dominica	0.124832
1545	Feb-13-2019 18:48:25	15.2962	-61.5877	1	0	2	7	EC1	-2327	4.75252	1639.25	8434.07	1399	18844.3	-0.093	0.003	0.0355	0.0322	1.9		Dominica	Dominica	0.124832
1546	Feb-13-2019 18:53:25	15.3026	-61.5896	1	0	2	7	EC1	-2265	8.94291	1700.34	7839.27	1351.67	18766.4	-0.093	0.003	0.0355	0.0322	1.9		Dominica	Dominica	0.122221
1547	Feb-13-2019 18:58:25	15.3088	-61.5912	1	0	2	7	EC1	-2126	3.96996	1827.37	7281.97	1334.8	18681.6	-0.093	0.003	0.0355	0.0322	1.9		Dominica	Dominica	0.122221
1548	Feb-13-2019 19:03:25	15.3152	-61.5922	1	0	2	7	EC1	-2139	3.20164	2011.94	6705.04	1378.51	18555.2	-0.093	0.003	0.0355	0.0322	1.9		Dominica	Dominica	0.122221
1549	Feb-13-2019 19:08:25	15.3209	-61.5932	1	0	2	7	EC1	-2172	5.20782	2119	6217.93	1408.23	18466.2	-0.093	0.003	0.0355	0.0322	1.9		Dominica	Dominica	0.122221
1550	Feb-13-2019 19:13:25	15.3271	-61.5945	1	0	2	7	EC1	-2227	6.74412	2130.28	5734.42	1400.64	18394.4	-0.093	0.003	0.0355	0.0322	1.9		Dominica	Dominica	0.122221
1551	Feb-13-2019 19:18:25	15.3328	-61.595	1	0	2	7	EC1	-2279	4.82259	1865.49	5289.01	1451.46	18265	-0.093	0.003	0.0355	0.0322	1.9		Dominica	Dominica	0.122221
1552	Feb-13-2019 19:23:25	15.3382	-61.596	1	0	2	7	EC1	-2308	2.65878	1298.22	4912.95	1444.3	18181.6	-0.093	0.003	0.0355	0.0322	1.9		Dominica	Dominica	0.124161
1553	Feb-13-2019 19:28:25	15.3439	-61.5972	1	0	2	7	EC1	-2286	4.21288	674.216	4522	1422.49	18106.4	-0.093	0.003	0.0355	0.0322	1.9		Dominica	Dominica	0.124161
1554	Feb-13-2019 19:33:25	15.3498	-61.5976	1	0	2	7	EC1	-2245	7.7493	60.8029	4060.75	1489.96	17950.6	-0.093	0.003	0.0355	0.0322	1.9		Dominica	Dominica	0.124161
1555	Feb-13-2019 19:38:25	15.3552	-61.5978	1	0	2	7	EC1	-2170	4.19595	0	3646.69	1571.07	17790.5	-0.093	0.003	0.0355	0.0322	1.9		Dominica	Dominica	0.124161
1556	Feb-13-2019 19:43:25	15.3604	-61.5978	1	0	2	7	EC1	-2219	5.50177	0	3280.74	1667.88	17616	-0.093	0.003	0.0355	0.0322	1.9		Dominica	Dominica	0.124161
1557	Feb-13-2019 19:48:25	15.3671	-61.5975	1	0	2	7	EC1	-2319	4.46388	0	2886.04	1827.96	17338.8	-0.093	0.003	0.0355	0.0322	1.9		Dominica	Dominica	0.124161
1558	Feb-13-2019 19:53:25	15.3732	-61.5976	1	0	2	7	EC1	-2317	3.78539	0	2620.52	1927.62	17121.2	-0.093	0.003	0.0355	0.0322	1.6		Guadeloupe	Dominica	0.124161
1559	Feb-13-2019 19:58:25	15.3796	-61.598	1	0	2	7	EC1	-2274	2.96223	0	2362.44	2008.98	16909.3	-0.093	0.003	0.0355	0.0322	1.6		Guadeloupe	Dominica	0.121571
1560	Feb-13-2019 20:03:25	15.3855	-61.5984	1	0	2	7	EC1	-2258	3.08493	0	2134.59	2074.65	16723.8	-0.093	0.003	0.0355	0.0322	1.6		Guadeloupe	Dominica	0.121571
1561	Feb-13-2019 20:08:25	15.3927	-61.5982	1	0	2	7	EC1	-2210	4.01086	0	1931.95	2229.27	16427.3	-0.093	0.003	0.0355	0.0322	1.6		Guadeloupe	Dominica	0.121571
1562	Feb-13-2019 20:13:25	15.4	-61.597	1	0	2	7	EC1	-2173	1.50627	0	1825.41	2486.58	16029.3	-0.093	0.003	0.0355	0.0322	1.6		Guadeloupe	Dominica	0.121571
1563	Feb-13-2019 20:18:25	15.4061	-61.5962	1	0	2	7	EC1	-2201	2.93272	177.926	1937.46	2686.01	15700.1	-0.093	0.003	0.0355	0.0322	1.6		Guadeloupe	Dominica	0.121571
1564	Feb-13-2019 20:23:25	15.4131	-61.5945	1	0	2	7	EC1	-2159	3.23481	924.294	2089.74	3000.01	15215.6	-0.093	0.003	0.0355	0.0322	1.6		Guadeloupe	Dominica	0.120261
1565	Feb-13-2019 20:28:25	15.42	-61.5937	1	0	2	7	EC1	-2165	2.67322	1586.11	2322.94	3216.08	14820.3	-0.093	0.003	0.0355	0.0322	1.6		Guadeloupe	Dominica	0.120261
1566	Feb-13-2019 20:33:25	15.4269	-61.5913	1	0	2	7	EC1	-2111	4.66633	2333.15	2502.71	3595.46	14276.3	-0.093	0.003	0.0355	0.0322	1.6		Guadeloupe	Dominica	0.120261
2652	Feb-17-2019 15:03:07	15.4294	-61.6187	1	0	3	12	EC1	-2191	2.35326	0	5203.9	742.588	16876.6	-0.093	0.003	0.0355	0.0322	1.6		Guadeloupe	Dominica	0.121773
2653	Feb-17-2019 15:08:07	15.4247	-61.6146	1	0	3	12	EC1	-2161	2.71281	115.042	4587.83	1086.17	16669.2	-0.093	0.003	0.0355	0.0322	1.6		Guadeloupe	Dominica	0.121773
2654	Feb-17-2019 15:13:07	15.4194	-61.6106	1	0	3	12	EC1	-2192	5.34559	230.321	3958.54	1409.85	16507.7	-0.093	0.003	0.0355	0.0322	1.6		Guadeloupe	Dominica	0.120261
2655	Feb-17-2019 15:18:07	15.4147	-61.6064	1	0	3	12	EC1	-2236	2.92423	234.021	3327.01	1766.69	16309.8	-0.093	0.003	0.0355	0.0322	1.6		Guadeloupe	Dominica	0.120261
2656	Feb-17-2019 15:23:07	15.4098	-61.6027	1	0	3	12	EC1	-2212	3.07749	97.1817	2739.89	2066.4	16173.5	-0.093	0.003	0.0355	0.0322	1.6		Guadeloupe	Dominica	0.121571
2657	Feb-17-2019 15:28:07	15.4052	-61.599	1	0	3	12	EC1	-2201	2.93272	0	2170.63	2374.11	16015.4	-0.093	0.003	0.0355	0.0322	1.6		Guadeloupe	Dominica	0.121571
2658	Feb-17-2019 15:33:07	15.4007	-61.5952	1	0	3	12	EC1	-2163	1.86402	0	1637.55	2697.19	15814.4	-0.093	0.003	0.0355	0.0322	1.6		Guadeloupe	Dominica	0.121571
2659	Feb-17-2019 15:38:07	15.3964	-61.5909	1	0	3	12	EC1	-2167	3.47885	0	1158.85	3064.91	15554.1	-0.093	0.003	0.0355	0.0322	1.6		Guadeloupe	Dominica	0.121571
2660	Feb-17-2019 15:43:07	15.3927	-61.5866	1	0	3	12	EC1	-2153	4.41064	0	691.146	3454.59	15262.8	-0.093	0.003	0.0355	0.0322	1.6		Guadeloupe	Dominica	0.121571
2661	Feb-17-2019 15:48:07	15.3887	-61.5826	1	0	3	12	EC1	-2137	5.16245	0	448.111	3802.17	15015.4	-0.093	0.003	0.0355	0.0322	1.6		Guadeloupe	Dominica	0.121571
2662	Feb-17-2019 15:53:07	15.3852	-61.5788	1	0	3	12	EC1	-2101	5.05418	0	231.629	4143.09	14763.8	-0.093	0.003	0.0355	0.0322	1.6		Guadeloupe	Dominica	0.121571
2663	Feb-17-2019 15:58:07	15.3816	-61.5739	1	0	3	12	EC1	-2120	5.18578	0	0	4595	14410.9	-0.093	0.003	0.0355	0.0322	1.6		Guadeloupe	Dominica	0.120447
2664	Feb-17-2019 16:03:07	15.3782	-61.5687	1	0	3	12	EC1	-2125	4.7649	0	0	5080.39	14016.5	-0.093	0.003	0.0355	0.0322	1.9		Dominica	Dominica	0.120447
2665	Feb-17-2019 16:08:07	15.3745	-61.5635	1	0	3	12	EC1	-2102	3.87378	0	0	5557.63	13631.3	-0.093	0.003	0.0355	0.0322	1.9		Dominica	Dominica	0.123997
2666	Feb-17-2019 16:13:07	15.3688	-61.5624	1	0	3	12	EC1	-2073	6.10589	0	0	5574.98	13709.4	-0.093	0.003	0.0355	0.0322	1.9		Dominica	Dominica	0.123997
2667	Feb-17-2019 16:18:07	15.3635	-61.5579	1	0	3	12	EC1	-1980	4.66205	0	382.592	5950.4	13426.6	-0.093	0.003	0.0355	0.0322	1.9		Dominica	Dominica	0.123997
2668	Feb-17-2019 16:23:07	15.3573	-61.553	1	0	3	12	EC1	-2008	3.77252	0	892.381	6345.13	13140.1	-0.093	0.003	0.0355	0.0322	1.9		Dominica	Dominica	0.123997
2669	Feb-17-2019 16:28:07	15.3518	-61.5495	1	0	3	12	EC1	-1957	4.02207	453.902	1367.16	6620.44	12966.8	-0.093	0.003	0.0355	0.0322	1.9		Dominica	Dominica	0.123997
2670	Feb-17-2019 16:33:07	15.3478	-61.5468	1	0	3	12	EC1	-1953	4.35773	893.043	1705.26	6832.58	12828.8	-0.093	0.003	0.0355	0.0322	1.9		Dominica	Dominica	0.123997
2671	Feb-17-2019 16:38:08	15.3468	-61.5401	1	0	3	12	EC1	-1909	4.21937	1019.87	1642.72	7517.72	12182.3	-0.093	0.003	0.0355	0.0322	1.9		Dominica	Dominica	0.123997
2672	Feb-17-2019 16:43:08	15.3508	-61.5351	1	0	3	12	EC1	-1860	3.28491	572.233	1227.35	8128.3	11530.6	-0.093	0.003	0.0355	0.0322	1.9		Dominica	Dominica	0.119363
2673	Feb-17-2019 16:48:08	15.3505	-61.5355	1	0	3	12	EC1	-1860	3.28491	608.471	1251.39	8077.96	11584.7	-0.093	0.003	0.0355	0.0322	1.9		Dominica	Dominica	0.119363
2674	Feb-17-2019 16:53:08	15.3494	-61.5424	1	0	3	12	EC1	-1927	4.14313	721.222	1406	7322.49	12330.3	-0.093	0.003	0.0355	0.0322	1.9		Dominica	Dominica	0.123997
2675	Feb-17-2019 16:58:08	15.3493	-61.5441	1	0	3	12	EC1	-1927	4.14313	731.022	1466.36	7145.99	12502	-0.093	0.003	0.0355	0.0322	1.9		Dominica	Dominica	0.123997
2676	Feb-17-2019 17:03:08	15.3479	-61.5424	1	0	3	12	EC1	-1927	4.14313	892.767	1569.1	7298.9	12379	-0.093	0.003	0.0355	0.0322	1.9		Dominica	Dominica	0.123997
2677	Feb-17-2019 17:08:08	15.3435	-61.5371	1	0	3	12	EC1	-1927	2.8672	1378.11	1990.09	7773.51	11977.2	-0.093	0.003	0.0355	0.0322	1.9		Dominica	Dominica	0.119363
2678	Feb-17-2019 17:13:08	15.3406	-61.54	1	0	3	12	EC1	-1945	2.28308	1696.79	2315.11	7414.32	12365.6	-0.093	0.003	0.0355	0.0322	1.9		Dominica	Dominica	0.123997
2679	Feb-17-2019 17:18:08	15.3399	-61.5456	1	0	3	12	EC1	-1980	3.21593	1775.49	2515.7	6809.31	12963.9	-0.093	0.003	0.0355	0.0322	1.9		Dominica	Dominica	0.123997
2680	Feb-17-2019 17:23:08	15.3409	-61.5507	1	0	3	12	EC1	-2045	4.01923	1659.04	2561.45	6288.46	13456.4	-0.093	0.003	0.0355	0.0322	1.9		Dominica	Dominica	0.123997
2681	Feb-17-2019 17:28:08	15.3434	-61.553	1	0	3	12	EC1	-2014	5.08922	1376.49	2363.77	6096.91	13608.8	-0.093	0.003	0.0355	0.0322	1.9		Dominica	Dominica	0.123997
2682	Feb-17-2019 17:33:08	15.3483	-61.5557	1	0	3	12	EC1	-2013	4.28031	826.805	1927.27	5893.7	13725.6	-0.093	0.003	0.0355	0.0322	1.9		Dominica	Dominica	0.123997
2683	Feb-17-2019 17:38:08	15.3486	-61.5579	1	0	3	12	EC1	-2013	4.28031	784.265	1960.22	5671.74	13934.3	-0.093	0.003	0.0355	0.0322	1.9		Dominica	Dominica	0.123997
2684	Feb-17-2019 17:43:08	15.3472	-61.5603	1	0	3	12	EC1	-2052	4.53366	927.647	2181.75	5389.83	14229.4	-0.093	0.003	0.0355	0.0322	1.9		Dominica	Dominica	0.123997
2685	Feb-17-2019 17:48:08	15.3475	-61.5624	1	0	3	12	EC1	-2052	4.53366	883.36	2213.49	5178.13	14428.5	-0.093	0.003	0.0355	0.0322	1.9		Dominica	Dominica	0.123997
2686	Feb-17-2019 17:53:08	15.3446	-61.5654	1	0	3	12	EC1	-2090	3.6884	1185.86	2616.71	4795.63	14845.9	-0.093	0.003	0.0355	0.0322	1.9		Dominica	Dominica	0.123997
2687	Feb-17-2019 17:58:08	15.3433	-61.5661	1	0	3	12	EC1	-2090	3.6884	1316.15	2764.94	4705.96	14952.7	-0.093	0.003	0.0355	0.0322	1.9		Dominica	Dominica	0.123997
2688	Feb-17-2019 18:03:08	15.3414	-61.5663	1	0	3	12	EC1	-2121	3.53303	1528.51	2976.36	4648.73	15040.2	-0.093	0.003	0.0355	0.0322	1.9		Dominica	Dominica	0.123997
2689	Feb-17-2019 18:08:08	15.3399	-61.5667	1	0	3	12	EC1	-2141	3.86139	1689.5	3145.92	4578.73	15131.5	-0.093	0.003	0.0355	0.0322	1.9		Dominica	Dominica	0.123997
2690	Feb-17-2019 18:13:08	15.3386	-61.5675	1	0	3	12	EC1	-2141	3.86139	1830.19	3311.09	4471	15254.3	-0.093	0.003	0.0355	0.0322	1.9		Dominica	Dominica	0.123997
2691	Feb-17-2019 18:18:08	15.3354	-61.5673	1	0	3	12	EC1	-2151	4.18248	2182.71	3644.72	4427.5	15339.7	-0.093	0.003	0.0355	0.0322	1.9		Dominica	Dominica	0.122707
2692	Feb-17-2019 18:23:08	15.329	-61.5646	1	0	3	12	EC1	-2042	2.2307	2909.1	4241.54	4599.23	15262.9	-0.093	0.003	0.0355	0.0322	1.9		Dominica	Dominica	0.122707
2693	Feb-17-2019 18:28:08	15.323	-61.5618	1	0	3	12	EC1	-2083	6.25868	3596.94	4801.37	4754.4	15186	-0.093	0.003	0.0355	0.0322	1.9		Dominica	Dominica	0.122707
2694	Feb-17-2019 18:33:08	15.3178	-61.5579	1	0	3	12	EC1	-2139	4.98438	4189.39	5230.74	5040.73	14982.4	-0.093	0.003	0.0355	0.0322	1.9		Dominica	Dominica	0.122707
2695	Feb-17-2019 18:38:08	15.3124	-61.554	1	0	3	12	EC1	-2170	3.31147	4798.93	5685.17	5314.88	14817.9	-0.093	0.003	0.0355	0.0322	1.9		Dominica	Dominica	0.122707
2696	Feb-17-2019 18:43:08	15.3072	-61.5516	1	0	3	12	EC1	-2155	3.5053	5386.37	6002.83	5445.02	14807.5	-0.093	0.003	0.0355	0.0322	1.9		Dominica	Dominica	0.122707
2697	Feb-17-2019 18:48:08	15.303	-61.5525	1	0	3	12	EC1	-2150	2.14694	5481.04	6338.1	5256.63	15086.5	-0.093	0.003	0.0355	0.0322	1.9		Dominica	Dominica	0.122707
2698	Feb-17-2019 18:53:08	15.2992	-61.5526	1	0	3	12	EC1	-2159	1.64566	5357.8	6516.28	5145.16	15288.5	-0.093	0.003	0.0355	0.0322	1.9		Dominica	Dominica	0.126904
2699	Feb-17-2019 18:58:08	15.2952	-61.553	1	0	3	12	EC1	-2168	1.5838	5232.53	6551.35	5011.99	15523.9	-0.093	0.003	0.0355	0.0322	1.9		Dominica	Dominica	0.126904
2700	Feb-17-2019 19:03:08	15.2904	-61.5541	1	0	3	12	EC1	-2180	1.45135	5043.75	6664.72	4785.68	15750.1	-0.093	0.003	0.0355	0.0322	1.9		Dominica	Dominica	0.126904
2701	Feb-17-2019 19:08:08	15.2861	-61.5549	1	0	3	12	EC1	-2197	1.6652	4918.8	6698.01	4603.22	15936.8	-0.093	0.003	0.0355	0.0322	1.9		Dominica	Dominica	0.126904
2702	Feb-17-2019 19:13:08	15.2814	-61.5543	1	0	3	12	EC1	-2198	2.71299	4959.24	6449.39	4545.11	16014.7	-0.093	0.003	0.0355	0.0322	1.9		Dominica	Dominica	0.126904
2703	Feb-17-2019 19:18:08	15.2774	-61.5538	1	0	3	12	EC1	-2153	3.53458	5029.82	6236.34	4500.69	16089.8	-0.093	0.003	0.0355	0.0322	1.9		Dominica	Dominica	0.126904
2704	Feb-17-2019 19:23:08	15.2736	-61.5524	1	0	3	12	EC1	-2160	3.25453	5219.14	5960.41	4563.48	16069.4	-0.093	0.003	0.0355	0.0322	1.9		Dominica	Dominica	0.126904
2705	Feb-17-2019 19:28:08	15.2685	-61.5502	1	0	3	12	EC1	-2165	2.43815	5534.6	5592.85	4677.07	16027.9	-0.093	0.003	0.0355	0.0322	1.9		Dominica	Dominica	0.126904
2706	Feb-17-2019 19:33:08	15.2637	-61.5488	1	0	3	12	EC1	-2230	4.41819	5783.45	5370.56	4699.32	16086.7	-0.093	0.003	0.0355	0.0322	1.9		Dominica	Dominica	0.126904
2707	Feb-17-2019 19:38:08	15.2597	-61.5485	1	0	3	12	EC1	-2255	3.16043	5927.43	5297.38	4641.18	16220.6	-0.093	0.003	0.0355	0.0322	1.9		Dominica	Dominica	0.12788
2708	Feb-17-2019 19:43:08	15.2558	-61.5471	1	0	3	12	EC1	-2270	1.77316	6202.3	5087.83	4697.34	16256.8	-0.093	0.003	0.0355	0.0322	1.9		Dominica	Dominica	0.12788
2709	Feb-17-2019 19:48:08	15.2522	-61.5453	1	0	3	12	EC1	-2244	3.04126	6506.78	4648.16	4680.64	16258.3	-0.093	0.003	0.0355	0.0322	1.9		Dominica	Dominica	0.12788
2710	Feb-17-2019 19:53:08	15.247	-61.5442	1	0	3	12	EC1	-2217	2.48624	6837.2	4067.69	4529.95	16402.7	-0.103	0.036	0.0343	0.0353	1.9		Dominica	Dominica	0.12788
2711	Feb-17-2019 19:58:08	15.2422	-61.5429	1	0	3	12	EC1	-2221	1.97795	7180.33	3526.1	4408.91	16535.6	-0.103	0.036	0.0343	0.0353	1.9		Dominica	Dominica	0.12788
2712	Feb-17-2019 20:03:08	15.2379	-61.5421	1	0	3	12	EC1	-2228	1.99254	7481.16	3051.02	4274.57	16687.6	-0.103	0.036	0.0343	0.0353	1.9		Dominica	Dominica	0.12788
2713	Feb-17-2019 20:08:08	15.2332	-61.5394	1	0	3	12	EC1	-2211	2.45915	7988.21	2456.91	4293.44	16707.6	-0.103	0.036	0.0343	0.0353	1.9		Dominica	Dominica	0.12788
2714	Feb-17-2019 20:13:08	15.2291	-61.5384	1	0	3	12	EC1	-2223	2.49967	8314.89	2000.33	4186.75	16807.3	-0.103	0.036	0.0343	0.0353	1.9		Dominica	Dominica	0.12788
2715	Feb-17-2019 20:18:08	15.2248	-61.5361	1	0	3	12	EC1	-2226	2.1297	8780.14	1463.37	4192.99	16601.1	-0.103	0.036	0.0343	0.0353	1.9		Dominica	Dominica	0.13236
2716	Feb-17-2019 20:23:08	15.2196	-61.5344	1	0	3	12	EC1	-2224	1.85307	9252.55	880.335	4100.71	16476.7	-0.103	0.036	0.0343	0.0353	1.9		Dominica	Dominica	0.13236
2717	Feb-17-2019 20:28:08	15.2148	-61.5325	1	0	3	12	EC1	-2211	1.826	9726.86	347.046	4040.43	16343.5	-0.103	0.036	0.0343	0.0353	1.9		Dominica	Dominica	0.13236
2718	Feb-17-2019 20:33:08	15.21	-61.5308	1	0	3	12	EC1	-2218	2.16658	10194.3	0	3960.05	16240.4	-0.103	0.036	0.0343	0.0353	1.9		Dominica	Dominica	0.13236
2719	Feb-17-2019 20:38:08	15.2051	-61.529	1	0	3	12	EC1	-2213	3.02045	10684.8	0	3890.06	16140.2	-0.103	0.036	0.0343	0.0353	1.9		Dominica	Dominica	0.13236
2720	Feb-17-2019 20:43:08	15.2002	-61.5267	1	0	3	12	EC1	-2239	4.59425	11219.8	0	3853.23	16009.9	-0.103	0.036	0.0343	0.0353	1.9		Dominica	Dominica	0.13236
2721	Feb-17-2019 20:48:08	15.1957	-61.5245	1	0	3	12	EC1	-2310	2.54405	11732	0	3846.34	15880.7	-0.103	0.036	0.0343	0.0353	1.9		Dominica	Dominica	0.13236
2722	Feb-17-2019 20:53:08	15.1915	-61.5222	1	0	3	12	EC1	-2316	1.02824	12228.1	73.7591	3855.18	15750.5	-0.103	0.036	0.0343	0.0353	1.9		Dominica	Dominica	0.13236
2723	Feb-17-2019 20:58:08	15.1873	-61.5212	1	0	3	12	EC1	-2314	0.505578	12615.4	333.413	3738.08	15772.9	-0.103	0.036	0.0343	0.0353	1.9		Dominica	Dominica	0.133006
2724	Feb-17-2019 21:03:08	15.1829	-61.5203	1	0	3	12	EC1	-2323	2.16747	13027.9	618.226	3588.81	15816.5	-0.103	0.036	0.0343	0.0353	1.9		Dominica	Dominica	0.133006
2725	Feb-17-2019 21:08:08	15.1786	-61.5192	1	0	3	12	EC1	-2344	2.97478	13442.2	878.384	3400.16	15849.8	-0.103	0.036	0.0343	0.0353	1.9		Dominica	Dominica	0.133006
2726	Feb-17-2019 21:13:08	15.1748	-61.5178	1	0	3	12	EC1	-2369	2.58472	13853.6	1074.21	3274.15	15842	-0.103	0.036	0.0343	0.0353	1.9		Dominica	Dominica	0.133006
2727	Feb-17-2019 21:18:08	15.171	-61.516	1	0	3	12	EC1	-2374	2.10711	14287.8	1243.74	3177.68	15806.9	-0.103	0.036	0.0343	0.0353	1.9		Dominica	Dominica	0.133006
2728	Feb-17-2019 21:23:08	15.1676	-61.5144	1	0	3	12	EC1	-2386	1.06308	14679.7	1429.89	3089.59	15785.6	-0.103	0.036	0.0343	0.0353	1.9		Dominica	Dominica	0.133006
2729	Feb-17-2019 21:28:08	15.164	-61.5125	1	0	3	12	EC1	-2391	0.657324	15104.7	1681.37	3021.17	15749.1	-0.103	0.036	0.0343	0.0353	1.9		Dominica	Dominica	0.133006
2730	Feb-17-2019 21:33:08	15.1605	-61.5109	1	0	3	12	EC1	-2388	0.730895	14701.7	1958.66	2923.8	15751	-0.103	0.036	0.0343	0.0353	1.9		Dominica	Dominica	0.133006
2731	Feb-17-2019 21:38:08	15.157	-61.5092	1	0	3	12	EC1	-2399	1.37034	14272.1	2220.35	2843.22	15744.3	-0.103	0.036	0.0343	0.0353	1.9		Dominica	Dominica	0.133006
2732	Feb-17-2019 21:43:08	15.1532	-61.5074	1	0	3	12	EC1	-2387	2.60508	13819.5	2498.59	2755.19	15753.1	-0.103	0.036	0.0343	0.0353	1.9		Dominica	Dominica	0.133006
2733	Feb-17-2019 21:48:08	15.1494	-61.5059	1	0	3	12	EC1	-2397	2.97382	13369.5	2804.56	2630.6	15812.6	-0.103	0.036	0.0343	0.0353	1.9		Dominica	Dominica	0.125535
2734	Feb-17-2019 21:53:08	15.1456	-61.5043	1	0	3	12	EC1	-2412	2.26973	12913.5	3107.22	2513.69	15869.8	-0.103	0.036	0.0343	0.0353	1.9		Dominica	Dominica	0.125535
2735	Feb-17-2019 21:58:08	15.1417	-61.5031	1	0	3	12	EC1	-2400	2.93492	12462.1	3436.25	2365.34	15969.5	-0.103	0.036	0.0343	0.0353	1.9		Dominica	Dominica	0.125535
2736	Feb-17-2019 22:03:08	15.1378	-61.5015	1	0	3	12	EC1	-2401	2.4897	11996.1	3778.82	2241.78	16055.3	-0.103	0.036	0.0343	0.0353	1.9		Dominica	Dominica	0.125535
2737	Feb-17-2019 22:08:08	15.1339	-61.4997	1	0	3	12	EC1	-2364	1.78568	11531.5	4126.83	2146.07	16126.2	-0.092	0.046	0.031	0.0373	1.9		Dominica	Dominica	0.127568
2738	Feb-17-2019 22:13:08	15.1302	-61.4978	1	0	3	12	EC1	-2376	2.01821	11075.2	4481.53	2065.33	16194.5	-0.092	0.046	0.031	0.0373	1.9		Dominica	Dominica	0.127568
2739	Feb-17-2019 22:18:08	15.1265	-61.4965	1	0	3	12	EC1	-2393	1.64566	10638.3	4869.61	1928.25	16324.6	-0.092	0.046	0.031	0.0373	1.9		Dominica	Dominica	0.127568
2740	Feb-17-2019 22:23:08	15.1227	-61.4949	1	0	3	12	EC1	-2375	1.40078	10192	5256.33	1823.4	16432.6	-0.092	0.046	0.031	0.0373	1.9		Dominica	Dominica	0.127568
2741	Feb-17-2019 22:28:08	15.1192	-61.493	1	0	3	12	EC1	-2389	1.66908	9749.09	5633.66	1751.34	16519.4	-0.092	0.046	0.031	0.0373	1.9		Dominica	Dominica	0.127568
2742	Feb-17-2019 22:33:08	15.1157	-61.4914	1	0	3	12	EC1	-2385	1.53729	9321.44	6015.07	1662.45	16633	-0.092	0.046	0.031	0.0373	1.9		Dominica	Dominica	0.127568
2743	Feb-17-2019 22:38:08	15.1121	-61.4898	1	0	3	12	EC1	-2397	1.75156	8889.03	6411.49	1560.92	16767.4	-0.092	0.046	0.031	0.0373	1.9		Dominica	Dominica	0.128248
2744	Feb-17-2019 22:43:08	15.1084	-61.4883	1	0	3	12	EC1	-2397	1.75156	8447.29	6823.24	1451.36	16920.7	-0.092	0.046	0.031	0.0373	1.9		Dominica	Dominica	0.128248
2745	Feb-17-2019 22:48:08	15.105	-61.4868	1	0	3	12	EC1	-2408	1.34707	8045.55	7195.49	1360.16	17060.7	-0.092	0.046	0.031	0.0373	1.9		Dominica	Dominica	0.128248
2746	Feb-17-2019 22:53:08	15.1013	-61.4849	1	0	3	12	EC1	-2413	1.29056	7585.95	7611.25	1281.2	17206.6	-0.092	0.046	0.031	0.0373	1.9		Dominica	Dominica	0.128248
2747	Feb-17-2019 22:58:08	15.0979	-61.4831	1	0	3	12	EC1	-2407	1.47721	7166.49	7892.51	1201.24	17345.9	-0.092	0.046	0.031	0.0373	1.9		Dominica	Dominica	0.128248
2748	Feb-17-2019 23:03:08	15.0945	-61.4815	1	0	3	12	EC1	-2414	1.17039	6748.08	7989.31	1078.27	17502.5	-0.092	0.046	0.031	0.0373	1.9		Dominica	Dominica	0.128248
2749	Feb-17-2019 23:08:08	15.091	-61.4801	1	0	3	12	EC1	-2416	1.15617	6333.06	8130.06	931.706	17689.7	-0.092	0.046	0.031	0.0373	1.9		Dominica	Dominica	0.128248
2750	Feb-17-2019 23:13:08	15.0876	-61.4784	1	0	3	12	EC1	-2409	1.05697	5918.2	8252.19	815.16	17856.3	-0.092	0.046	0.031	0.0373	1.9		Dominica	Dominica	0.128248
2751	Feb-17-2019 23:18:08	15.0844	-61.4768	1	0	3	12	EC1	-2408	1.7162	5524.05	8364.63	708.139	18018.4	-0.092	0.046	0.031	0.0373	1.9		Dominica	Dominica	0.128248
2752	Feb-17-2019 23:23:08	15.0806	-61.4756	1	0	3	12	EC1	-2398	2.31027	5081.05	8565.39	522.367	18269.8	-0.092	0.046	0.031	0.0373	1.9		Dominica	Dominica	0.128248
2753	Feb-17-2019 23:28:08	15.0769	-61.474	1	0	3	12	EC1	-2375	1.63954	4638.63	8747.88	374.412	18492.9	-0.092	0.046	0.031	0.0373	1.9		Dominica	Dominica	0.128248
2754	Feb-17-2019 23:33:08	15.0735	-61.4723	1	0	3	12	EC1	-2385	2.30861	4228.87	8906.74	265.404	18676.2	-0.092	0.046	0.031	0.0373	1.9		Dominica	Dominica	0.132549
2755	Feb-17-2019 23:38:08	15.07	-61.4706	1	0	3	12	EC1	-2401	2.34113	3789.4	9100.56	142.031	18886.1	-0.092	0.046	0.031	0.0373	1.9		Dominica	Dominica	0.132549
2756	Feb-17-2019 23:43:08	15.0665	-61.4685	1	0	3	12	EC1	-2420	2.19348	3355.06	9279.64	52.3787	19072.4	-0.092	0.046	0.031	0.0373	1.9		Dominica	Dominica	0.132549
2757	Feb-17-2019 23:48:08	15.0632	-61.4665	1	0	3	12	EC1	-2418	1.88472	2929.52	9464.27	0	19255.7	-0.092	0.046	0.031	0.0373	1.9		Dominica	Dominica	0.132549
2758	Feb-17-2019 23:53:08	15.06	-61.4648	1	0	3	12	EC1	-2432	2.06302	2531.57	9676.2	0	19459.8	-0.092	0.046	0.031	0.0373	1.9		Dominica	Dominica	0.132549
2759	Feb-17-2019 23:58:08	15.0566	-61.4629	1	0	3	12	EC1	-2449	1.33635	2109.39	9907.61	0	19676.7	-0.092	0.046	0.031	0.0373	1.9		Dominica	Dominica	0.132549
2760	Feb-18-2019 00:03:08	15.0534	-61.4612	1	0	3	12	EC1	-2449	1.20609	1714.32	10135.2	0	19883.8	-0.092	0.046	0.031	0.0373	1.9		Dominica	Dominica	0.129731
2761	Feb-18-2019 00:08:08	15.0503	-61.4594	1	0	3	12	EC1	-2449	1.20609	1317.43	10364.6	0	20083.8	-0.092	0.046	0.031	0.0373	1.9		Dominica	Dominica	0.129731
2762	Feb-18-2019 00:13:08	15.0472	-61.4573	1	0	3	12	EC1	-2451	1.10552	912.167	10592.5	0	20275.8	-0.092	0.046	0.031	0.0373	1.9		Dominica	Dominica	0.129731
2763	Feb-18-2019 00:18:08	15.0439	-61.4539	1	0	3	12	EC1	-2444	1.14304	435.523	10795.7	0	20421	-0.092	0.046	0.031	0.0373	1.9		Dominica	Dominica	0.129731
2764	Feb-18-2019 00:23:08	15.0408	-61.4505	1	0	3	12	EC1	-2441	1.00298	0	11007.1	0	20566.5	-0.092	0.046	0.031	0.0373	1.9		Dominica	Dominica	0.129731
2765	Feb-18-2019 00:28:08	15.0376	-61.447	1	0	3	12	EC1	-2439	0.235864	0	11240.4	0	20724.8	-0.092	0.046	0.031	0.0373	1.9		Dominica	Dominica	0.129731
2766	Feb-18-2019 00:33:08	15.0343	-61.4437	1	0	3	12	EC1	-2455	1.51958	0	11512.2	0	20917.8	-0.092	0.046	0.031	0.0373	1.9		Dominica	Dominica	0.129308
2767	Feb-18-2019 00:38:08	15.031	-61.4404	1	0	3	12	EC1	-2464	1.16629	0	11797.5	0	21112.3	-0.092	0.046	0.031	0.0373	1.9		Dominica	Dominica	0.129308
2768	Feb-18-2019 00:43:08	15.0274	-61.4372	1	0	3	12	EC1	-2468	0.313551	0	12128	0	21347.3	-0.092	0.046	0.031	0.0373	1.9		Dominica	Dominica	0.129308
2769	Feb-18-2019 00:48:08	15.0243	-61.4341	1	0	3	12	EC1	-2457	0.284692	0	12416.5	0	21542.7	-0.092	0.046	0.031	0.0373	1.9		Dominica	Dominica	0.129308
2894	Feb-18-2019 11:13:08	14.4481	-61.2163	1	1	4	13	EC2	-2359	3.22483	15165.7	3060.43	5641.82	14493.5	-0.195	0.214	0.0323	0.0579	2.1		St.Lucia	Martinique	0.163526
2895	Feb-18-2019 11:18:08	14.4397	-61.2156	1	1	4	13	EC2	-2441	8.39894	14657	2910.72	5290.36	14847.5	-0.195	0.214	0.0323	0.0579	2.1		St.Lucia	Martinique	0.163526
2896	Feb-18-2019 11:23:08	14.4317	-61.2143	1	1	4	13	EC2	-2443	4.6547	13893.8	2860.22	5009.49	15106.7	-0.195	0.214	0.0323	0.0579	2.1		St.Lucia	Martinique	0.162509
2897	Feb-18-2019 11:28:08	14.4254	-61.2136	1	1	4	13	EC2	-2438	4.29696	13285.1	2734.45	4686.5	15241	-0.195	0.214	0.0323	0.0579	2.1		St.Lucia	Martinique	0.162509
2898	Feb-18-2019 11:33:08	14.4212	-61.212	1	1	4	13	EC2	-2410	4.44166	12802.6	2525.24	4587.85	15222.6	-0.195	0.214	0.0323	0.0579	2.1		St.Lucia	Martinique	0.162509
2899	Feb-18-2019 11:38:08	14.4173	-61.2106	1	1	4	13	EC2	-2421	4.29502	12361	2425.64	4478.43	15238.6	-0.195	0.214	0.0323	0.0579	2.1		St.Lucia	Martinique	0.162509
2900	Feb-18-2019 11:43:08	14.4126	-61.2083	1	1	4	13	EC2	-2397	4.73233	11792.9	2197.23	4407.97	15209.7	-0.195	0.214	0.0323	0.0579	2.1		St.Lucia	Martinique	0.162509
2901	Feb-18-2019 11:48:08	14.4074	-61.206	1	1	4	13	EC2	-2436	5.61222	11187.1	1771.89	4302.58	15229.1	-0.195	0.214	0.0323	0.0579	2.1		St.Lucia	Martinique	0.162509
2902	Feb-18-2019 11:53:08	14.4022	-61.2044	1	1	4	13	EC2	-2454	5.61087	10626	1511.27	4140.62	15326.6	-0.195	0.214	0.0323	0.0579	2.1		St.Lucia	Martinique	0.162509
2903	Feb-18-2019 11:58:08	14.3972	-61.2037	1	1	4	13	EC2	-2395	7.11247	10138.1	1368.34	3902.05	15521.8	-0.195	0.214	0.0323	0.0579	2.1		St.Lucia	Martinique	0.156061
2904	Feb-18-2019 12:03:08	14.3919	-61.2019	1	1	4	13	EC2	-2388	6.23885	9553.49	1112.55	3750.31	15639.4	-0.195	0.214	0.0323	0.0579	2.1		St.Lucia	Martinique	0.156061
2905	Feb-18-2019 12:08:08	14.3867	-61.205	1	1	4	13	EC2	-2454	4.50567	9330.42	1464.52	3156.71	16221.3	-0.195	0.214	0.0323	0.0579	2.1		St.Lucia	Martinique	0.156061
2906	Feb-18-2019 12:13:08	14.3813	-61.2093	1	1	4	13	EC2	-2496	3.58072	9179.35	1932.16	2448.41	16924.3	-0.195	0.214	0.0323	0.0579	2.1		St.Lucia	Martinique	0.156061
2907	Feb-18-2019 12:18:08	14.377	-61.2101	1	1	4	13	EC2	-2514	3.73025	8894.27	2028.72	2118.91	17253.4	-0.195	0.214	0.0323	0.0579	2.1		St.Lucia	Martinique	0.156061
2908	Feb-18-2019 12:23:08	14.3763	-61.211	1	1	4	13	EC2	-2514	3.73025	8906.75	2127.74	1994.37	17378.1	-0.195	0.214	0.0323	0.0579	2.1		St.Lucia	Martinique	0.156061
2909	Feb-18-2019 12:28:08	14.3785	-61.2118	1	1	4	13	EC2	-2514	3.73025	9142.51	2210.27	2052.64	17319.1	-0.195	0.214	0.0323	0.0579	2.1		St.Lucia	Martinique	0.156061
2910	Feb-18-2019 12:33:08	14.3817	-61.2118	1	1	4	13	EC2	-2496	3.58072	9398.03	2208.08	2237.24	17138.5	-0.195	0.214	0.0323	0.0579	2.1		St.Lucia	Martinique	0.156061
2911	Feb-18-2019 12:38:08	14.3859	-61.2123	1	1	4	13	EC2	-2494	4.42271	9773.47	2244.58	2451.82	16938.6	-0.195	0.214	0.0323	0.0579	2.1		St.Lucia	Martinique	0.156061
2912	Feb-18-2019 12:43:08	14.3898	-61.2125	1	1	4	13	EC2	-2530	3.85527	10108.7	2264.15	2657.58	16753.4	-0.195	0.214	0.0323	0.0579	2.1		St.Lucia	Martinique	0.156061
2913	Feb-18-2019 12:48:08	14.3912	-61.2097	1	1	4	13	EC2	-2496	4.94037	10034.5	1955.13	3003.41	16406.6	-0.195	0.214	0.0323	0.0579	2.1		St.Lucia	Martinique	0.156061
2914	Feb-18-2019 12:53:08	14.3941	-61.2042	1	1	4	13	EC2	-2445	6.14148	9898.33	1375.58	3675.44	15732.6	-0.195	0.214	0.0323	0.0579	2.1		St.Lucia	Martinique	0.156061
2915	Feb-18-2019 12:58:08	14.3973	-61.2028	1	1	4	13	EC2	-2395	7.11247	10087.4	1276.6	3984.61	15436.5	-0.195	0.214	0.0323	0.0579	2.1		St.Lucia	Martinique	0.156061
2916	Feb-18-2019 13:03:08	14.4022	-61.2029	1	1	4	13	EC2	-2403	7.34713	10525.2	1350.32	4274.81	15184.2	-0.195	0.214	0.0323	0.0579	2.1		St.Lucia	Martinique	0.162509
2917	Feb-18-2019 13:08:08	14.4062	-61.2013	1	1	4	13	EC2	-2389	6.85147	10785	1251.48	4654.45	14836.4	-0.195	0.214	0.0323	0.0579	2.1		St.Lucia	Martinique	0.162509
2918	Feb-18-2019 13:13:08	14.4108	-61.1991	1	1	4	13	EC2	-2324	6.07719	11061	1203.67	5134	14393.1	-0.195	0.214	0.0323	0.0579	2.1		St.Lucia	Martinique	0.156867
2919	Feb-18-2019 13:18:08	14.4151	-61.1972	1	1	4	13	EC2	-2320	6.82573	11344	1052.77	5562.29	14007.1	-0.195	0.214	0.0323	0.0579	2.1		St.Lucia	Martinique	0.156867
2920	Feb-18-2019 13:23:08	14.4184	-61.1945	1	1	4	13	EC2	-2184	8.44055	11492.8	702.757	6002.42	13595.2	-0.195	0.214	0.0323	0.0579	2.1		St.Lucia	Martinique	0.156867
2921	Feb-18-2019 13:28:08	14.4218	-61.1888	1	1	4	13	EC2	-2163	3.4855	11200.2	28.653	6728.46	12875.9	-0.195	0.214	0.0323	0.0579	2.1		St.Lucia	Martinique	0.156867
2922	Feb-18-2019 13:33:08	14.4248	-61.1831	1	1	4	13	EC2	-2073	6.27232	10796.5	0	7416.5	12187.9	-0.195	0.214	0.0323	0.0579	2.1		St.Lucia	Martinique	0.156867
2923	Feb-18-2019 13:38:08	14.4274	-61.1786	1	1	4	13	EC2	-2013	5.45559	10501.3	0	7984.79	11624.8	-0.195	0.214	0.0323	0.0579	2.1		St.Lucia	Martinique	0.156867
2924	Feb-18-2019 13:43:08	14.4276	-61.1825	1	1	4	13	EC2	-2059	5.98868	10875.8	0	7647.79	11999	-0.195	0.214	0.0323	0.0579	2.1		St.Lucia	Martinique	0.156867
2925	Feb-18-2019 13:48:08	14.4259	-61.1835	1	1	4	13	EC2	-2108	5.86649	10889.2	0	7443.92	12181.4	-0.195	0.214	0.0323	0.0579	2.1		St.Lucia	Martinique	0.156867
2926	Feb-18-2019 13:53:08	14.4267	-61.1821	1	1	4	13	EC2	-2059	5.98868	10789.8	0	7628.38	11998.3	-0.195	0.214	0.0323	0.0579	2.1		St.Lucia	Martinique	0.156867
2927	Feb-18-2019 13:58:08	14.4275	-61.1807	1	1	4	13	EC2	-2059	5.98868	10703.6	0	7800.67	11828.5	-0.195	0.214	0.0323	0.0579	2.1		St.Lucia	Martinique	0.156867
2928	Feb-18-2019 14:03:08	14.4268	-61.1833	1	1	4	13	EC2	-2059	5.98868	10912.1	0	7521.32	12117.7	-0.195	0.214	0.0323	0.0579	2.1		St.Lucia	Martinique	0.156867
2929	Feb-18-2019 14:08:08	14.4282	-61.1844	1	1	4	13	EC2	-2108	5.86649	11092.3	0	7509.1	12167.4	-0.195	0.214	0.0323	0.0579	2.1		St.Lucia	Martinique	0.156867
2930	Feb-18-2019 14:13:08	14.4296	-61.1855	1	1	4	13	EC2	-2110	6.08683	11268.8	0	7485.87	12228.8	-0.195	0.214	0.0323	0.0579	2.1		St.Lucia	Martinique	0.156867
2931	Feb-18-2019 14:18:08	14.4306	-61.1866	1	1	4	13	EC2	-2110	6.08683	11424.6	5.19258	7448.32	12299.5	-0.195	0.214	0.0323	0.0579	2.1		St.Lucia	Martinique	0.156867
2932	Feb-18-2019 14:23:08	14.4314	-61.1876	1	1	4	13	EC2	-2158	4.89401	11563.4	83.4556	7410.79	12367.4	-0.195	0.214	0.0323	0.0579	2.1		St.Lucia	Martinique	0.156867
2933	Feb-18-2019 14:28:08	14.4279	-61.1861	1	1	4	13	EC2	-2108	5.86649	11237.9	0	7338.41	12348.6	-0.195	0.214	0.0323	0.0579	2.1		St.Lucia	Martinique	0.156867
2934	Feb-18-2019 14:33:08	14.4285	-61.1871	1	1	4	13	EC2	-2108	5.86649	11362.5	31.5335	7281.51	12426.8	-0.195	0.214	0.0323	0.0579	2.1		St.Lucia	Martinique	0.156867
2935	Feb-18-2019 14:38:08	14.4308	-61.1886	1	1	4	13	EC2	-2158	4.89401	11625.9	205.565	7282.15	12492.3	-0.195	0.214	0.0323	0.0579	2.1		St.Lucia	Martinique	0.156867
2936	Feb-18-2019 14:43:08	14.4339	-61.1907	1	1	4	13	EC2	-2164	4.81356	11989.4	341.359	7272.75	12602.1	-0.195	0.214	0.0323	0.0579	2.1		St.Lucia	Martinique	0.156867
2937	Feb-18-2019 14:48:08	14.4352	-61.1916	1	1	4	13	EC2	-2164	4.81356	12139.7	393.026	7274.21	12646.6	-0.195	0.214	0.0323	0.0579	2.1		St.Lucia	Martinique	0.156867
2938	Feb-18-2019 14:53:08	14.4375	-61.1949	1	1	4	13	EC2	-2192	4.11197	12576.1	679.623	7114.1	12917	-0.195	0.214	0.0323	0.0579	2.1		St.Lucia	Martinique	0.161376
2939	Feb-18-2019 14:58:08	14.4406	-61.1954	1	1	4	13	EC2	-2192	4.11197	12787.9	771.28	7251.67	12883.2	-0.195	0.214	0.0323	0.0579	2.1		St.Lucia	Martinique	0.161376
2940	Feb-18-2019 15:03:08	14.4426	-61.1949	1	1	4	13	EC2	-2202	4.21813	12855	773.987	7419.41	12748.5	-0.195	0.214	0.0323	0.0579	2.1		St.Lucia	Martinique	0.161376
2941	Feb-18-2019 15:08:08	14.4458	-61.1933	1	1	4	13	EC2	-2202	4.21813	12898.8	701.294	7731.78	12428.2	-0.195	0.214	0.0323	0.0579	2.1		St.Lucia	Martinique	0.161376
2942	Feb-18-2019 15:13:08	14.447	-61.1941	1	1	4	13	EC2	-2199	4.22214	13038.6	773.18	7721.41	12430.6	-0.195	0.214	0.0323	0.0579	2.1		St.Lucia	Martinique	0.161376
2943	Feb-18-2019 15:18:08	14.4483	-61.1972	1	1	4	13	EC2	-2231	4.1162	13395.8	1053.78	7490.67	12649.5	-0.195	0.214	0.0323	0.0579	2.1		St.Lucia	Martinique	0.161376
2944	Feb-18-2019 15:23:08	14.4487	-61.1984	1	1	4	13	EC2	-2231	4.1162	13532.7	1171.69	7390.22	12747.3	-0.195	0.214	0.0323	0.0579	2.1		St.Lucia	Martinique	0.161376
2945	Feb-18-2019 15:28:08	14.4482	-61.2016	1	1	4	13	EC2	-2261	4.1993	13799.3	1512.69	7065.44	13070	-0.195	0.214	0.0323	0.0579	2.1		St.Lucia	Martinique	0.163526
2946	Feb-18-2019 15:33:08	14.4485	-61.2053	1	1	4	13	EC2	-2297	4.11475	14155.4	1890.42	6721.65	13412.6	-0.195	0.214	0.0323	0.0579	2.1		St.Lucia	Martinique	0.163526
2947	Feb-18-2019 15:38:08	14.4488	-61.2089	1	1	4	13	EC2	-2329	3.60892	14504.1	2256.34	6393.24	13740.6	-0.195	0.214	0.0323	0.0579	2.1		St.Lucia	Martinique	0.163526
2948	Feb-18-2019 15:43:08	14.4451	-61.2151	1	1	4	13	EC2	-2359	5.62541	14889.7	2956.07	5609.91	14524.1	-0.195	0.214	0.0323	0.0579	2.1		St.Lucia	Martinique	0.163526
2949	Feb-18-2019 15:48:08	14.4413	-61.2213	1	1	4	13	EC2	-2486	5.98715	15197.3	3537.47	4826.39	15307.7	-0.195	0.214	0.0323	0.0579	2.1		St.Lucia	Martinique	0.163526
2950	Feb-18-2019 15:53:08	14.4416	-61.2243	1	1	4	13	EC2	-2486	5.98715	15415.7	3863.36	4557.28	15576.5	-0.195	0.214	0.0323	0.0579	2.1		St.Lucia	Martinique	0.163526
2951	Feb-18-2019 15:58:08	14.4433	-61.2255	1	1	4	13	EC2	-2478	4.63187	15644	4019.37	4521.71	15613.3	-0.195	0.214	0.0323	0.0579	2.1		St.Lucia	Martinique	0.163526
2952	Feb-18-2019 16:03:08	14.4449	-61.2266	1	1	4	13	EC2	-2478	4.63187	15860.7	4168.76	4494.78	15644.3	-0.195	0.214	0.0323	0.0579	2.1		St.Lucia	Martinique	0.163526
2953	Feb-18-2019 16:08:08	14.4462	-61.2276	1	1	4	13	EC2	-2488	7.00995	16031.2	4291.72	4466.07	15678.3	-0.195	0.214	0.0323	0.0579	2.1		St.Lucia	Martinique	0.163526
2954	Feb-18-2019 16:13:08	14.4478	-61.2289	1	1	4	13	EC2	-2488	7.00995	16254.5	4397.97	4425.63	15728.4	-0.195	0.214	0.0323	0.0579	2.1		St.Lucia	Martinique	0.163526
2955	Feb-18-2019 16:18:08	14.4468	-61.2267	1	1	4	13	EC2	-2488	7.00995	16035.6	4185.17	4583.73	15561.5	-0.195	0.214	0.0323	0.0579	2.1		St.Lucia	Martinique	0.163526
2956	Feb-18-2019 16:23:08	14.4422	-61.2221	1	1	4	13	EC2	-2450	6.74778	15334.4	3639.9	4792.09	15341.8	-0.195	0.214	0.0323	0.0579	2.1		St.Lucia	Martinique	0.163526
2957	Feb-18-2019 16:28:08	14.4415	-61.2216	1	1	4	13	EC2	-2486	5.98715	15231.4	3569.95	4808.42	15325.6	-0.195	0.214	0.0323	0.0579	2.1		St.Lucia	Martinique	0.163526
2958	Feb-18-2019 16:33:08	14.4448	-61.2218	1	1	4	13	EC2	-2450	6.74778	15518.1	3655.61	4949.1	15185.5	-0.195	0.214	0.0323	0.0579	2.1		St.Lucia	Martinique	0.163526
2959	Feb-18-2019 16:38:08	14.4489	-61.2214	1	1	4	13	EC2	-2394	5.61968	15689.9	3587.16	5194.88	14948.7	-0.195	0.214	0.0323	0.0579	2.1		St.Lucia	Martinique	0.163526
2960	Feb-18-2019 16:43:08	14.4537	-61.2259	1	1	4	13	EC2	-2413	6.47773	16365.6	4035.96	5008.55	15174.1	-0.195	0.214	0.0323	0.0579	2.1		St.Lucia	Martinique	0.163526
2961	Feb-18-2019 16:48:08	14.4525	-61.2292	1	1	4	13	EC2	-2518	6.38995	16617.2	4392.37	4633.13	15551.9	-0.195	0.214	0.0323	0.0579	2.1		St.Lucia	Martinique	0.163526
2962	Feb-18-2019 16:53:08	14.4528	-61.231	1	1	4	13	EC2	-2518	6.38995	16802.6	4585.95	4474	15718.5	-0.195	0.214	0.0323	0.0579	2.1		St.Lucia	Martinique	0.163526
2963	Feb-18-2019 16:58:08	14.4533	-61.2326	1	1	4	13	EC2	-2518	6.38995	16981.8	4759.84	4343.61	15857.8	-0.195	0.214	0.0323	0.0579	2.1		St.Lucia	Martinique	0.163526
2964	Feb-18-2019 17:03:08	14.4538	-61.2362	1	1	4	13	EC2	-2537	4.7269	17252.1	5144.73	4033.94	16190.5	-0.195	0.214	0.0323	0.0579	2.1		St.Lucia	Martinique	0.163526
2965	Feb-18-2019 17:08:08	14.4547	-61.239	1	1	4	13	EC2	-2516	3.11046	17513	5453.98	3813.49	16438.2	-0.195	0.214	0.0323	0.0579	2.1		St.Lucia	Martinique	0.16228
2966	Feb-18-2019 17:13:08	14.4561	-61.2416	1	1	4	13	EC2	-2516	3.11046	17801.6	5740.44	3641.49	16645.1	-0.195	0.214	0.0323	0.0579	2.1		St.Lucia	Martinique	0.16228
2967	Feb-18-2019 17:18:08	14.4546	-61.2475	1	1	4	13	EC2	-2557	2.29061	18051.5	6364.5	3010.55	17292.7	-0.195	0.214	0.0323	0.0579	2.1		St.Lucia	Martinique	0.16228
2968	Feb-18-2019 17:23:08	14.4537	-61.2542	1	1	4	13	EC2	-2589	4.10936	18408.9	7081.74	2329.95	18003.9	-0.202	0.186	0.035	0.0543	2.1		St.Lucia	Martinique	0.16228
2969	Feb-18-2019 17:28:08	14.4541	-61.2559	1	1	4	13	EC2	-2600	4.28437	18569.8	7274.46	2186.36	18167.5	-0.202	0.186	0.035	0.0543	2.1		St.Lucia	Martinique	0.16228
2970	Feb-18-2019 17:33:08	14.455	-61.2585	1	1	4	13	EC2	-2624	1.74485	18819	7554.69	1987.58	18399.4	-0.202	0.186	0.035	0.0543	2.1		St.Lucia	Martinique	0.16228
2971	Feb-18-2019 17:38:08	14.456	-61.2606	1	1	4	13	EC2	-2624	1.74485	19051.3	7786.4	1841.75	18579.7	-0.202	0.186	0.035	0.0543	2.1		St.Lucia	Martinique	0.16228
2972	Feb-18-2019 17:43:08	14.4568	-61.2623	1	1	4	13	EC2	-2624	1.74485	19232.5	7964.54	1732.44	18717.2	-0.202	0.186	0.035	0.0543	2.1		St.Lucia	Martinique	0.16228
2973	Feb-18-2019 17:48:08	14.4619	-61.2629	1	1	4	13	EC2	-2623	1.95506	19709	8081.23	1941.05	18617.1	-0.202	0.186	0.035	0.0543	2.1		St.Lucia	Martinique	0.16228
2974	Feb-18-2019 17:53:08	14.4652	-61.2635	1	1	4	13	EC2	-2657	0.832414	20035.4	8194.92	2063.58	18571.5	-0.202	0.186	0.035	0.0543	2.1		St.Lucia	Martinique	0.16228
2975	Feb-18-2019 17:58:08	14.4672	-61.2668	1	1	4	13	EC2	-2630	1.95432	20426.6	8582.23	1855.7	18856	-0.202	0.186	0.035	0.0543	2.1		St.Lucia	Martinique	0.16228
2976	Feb-18-2019 18:03:08	14.471	-61.2722	1	1	4	13	EC2	-2629	0.451462	21128.8	9240.48	1548.47	19317.5	-0.202	0.186	0.035	0.0543	2.1		St.Lucia	Martinique	0.16228
2977	Feb-18-2019 18:08:08	14.4725	-61.2729	1	1	4	13	EC2	-2629	0.451462	21306	9352.42	1560.67	19354.8	-0.202	0.186	0.035	0.0543	2.1		St.Lucia	Martinique	0.16228
2978	Feb-18-2019 18:13:08	14.4691	-61.2692	1	1	4	13	EC2	-2630	1.95432	20761	8880.82	1730.65	19054.2	-0.202	0.186	0.035	0.0543	2.1		St.Lucia	Martinique	0.16228
2979	Feb-18-2019 18:18:08	14.469	-61.2707	1	1	4	13	EC2	-2630	1.95432	20854.7	9040.16	1578.63	19218.1	-0.202	0.186	0.035	0.0543	2.1		St.Lucia	Martinique	0.16228
2980	Feb-18-2019 18:23:08	14.4693	-61.272	1	1	4	13	EC2	-2651	1.94487	20962.6	9174.84	1478.83	19337.5	-0.202	0.186	0.035	0.0543	2.1		St.Lucia	Martinique	0.16228
2981	Feb-18-2019 18:28:08	14.4696	-61.2732	1	1	4	13	EC2	-2651	1.94487	21071.4	9306.86	1383.86	19452.9	-0.202	0.186	0.035	0.0543	2.1		St.Lucia	Martinique	0.16228
2982	Feb-18-2019 18:33:08	14.47	-61.2744	1	1	4	13	EC2	-2651	1.94487	21185.6	9442.99	1287.62	19571	-0.202	0.186	0.035	0.0543	2.1		St.Lucia	Martinique	0.16228
2983	Feb-18-2019 18:38:08	14.4706	-61.2754	1	1	4	13	EC2	-2654	2.24556	21311.9	9569.22	1219.64	19666.9	-0.202	0.186	0.035	0.0543	2.1		St.Lucia	Martinique	0.159972
2984	Feb-18-2019 18:43:08	14.4713	-61.2765	1	1	4	13	EC2	-2640	1.56202	21443	9693.96	1159.35	19757.5	-0.202	0.186	0.035	0.0543	2.1		St.Lucia	Martinique	0.159972
2985	Feb-18-2019 18:48:08	14.4718	-61.2774	1	1	4	13	EC2	-2640	1.56202	21556.9	9808.56	1097.31	19845.4	-0.202	0.186	0.035	0.0543	2.1		St.Lucia	Martinique	0.159972
2986	Feb-18-2019 18:53:08	14.4723	-61.2785	1	1	4	13	EC2	-2640	1.56202	21672.6	9929.47	1027.26	19941.4	-0.202	0.186	0.035	0.0543	2.1		St.Lucia	Martinique	0.159972
2987	Feb-18-2019 18:58:08	14.4728	-61.2794	1	1	4	13	EC2	-2660	1.96739	21777.3	10016	966.371	20026.2	-0.202	0.186	0.035	0.0543	2.1		St.Lucia	Martinique	0.159972
2988	Feb-18-2019 19:03:08	14.4734	-61.2804	1	1	4	13	EC2	-2660	1.96739	21894.6	10068.9	899.601	20120.4	-0.202	0.186	0.035	0.0543	2.1		St.Lucia	Martinique	0.159972
2989	Feb-18-2019 19:08:08	14.474	-61.2814	1	1	4	13	EC2	-2660	1.96739	22018.9	10117.7	837.404	20212.8	-0.202	0.186	0.035	0.0543	2.1		St.Lucia	Martinique	0.159972
2990	Feb-18-2019 19:13:08	14.4746	-61.2825	1	1	4	13	EC2	-2660	1.96739	22142.8	10173	770.183	20310	-0.202	0.186	0.035	0.0543	2.1		St.Lucia	Martinique	0.159972
2991	Feb-18-2019 19:18:08	14.4752	-61.2836	1	1	4	13	EC2	-2670	1.51341	22271.3	10235.7	696.633	20414.7	-0.202	0.186	0.035	0.0543	2.1		St.Lucia	Martinique	0.156198
2992	Feb-18-2019 19:23:08	14.4759	-61.2846	1	1	4	13	EC2	-2670	1.51341	22404.1	10282.8	639.621	20506.3	-0.202	0.186	0.035	0.0543	2.1		St.Lucia	Martinique	0.156198
2993	Feb-18-2019 19:28:08	14.4764	-61.2857	1	1	4	13	EC2	-2670	1.51341	22523	10352.9	562.349	20612.1	-0.202	0.186	0.035	0.0543	2.1		St.Lucia	Martinique	0.156198
2994	Feb-18-2019 19:33:08	14.4771	-61.2868	1	1	4	13	EC2	-2670	1.51341	22650.8	10413.3	495.378	20711.8	-0.202	0.186	0.035	0.0543	2.1		St.Lucia	Martinique	0.156198
2995	Feb-18-2019 19:38:08	14.4778	-61.288	1	1	4	13	EC2	-2672	1.79731	22798.3	10492.3	410.532	20834	-0.202	0.186	0.035	0.0543	2.1		St.Lucia	Martinique	0.156198
2996	Feb-18-2019 19:43:08	14.4785	-61.2894	1	1	4	13	EC2	-2672	1.79731	22956	10575.5	322.969	20962.5	-0.202	0.186	0.035	0.0543	2.1		St.Lucia	Martinique	0.156198
2997	Feb-18-2019 19:48:08	14.4799	-61.2916	1	1	4	13	EC2	-2656	2.00356	23229.2	10709.9	185.73	21173.4	-0.202	0.186	0.035	0.0543	2.1		St.Lucia	Martinique	0.156198
2998	Feb-18-2019 19:53:08	14.4822	-61.2958	1	1	4	13	EC2	-2660	1.81125	23279.4	10988.4	0	21571.7	-0.202	0.186	0.035	0.0543	2.1		St.Lucia	Martinique	0.156198
2999	Feb-18-2019 19:58:08	14.4846	-61.3002	1	1	4	13	EC2	-2663	1.99794	23003.5	11299.4	0	21994.5	-0.202	0.186	0.035	0.0543	2.1		St.Lucia	Martinique	0.156198
3000	Feb-18-2019 20:03:08	14.487	-61.3045	1	1	4	13	EC2	-2677	2.23498	22735.4	11625	0	22420.3	-0.202	0.186	0.035	0.0543	2.1		St.Lucia	Martinique	0.156198
3001	Feb-18-2019 20:08:08	14.4897	-61.3084	1	1	4	13	EC2	-2686	1.83333	22449.8	11915.1	0	22803.3	-0.202	0.186	0.035	0.0543	2.1		St.Lucia	Martinique	0.156198
3002	Feb-18-2019 20:13:08	14.4916	-61.3118	1	1	4	13	EC2	-2686	1.83333	22259.9	12193.8	0	23144	-0.202	0.186	0.035	0.0543	2.1		St.Lucia	Martinique	0.156198
3003	Feb-18-2019 20:18:08	14.4934	-61.3137	1	1	4	13	EC2	-2684	1.37436	22060.6	12320.9	0	23322.2	-0.202	0.186	0.035	0.0543	2.1		St.Lucia	Martinique	0.164965
3004	Feb-18-2019 20:23:08	14.4953	-61.3165	1	1	4	13	EC2	-2684	1.37436	21881.5	12553.2	0	23603.9	-0.202	0.186	0.035	0.0543	2.1		St.Lucia	Martinique	0.164965
3005	Feb-18-2019 20:28:08	14.4972	-61.3192	1	1	4	13	EC2	-2676	1.27392	21686.3	12778.7	0	23824.1	-0.202	0.186	0.035	0.0543	2.1		St.Lucia	Martinique	0.164965
3006	Feb-18-2019 20:33:08	14.4993	-61.3218	1	1	4	13	EC2	-2681	1.28907	21482.3	12978.6	0	23864.7	-0.202	0.186	0.035	0.0543	2.1		St.Lucia	Martinique	0.164965
3169	Feb-19-2019 10:08:08	13.8847	-61.2169	1	1	5	15	EC2	-2512	3.49063	5421.55	1197.6	4544.44	14277.8	-0.219	0.233	0.0287	0.0738	5.2		St.Vincent	St.Lucia	0.187046
3170	Feb-19-2019 10:13:08	13.8813	-61.2198	1	1	5	15	EC2	-2496	3.87255	5024.86	1082.3	4258.59	14572.7	-0.219	0.233	0.0287	0.0738	5.2		St.Vincent	St.Lucia	0.187046
3171	Feb-19-2019 10:18:08	13.8773	-61.2206	1	1	5	15	EC2	-2475	4.24435	4570.37	768.032	4204.81	14644.6	-0.219	0.233	0.0287	0.0738	5.2		St.Vincent	St.Lucia	0.187046
3172	Feb-19-2019 10:23:08	13.8735	-61.2212	1	1	5	15	EC2	-2493	5.01216	4148.9	465.291	4172.21	14700.7	-0.219	0.233	0.0287	0.0738	5.2		St.Vincent	St.Lucia	0.183428
3173	Feb-19-2019 10:28:08	13.8701	-61.2212	1	1	5	15	EC2	-2481	5.1595	3771.14	146.808	4190.87	14706.8	-0.219	0.233	0.0287	0.0738	5.2		St.Vincent	St.Lucia	0.183428
3174	Feb-19-2019 10:33:08	13.8668	-61.2218	1	1	5	15	EC2	-2481	5.1595	3410.5	0	4154.13	14773.6	-0.219	0.233	0.0287	0.0738	5.2		St.Vincent	St.Lucia	0.183428
3175	Feb-19-2019 10:38:08	13.8646	-61.2229	1	1	5	15	EC2	-2470	5.32782	3160.59	0	4046.71	14902.6	-0.219	0.233	0.0287	0.0738	5.2		St.Vincent	St.Lucia	0.183428
3176	Feb-19-2019 10:43:08	13.8621	-61.2237	1	1	5	15	EC2	-2458	5.41846	2883.8	0	3986.26	14990.7	-0.219	0.233	0.0287	0.0738	5.2		St.Vincent	St.Lucia	0.183428
3177	Feb-19-2019 10:48:08	13.8588	-61.2241	1	1	5	15	EC2	-2458	5.41846	2511.13	0	3964.73	15054.9	-0.219	0.233	0.0287	0.0738	5.2		St.Vincent	St.Lucia	0.183428
3178	Feb-19-2019 10:53:08	13.8547	-61.2231	1	1	5	15	EC2	-2448	5.29855	2069.41	0	4097.75	14978.7	-0.219	0.233	0.0287	0.0738	5.2		St.Vincent	St.Lucia	0.183428
3179	Feb-19-2019 10:58:08	13.8502	-61.2215	1	1	5	15	EC2	-2451	5.18784	1582.85	0	4309.78	14841.7	-0.219	0.233	0.0287	0.0738	5.2		St.Vincent	St.Lucia	0.183428
3180	Feb-19-2019 11:03:08	13.8465	-61.2208	1	1	5	15	EC2	-2420	4.95309	1174.81	0	4417.49	14804.4	-0.219	0.233	0.0287	0.0738	5.2		St.Vincent	St.Lucia	0.183428
3181	Feb-19-2019 11:08:08	13.8423	-61.2184	1	1	5	15	EC2	-2438	4.95955	752.995	0	4709.01	14600.6	-0.219	0.233	0.0287	0.0738	5.2		St.Vincent	St.Lucia	0.183428
3182	Feb-19-2019 11:13:08	13.8391	-61.2169	1	1	5	15	EC2	-2467	5.43819	413.968	0	4893.98	14490.7	-0.219	0.233	0.0287	0.0738	5.2		St.Vincent	St.Lucia	0.183428
3183	Feb-19-2019 11:18:08	13.84	-61.22	1	1	5	15	EC2	-2467	5.43819	471.782	0	4548.91	14811.4	-0.219	0.233	0.0287	0.0738	5.2		St.Vincent	St.Lucia	0.183428
3184	Feb-19-2019 11:23:08	13.8459	-61.2281	1	1	5	15	EC2	-2500	5.31178	1073.35	0	3625.25	15604.4	-0.219	0.233	0.0287	0.0738	5.2		St.Vincent	St.Lucia	0.183428
3185	Feb-19-2019 11:28:08	13.8495	-61.2356	1	1	5	15	EC2	-2578	4.23745	1515.52	0	2794.72	16367.5	-0.219	0.233	0.0287	0.0738	5.2		St.Vincent	St.Lucia	0.183428
3186	Feb-19-2019 11:33:08	13.8558	-61.2423	1	1	5	15	EC2	-2667	4.60232	2319.96	346.91	2022.91	17038.6	-0.219	0.233	0.0287	0.0738	5.2		St.Vincent	St.Lucia	0.176598
3187	Feb-19-2019 11:38:08	13.863	-61.2487	1	1	5	15	EC2	-2726	3.41803	3260.69	1385.05	1281.48	17689.8	-0.219	0.233	0.0287	0.0738	5.2		St.Vincent	St.Lucia	0.176598
3188	Feb-19-2019 11:43:08	13.8707	-61.2548	1	1	5	15	EC2	-2729	4.3837	4263.48	2430.95	560.612	18340.3	-0.218	0.231	0.032	0.061	5.2		St.Vincent	St.Lucia	0.176598
3189	Feb-19-2019 11:48:08	13.8791	-61.2609	1	1	5	15	EC2	-2704	3.79991	5358.62	3523.37	0	19006.6	-0.218	0.231	0.032	0.061	5.2		St.Vincent	St.Lucia	0.181871
3190	Feb-19-2019 11:53:08	13.8881	-61.2663	1	1	5	15	EC2	-2722	2.58804	6497.23	4597.92	0	19628.3	-0.218	0.231	0.032	0.061	5.2		St.Vincent	St.Lucia	0.181871
3191	Feb-19-2019 11:58:08	13.8879	-61.2678	1	1	5	15	EC2	-2740	2.31017	6535.83	4713.26	0	19792.5	-0.218	0.231	0.032	0.061	5.2		St.Vincent	St.Lucia	0.181871
3192	Feb-19-2019 12:03:08	13.8858	-61.268	1	1	5	15	EC2	-2745	2.80705	6326.21	4581.19	0	19796.9	-0.218	0.231	0.032	0.061	5.2		St.Vincent	St.Lucia	0.181871
3193	Feb-19-2019 12:08:08	13.8859	-61.269	1	1	5	15	EC2	-2745	2.80705	6381.92	4677.21	0	19910.8	-0.218	0.231	0.032	0.061	5.2		St.Vincent	St.Lucia	0.181871
3194	Feb-19-2019 12:13:08	13.8859	-61.2704	1	1	5	15	EC2	-2745	2.80705	6439.63	4792.34	0	20059.9	-0.218	0.231	0.032	0.061	5.2		St.Vincent	St.Lucia	0.181871
3195	Feb-19-2019 12:18:08	13.8872	-61.2686	1	1	5	15	EC2	-2745	2.80705	6498.21	4731.66	0	19871.5	-0.218	0.231	0.032	0.061	5.2		St.Vincent	St.Lucia	0.181871
3196	Feb-19-2019 12:23:08	13.8895	-61.264	1	1	5	15	EC2	-2722	2.58804	6550.18	4503.31	0	19391.2	-0.218	0.231	0.032	0.061	5.2		St.Vincent	St.Lucia	0.181871
3197	Feb-19-2019 12:28:08	13.8916	-61.2629	1	1	5	15	EC2	-2722	2.58804	6729.18	4571.95	0	19286.3	-0.218	0.231	0.032	0.061	5.2		St.Vincent	St.Lucia	0.181871
3198	Feb-19-2019 12:33:08	13.8927	-61.257	1	1	5	15	EC2	-2683	2.12734	6661.85	4233.99	195.886	18655.5	-0.218	0.231	0.032	0.061	5.2		St.Vincent	St.Lucia	0.181871
3199	Feb-19-2019 12:38:08	13.892	-61.2535	1	1	5	15	EC2	-2666	2.20567	6495.74	3945.12	572.452	18274.1	-0.218	0.231	0.032	0.061	5.2		St.Vincent	St.Lucia	0.181871
3200	Feb-19-2019 12:43:08	13.8867	-61.2489	1	1	5	15	EC2	-2638	2.16482	5812.79	3180.09	1081.8	17740.1	-0.219	0.233	0.0287	0.0738	5.2		St.Vincent	St.Lucia	0.181871
3201	Feb-19-2019 12:48:08	13.8827	-61.2462	1	1	5	15	EC2	-2633	2.02081	5324.4	2652.01	1404.66	17426.3	-0.219	0.233	0.0287	0.0738	5.2		St.Vincent	St.Lucia	0.181871
3202	Feb-19-2019 12:53:08	13.8816	-61.2448	1	1	5	15	EC2	-2621	0.766127	5173.36	2463	1564.29	17270.9	-0.219	0.233	0.0287	0.0738	5.2		St.Vincent	St.Lucia	0.181871
3203	Feb-19-2019 12:58:08	13.8815	-61.2446	1	1	5	15	EC2	-2621	0.766127	5159.79	2445	1581.22	17254.3	-0.219	0.233	0.0287	0.0738	5.2		St.Vincent	St.Lucia	0.181871
3204	Feb-19-2019 13:03:08	13.8811	-61.2466	1	1	5	15	EC2	-2633	2.02081	5157.8	2533.56	1368.3	17469.3	-0.219	0.233	0.0287	0.0738	5.2		St.Vincent	St.Lucia	0.181871
3205	Feb-19-2019 13:08:08	13.8803	-61.2473	1	1	5	15	EC2	-2633	2.02081	5089.51	2511	1302.14	17539	-0.219	0.233	0.0287	0.0738	5.2		St.Vincent	St.Lucia	0.181871
3206	Feb-19-2019 13:13:08	13.8798	-61.2479	1	1	5	15	EC2	-2633	2.02081	5045.18	2508.68	1238.02	17605.7	-0.219	0.233	0.0287	0.0738	5.2		St.Vincent	St.Lucia	0.181871
3207	Feb-19-2019 13:18:08	13.8762	-61.2471	1	1	5	15	EC2	-2632	2.49536	4637.75	2157.28	1358.4	17502.7	-0.219	0.233	0.0287	0.0738	5.2		St.Vincent	St.Lucia	0.181871
3208	Feb-19-2019 13:23:08	13.8729	-61.2462	1	1	5	15	EC2	-2648	4.03337	4261.72	1850.79	1473.2	17409.8	-0.219	0.233	0.0287	0.0738	5.2		St.Vincent	St.Lucia	0.176598
3209	Feb-19-2019 13:28:08	13.8697	-61.2454	1	1	5	15	EC2	-2700	3.13592	3890.69	1556.16	1589.36	17317.5	-0.219	0.233	0.0287	0.0738	5.2		St.Vincent	St.Lucia	0.176598
3210	Feb-19-2019 13:33:08	13.8666	-61.2454	1	1	5	15	EC2	-2690	3.94087	3560.41	1346.31	1612.46	17322.8	-0.219	0.233	0.0287	0.0738	5.2		St.Vincent	St.Lucia	0.176598
3211	Feb-19-2019 13:38:08	13.8612	-61.2431	1	1	5	15	EC2	-2679	4.79755	2926.66	786.519	1897.28	17093.9	-0.219	0.233	0.0287	0.0738	5.2		St.Vincent	St.Lucia	0.176598
3212	Feb-19-2019 13:43:08	13.8574	-61.2445	1	1	5	15	EC2	-2667	4.60232	2542.69	639.655	1775.55	17265.3	-0.219	0.233	0.0287	0.0738	5.2		St.Vincent	St.Lucia	0.176598
3213	Feb-19-2019 13:48:08	13.8563	-61.2447	1	1	5	15	EC2	-2667	4.60232	2434.11	584.706	1763.73	17290.9	-0.219	0.233	0.0287	0.0738	5.2		St.Vincent	St.Lucia	0.176598
3214	Feb-19-2019 13:53:08	13.8619	-61.2417	1	1	5	15	EC2	-2639	5.29922	2971.95	711.476	2046.79	16936	-0.219	0.233	0.0287	0.0738	5.2		St.Vincent	St.Lucia	0.176598
3215	Feb-19-2019 13:58:08	13.8609	-61.2426	1	1	5	15	EC2	-2679	4.79755	2880.53	725.508	1948.32	17046.9	-0.219	0.233	0.0287	0.0738	5.2		St.Vincent	St.Lucia	0.176598
3216	Feb-19-2019 14:03:08	13.8605	-61.2443	1	1	5	15	EC2	-2679	4.79755	2876.02	839.906	1769.96	17230.8	-0.219	0.233	0.0287	0.0738	5.2		St.Vincent	St.Lucia	0.176598
3217	Feb-19-2019 14:08:08	13.8603	-61.2459	1	1	5	15	EC2	-2714	4.56669	2891.36	958.141	1602.59	17401.1	-0.219	0.233	0.0287	0.0738	5.2		St.Vincent	St.Lucia	0.176598
3218	Feb-19-2019 14:13:08	13.8603	-61.2462	1	1	5	15	EC2	-2714	4.56669	2904.15	987.043	1569.86	17433.2	-0.219	0.233	0.0287	0.0738	5.2		St.Vincent	St.Lucia	0.176598
3219	Feb-19-2019 14:18:08	13.8613	-61.2404	1	1	5	15	EC2	-2639	5.29922	2877.96	556.578	2191.89	16798.5	-0.219	0.233	0.0287	0.0738	5.2		St.Vincent	St.Lucia	0.176598
3220	Feb-19-2019 14:23:08	13.8615	-61.2377	1	1	5	15	EC2	-2639	5.29922	2859.42	348.091	2472.51	16515	-0.219	0.233	0.0287	0.0738	5.2		St.Vincent	St.Lucia	0.176598
3221	Feb-19-2019 14:28:08	13.8651	-61.2337	1	1	5	15	EC2	-2605	5.67363	3222.29	288.75	2879.91	16066.8	-0.219	0.233	0.0287	0.0738	5.2		St.Vincent	St.Lucia	0.183428
3222	Feb-19-2019 14:33:08	13.8686	-61.2283	1	1	5	15	EC2	-2524	5.60069	3586.59	359.098	3439.56	15472.4	-0.219	0.233	0.0287	0.0738	5.2		St.Vincent	St.Lucia	0.183428
3223	Feb-19-2019 14:38:08	13.8706	-61.2292	1	1	5	15	EC2	-2569	5.76527	3809.68	602.805	3325.46	15569.6	-0.219	0.233	0.0287	0.0738	5.2		St.Vincent	St.Lucia	0.183428
3224	Feb-19-2019 14:43:08	13.8726	-61.2311	1	1	5	15	EC2	-2580	5.65039	4030.89	893.204	3100.33	15781.1	-0.219	0.233	0.0287	0.0738	5.2		St.Vincent	St.Lucia	0.183428
3225	Feb-19-2019 14:48:08	13.8751	-61.2327	1	1	5	15	EC2	-2589	5.38424	4320.07	1219.16	2914.08	15950.3	-0.219	0.233	0.0287	0.0738	5.2		St.Vincent	St.Lucia	0.187046
3226	Feb-19-2019 14:53:08	13.874	-61.2278	1	1	5	15	EC2	-2535	5.48642	4176.78	856.63	3455.08	15416.2	-0.219	0.233	0.0287	0.0738	5.2		St.Vincent	St.Lucia	0.183428
3227	Feb-19-2019 14:58:08	13.8747	-61.2268	1	1	5	15	EC2	-2535	5.48642	4259.83	884.465	3548.21	15317.6	-0.219	0.233	0.0287	0.0738	5.2		St.Vincent	St.Lucia	0.183428
3228	Feb-19-2019 15:03:08	13.874	-61.2276	1	1	5	15	EC2	-2535	5.48642	4185.98	853.985	3477.75	15392.9	-0.219	0.233	0.0287	0.0738	5.2		St.Vincent	St.Lucia	0.183428
3229	Feb-19-2019 15:08:08	13.8719	-61.2258	1	1	5	15	EC2	-2535	5.48642	3954.41	560.528	3682.32	15202.5	-0.219	0.233	0.0287	0.0738	5.2		St.Vincent	St.Lucia	0.183428
3230	Feb-19-2019 15:13:08	13.8693	-61.225	1	1	5	15	EC2	-2481	5.1595	3662.16	258.889	3788.71	15116.6	-0.219	0.233	0.0287	0.0738	5.2		St.Vincent	St.Lucia	0.183428
3231	Feb-19-2019 15:18:08	13.8664	-61.2274	1	1	5	15	EC2	-2513	5.67568	3335.95	95.1562	3546.49	15387	-0.219	0.233	0.0287	0.0738	5.2		St.Vincent	St.Lucia	0.183428
3232	Feb-19-2019 15:23:08	13.8678	-61.2287	1	1	5	15	EC2	-2524	5.60069	3499.93	303.102	3400.5	15519	-0.219	0.233	0.0287	0.0738	5.2		St.Vincent	St.Lucia	0.183428
3233	Feb-19-2019 15:28:08	13.8705	-61.2305	1	1	5	15	EC2	-2569	5.76527	3792.46	650.507	3188.36	15708.3	-0.219	0.233	0.0287	0.0738	5.2		St.Vincent	St.Lucia	0.183428
[truncated: 7,746 more rows]
